# Supplementary material for: Spatial and single-cell profiling of the metabolome, transcriptome and epigenome of the aging mouse liver
Source: Nat Aging. 2023 Nov 9;3(11):1430–45. doi: 10.1038/s43587-023-00513-y (PMC10645594; doi:10.1038/s43587-023-00513-y)
Supplement: Supplementary file 4 — Differentially expressed genes from spatial transcriptomics (between age and zones). [file 43587_2023_513_MOESM4_ESM.xlsx]

## Sheet: pp_o_vs_y
	p_val	avg_log2FC	pct.1	pct.2	p_val_adj
Alb	0	0.904739	1	1	0
Hp	0	0.945998	1	1	0
Mup1	0	-1.8439	0.98	0.71	0
Mup11	0	-1.94499	0.986	0.836	0
Mup17	0	-1.82017	0.957	0.738	0
Mup3	0	-0.907059	1	1	0
Mup7	0	-2.82173	1	0.892	0
Serpina3k	0	-1.21229	1	1	0
Hpx	8.648e-303	0.702327	1	1	2.79201e-298
Hamp	3.68161e-268	-0.316713	1	1	1.18861e-263
Mup12	1.09939e-263	-1.00077	0.944	0.834	3.54938e-259
Mup16	1.72764e-254	-0.952417	0.779	0.547	5.57768e-250
Serpina1c	2.17842e-223	-0.623907	1	1	7.03302e-219
Hsd3b5	4.89271e-196	-0.950622	0.77	0.318	1.57961e-191
Trf	1.58273e-179	0.425964	1	1	5.10983e-175
Mup20	1.52659e-157	-0.413239	1	1	4.92859e-153
Eif4ebp3	3.42873e-157	-0.740412	0.629	0.32	1.10696e-152
Nudt7	4.50173e-155	-1.00322	0.998	0.978	1.45338e-150
Lpin1	3.42823e-147	-0.503728	0.657	0.606	1.10681e-142
Noct	1.80712e-139	0.854996	0.42	0.836	5.83428e-135
Cyp4a12b	1.43052e-125	-0.957934	0.666	0.043	4.61845e-121
Itih4	7.50709e-120	0.737502	0.999	1	2.42366e-115
Bhmt	6.51275e-118	-0.557414	1	1	2.10264e-113
Alas1	2.74872e-113	-0.677811	0.945	0.872	8.87424e-109
Apoa4	1.26124e-111	0.685063	0.765	0.928	4.07191e-107
Mup9	2.93883e-106	-0.465168	0.462	0.19	9.48801e-102
Slco1a1	7.45761e-101	-0.327543	0.833	0.685	2.40769e-96
Gm47283	1.49458e-99	-0.969502	0.958	0.752	4.82526e-95
Ttc39c	1.74158e-98	-0.364569	0.978	0.948	5.62269e-94
Angptl4	6.84837e-98	-0.462077	0.553	0.338	2.211e-93
Gm29966	3.43956e-96	-0.418127	1	0.969	1.11046e-91
Cyp4a12a	5.95333e-95	-1.20059	0.894	0.393	1.92203e-90
Ces3b	6.39028e-94	-0.538155	0.995	0.99	2.0631e-89
Fgl1	5.87365e-92	1.14247	0.756	0.965	1.89631e-87
Mat1a	2.33409e-87	-0.251962	1	1	7.5356e-83
Tdo2	3.49234e-87	-1.13996	1	0.998	1.1275e-82
Gstm1	8.56727e-87	0.397117	0.999	1	2.76594e-82
Serpina1d	1.58585e-86	-0.688264	1	1	5.11992e-82
Errfi1	2.54232e-86	-0.742122	0.997	0.991	8.20788e-82
Ass1	6.65287e-84	-1.56761	1	1	2.14788e-79
Sult2a8	1.7752e-83	-0.691967	0.984	0.942	5.73123e-79
Keg1	7.09388e-83	-0.318459	0.898	0.835	2.29026e-78
Cyp2b9	1.63403e-81	0.826792	0.005	0.592	5.27547e-77
Cps1	5.9969e-80	-0.952453	1	1	1.9361e-75
Cyp1a2	1.14039e-77	-0.960928	0.915	0.629	3.68176e-73
Cyp3a11	5.75853e-77	0.92213	0.908	0.985	1.85914e-72
Cyp2d9	9.81235e-77	-0.295403	0.992	0.993	3.16792e-72
Mup10	3.68352e-76	-0.277951	0.487	0.327	1.18922e-71
Lifr	6.03589e-75	-0.611682	0.842	0.651	1.94869e-70
Fabp1	3.82745e-73	0.475722	1	1	1.23569e-68
Serpina6	5.46022e-73	0.456702	0.887	0.958	1.76283e-68
Fitm1	2.19258e-72	0.686729	0.52	0.819	7.07876e-68
Id3	1.14064e-71	0.463872	0.694	0.87	3.68255e-67
Mup14	5.25339e-70	-0.43865	0.571	0.303	1.69606e-65
Mup18	1.25092e-67	-0.409776	0.417	0.146	4.03858e-63
G6pc	3.90078e-66	-0.878531	0.904	0.652	1.25937e-61
Gstp1	1.28133e-65	-1.25679	0.888	0.468	4.13678e-61
Nr0b2	3.2041e-64	-0.630419	0.665	0.308	1.03444e-59
Ugt2b1	2.55638e-63	-0.99499	0.941	0.708	8.25326e-59
Mt1	1.76878e-60	0.761422	0.512	0.838	5.7105e-56
Tmem176a	1.10138e-58	0.831439	0.801	0.955	3.55581e-54
Cyp2f2	5.04231e-58	-0.62411	0.999	0.998	1.62791e-53
Cidea	1.77547e-57	0.466599	0.002	0.324	5.73211e-53
Lgals1	8.40919e-56	0.46169	0.271	0.543	2.71491e-51
Cdh1	2.85615e-55	-0.375624	0.319	0.048	9.22108e-51
Igfbp2	2.22959e-54	0.663306	0.854	0.92	7.19824e-50
Tsc22d3	7.11454e-53	-0.649345	0.705	0.388	2.29693e-48
Aadac	1.42233e-52	-0.805392	0.995	0.974	4.59199e-48
Dbp	1.44551e-49	0.363757	0.414	0.605	4.66682e-45
C6	4.037e-49	-0.347342	0.752	0.607	1.30335e-44
Gm13773	6.40927e-47	-0.296483	0.302	0.053	2.06923e-42
Mgst1	3.46917e-46	-0.715689	1	1	1.12002e-41
Nr1i3	7.7514e-46	0.726549	0.657	0.905	2.50254e-41
Aldh1a1	9.90067e-46	0.3689	0.993	0.999	3.19643e-41
C9	1.21888e-45	-0.601892	0.93	0.837	3.93516e-41
Arl4d	1.40478e-45	-0.298979	0.331	0.093	4.53534e-41
Cyp2c67	7.11106e-45	-0.417187	0.902	0.813	2.2958e-40
Uox	9.21215e-45	-0.503203	1	1	2.97414e-40
Cyp46a1	1.73347e-44	0.389434	0.043	0.295	5.59652e-40
Tmem176b	2.38278e-42	0.596222	0.774	0.943	7.6928e-38
Gm11808	4.03888e-42	-0.284543	0.569	0.386	1.30395e-37
Hal	4.38414e-42	-0.905418	0.992	0.943	1.41542e-37
Mup21	2.81154e-41	-0.419569	0.717	0.572	9.07705e-37
Apcs	6.07437e-41	1.17518	0.708	0.932	1.96111e-36
Hao1	1.69475e-40	-0.365691	0.934	0.875	5.47151e-36
Shfl	6.94374e-40	0.8337	0.756	0.951	2.24179e-35
1810058I24Rik	1.32229e-38	0.250117	0.577	0.686	4.26902e-34
Sephs2	3.7601e-38	-0.470525	0.998	0.998	1.21395e-33
Hopx	4.45133e-38	-0.267073	0.49	0.345	1.43711e-33
Hgfac	1.1349e-37	1.07269	0.919	0.987	3.66403e-33
Blvrb	3.29885e-37	0.415444	0.626	0.809	1.06503e-32
Ftl1	3.37502e-37	-0.474552	1	1	1.08962e-32
Ahsg	3.68887e-37	0.643747	1	1	1.19095e-32
Hsd17b13	6.77417e-37	0.596718	0.973	0.995	2.18704e-32
Cidec	1.88249e-36	0.296238	0.02	0.215	6.07763e-32
Abcb11	2.66285e-36	-0.363244	0.978	0.966	8.59701e-32
Snhg11	9.12308e-36	0.269275	0.316	0.476	2.94538e-31
Apom	1.08581e-35	0.336881	0.956	0.961	3.50554e-31
Id2	1.78562e-35	0.357291	0.833	0.93	5.76488e-31
Ighm	4.5116e-35	0.333988	0.264	0.448	1.45657e-30
Ppp1r3b	2.99714e-34	-0.292281	0.833	0.774	9.67625e-30
Tedc2	1.84348e-33	-0.302343	0.687	0.564	5.95168e-29
Cyp7b1	2.10268e-33	-0.473278	0.726	0.51	6.7885e-29
Elovl3	1.21197e-32	-0.838175	0.856	0.508	3.91286e-28
Pltp	2.10664e-32	0.550618	0.675	0.881	6.8013e-28
Irf2bp2	5.33233e-32	-0.367099	0.567	0.356	1.72154e-27
Galk1	8.40618e-32	0.324245	0.401	0.577	2.71394e-27
Serpina3m	9.9876e-32	0.410697	0.798	0.919	3.2245e-27
Lyz2	2.72136e-31	0.490095	0.352	0.639	8.78591e-27
Pyroxd2	6.242e-31	0.292635	0.39	0.58	2.01523e-26
Ppm1k	1.13128e-30	-0.415388	0.56	0.289	3.65233e-26
Pim3	1.34735e-30	-0.352162	0.516	0.282	4.34991e-26
Clpx	1.39014e-30	-0.365212	0.816	0.683	4.48806e-26
Marco	3.18978e-30	0.397412	0.042	0.32	1.02982e-25
Cth	4.12764e-30	-1.60099	0.997	0.872	1.33261e-25
Gm4737	5.41174e-30	-0.290914	0.546	0.377	1.74718e-25
Depp1	6.03193e-30	-0.499266	0.732	0.508	1.94741e-25
Ttc23	8.95618e-30	0.254336	0.286	0.445	2.8915e-25
Dct	1.31361e-29	-0.339464	0.33	0.066	4.241e-25
Hpd	1.5682e-29	-0.993958	1	0.999	5.06294e-25
AC149090.1	3.49569e-29	0.461792	0.78	0.925	1.12858e-24
Ldha	6.02058e-29	0.543798	0.994	0.998	1.94374e-24
Mapre3	8.27949e-29	0.297349	0.428	0.602	2.67303e-24
Gpx1	1.01569e-28	-0.582199	1	1	3.27917e-24
Chrna4	1.09613e-28	0.284837	0.45	0.62	3.53886e-24
Soat2	1.45468e-28	0.307266	0.397	0.576	4.69644e-24
Paqr9	1.58835e-28	0.30333	0.873	0.95	5.12798e-24
Ces2a	1.64251e-28	-0.474784	0.913	0.814	5.30284e-24
Snhg9	2.32899e-28	0.302004	0.51	0.677	7.51914e-24
Pah	5.76104e-28	-1.0426	0.998	0.985	1.85995e-23
Thrsp	6.26214e-28	-0.4299	0.993	0.986	2.02173e-23
Atp6v1h	6.60339e-28	-0.470031	0.636	0.407	2.13191e-23
Ces1d	1.42599e-27	0.439448	0.825	0.948	4.60382e-23
Rgs3	1.74147e-27	0.388538	0.148	0.419	5.62234e-23
Tmie	2.13351e-27	0.268851	0.246	0.421	6.88804e-23
Elovl6	2.56193e-27	0.414564	0.574	0.782	8.27119e-23
Cish	3.01006e-27	0.251948	0.358	0.52	9.71799e-23
Mvd	4.92917e-27	0.342054	0.448	0.632	1.59138e-22
Hexa	6.0377e-27	0.437068	0.355	0.606	1.94927e-22
Klf9	9.25832e-27	-0.395653	0.646	0.447	2.98905e-22
Phyh	9.44451e-27	-0.49677	1	0.998	3.04916e-22
Otc	1.35656e-26	-0.497006	0.99	0.985	4.37964e-22
Lss	1.62239e-26	0.356744	0.518	0.72	5.2379e-22
Dmpk	2.5334e-26	0.292556	0.329	0.529	8.17907e-22
Bhlhe40	5.74052e-26	0.324597	0.429	0.622	1.85333e-21
Iigp1	7.68175e-26	0.253989	0.83	0.931	2.48005e-21
Acat2	7.9023e-26	0.282322	0.662	0.79	2.55126e-21
Tstd1	8.52051e-26	0.462916	0.408	0.655	2.75085e-21
Ulk1	3.40551e-25	0.277946	0.548	0.68	1.09947e-20
Cfhr2	3.43418e-25	-0.519448	0.993	0.975	1.10873e-20
Ltbr	3.68919e-25	0.259387	0.492	0.637	1.19105e-20
Angptl8	6.17969e-25	1.54694	0.667	0.908	1.99511e-20
Aadat	8.83975e-25	-0.426866	0.63	0.399	2.85391e-20
Abcd2	1.10403e-24	0.447217	0.124	0.467	3.56436e-20
Fbxw9	1.22858e-24	0.25387	0.371	0.531	3.96646e-20
Itih1	1.2641e-24	0.546527	0.99	0.997	4.08115e-20
Parp3	1.343e-24	0.374284	0.293	0.543	4.33587e-20
Cox19	1.74328e-24	0.345402	0.528	0.708	5.62817e-20
Slc25a51	1.76425e-24	-0.26811	0.606	0.432	5.69589e-20
Rdh16f2	2.12605e-24	0.814962	0.705	0.914	6.86396e-20
Ikbkb	2.23248e-24	0.418077	0.719	0.88	7.20756e-20
Aass	2.34371e-24	-0.979369	0.959	0.74	7.56666e-20
C4b	4.14631e-24	0.617534	0.999	0.999	1.33864e-19
Cyp2u1	7.15546e-24	-0.298886	0.65	0.487	2.31014e-19
B4galnt1	7.85851e-24	0.316036	0.571	0.731	2.53712e-19
C1qb	1.19999e-23	0.309974	0.425	0.595	3.87417e-19
Mdh1	1.26266e-23	-0.716136	0.997	0.992	4.07651e-19
Itih2	1.28953e-23	0.376385	0.991	0.997	4.16326e-19
Mcm10	1.37757e-23	-0.297092	0.779	0.667	4.44749e-19
Aldh1l1	4.03312e-23	-0.762545	1	0.999	1.30209e-18
Slc47a1	4.14716e-23	0.335013	0.627	0.789	1.33891e-18
Tgm2	4.55225e-23	0.392518	0.49	0.688	1.46969e-18
Cyp4a10	6.55897e-23	-0.482711	0.805	0.626	2.11756e-18
Metap1d	7.57425e-23	0.490291	0.547	0.772	2.44535e-18
Cyp27a1	8.8776e-23	-0.30739	0.965	0.955	2.86613e-18
Hectd2os	1.22748e-22	-0.638841	0.767	0.446	3.96292e-18
Lpin2	1.44227e-22	-0.37999	0.766	0.658	4.65638e-18
Gcat	1.4828e-22	-0.457488	0.842	0.695	4.78721e-18
Clec4f	1.53752e-22	0.251209	0.587	0.716	4.96388e-18
Etnppl	1.69688e-22	-1.27997	0.908	0.458	5.47839e-18
Abca8b	1.71812e-22	0.277942	0.381	0.547	5.54696e-18
Ddx17	2.15653e-22	0.272572	0.787	0.871	6.96236e-18
Cfi	3.51536e-22	0.547544	0.963	0.991	1.13493e-17
Sco2	3.63681e-22	-0.378669	0.937	0.886	1.17414e-17
2010003K11Rik	3.99509e-22	0.329621	0.144	0.372	1.28981e-17
Cat	4.41435e-22	-0.381991	1	1	1.42517e-17
Gsta2	4.85442e-22	-0.894066	0.764	0.302	1.56725e-17
Gm2788	5.47449e-22	0.301728	0.288	0.482	1.76744e-17
Gsto1	5.51636e-22	-0.341263	0.682	0.5	1.78096e-17
Tkt	7.71749e-22	0.257289	0.593	0.732	2.49159e-17
F5	9.31064e-22	0.420955	0.862	0.943	3.00594e-17
Mfsd2a	9.82854e-22	-0.758786	0.759	0.298	3.17314e-17
Ddt	1.00739e-21	-0.68424	0.997	0.992	3.25237e-17
Enpp2	1.15716e-21	0.456308	0.429	0.67	3.7359e-17
Car14	1.57335e-21	-0.257946	0.587	0.45	5.07957e-17
Hbb-bs	1.60212e-21	1.07237	0.557	0.755	5.17246e-17
Irf7	2.14139e-21	0.269964	0.364	0.532	6.91347e-17
Kyat3	2.19938e-21	0.292902	0.835	0.916	7.10069e-17
Ctsz	2.34572e-21	0.560987	0.82	0.956	7.57315e-17
Ivns1abp	2.74283e-21	0.282697	0.603	0.745	8.85523e-17
Igfbp1	2.96274e-21	-0.368223	0.461	0.248	9.56522e-17
Adhfe1	2.98032e-21	-0.276281	0.73	0.62	9.62197e-17
Akr1c20	3.17031e-21	0.271402	0.481	0.637	1.02354e-16
Snrnp70	4.17213e-21	0.250828	0.616	0.732	1.34697e-16
Slc25a25	4.40522e-21	-0.54609	0.705	0.421	1.42223e-16
Gstt3	4.74752e-21	-0.361349	0.693	0.478	1.53274e-16
Ddc	7.40017e-21	-0.259343	0.59	0.463	2.38914e-16
Suox	1.32537e-20	-0.53514	0.736	0.468	4.27895e-16
Srd5a1	1.3559e-20	-0.3251	0.579	0.392	4.37751e-16
Myo1b	1.40876e-20	-0.304379	0.758	0.628	4.54819e-16
Lipc	1.74767e-20	-0.31225	0.78	0.672	5.64235e-16
Cldn2	2.51588e-20	0.260594	0.532	0.692	8.12253e-16
Gdf15	2.67964e-20	0.255969	0.102	0.287	8.65122e-16
Hmgn1	3.24412e-20	0.258294	0.595	0.711	1.04736e-15
Actb	3.52281e-20	0.358741	0.995	0.999	1.13734e-15
Aplp2	4.36435e-20	0.25236	0.869	0.939	1.40903e-15
Arpc1b	8.76935e-20	0.349822	0.326	0.545	2.83119e-15
Coq8a	8.97518e-20	-0.57614	0.985	0.953	2.89764e-15
Ndufa12	9.85027e-20	-0.250968	0.743	0.616	3.18016e-15
St6gal1	9.91588e-20	0.345133	0.44	0.638	3.20134e-15
Hjurp	1.26405e-19	0.303441	0.66	0.792	4.08099e-15
Nmrk1	1.8055e-19	0.309136	0.19	0.403	5.82905e-15
Ppif	2.77213e-19	0.347947	0.374	0.593	8.94982e-15
Fasn	2.8164e-19	0.46214	0.995	1	9.09273e-15
Nxf1	2.90964e-19	0.265911	0.448	0.602	9.39376e-15
Fmo5	3.39495e-19	-0.449903	0.984	0.97	1.09606e-14
Lypla1	3.41392e-19	-0.297512	0.801	0.706	1.10218e-14
Cyp4v3	4.11322e-19	-0.534074	0.899	0.793	1.32795e-14
Eps8l2	4.31827e-19	0.273143	0.628	0.764	1.39415e-14
Acaca	5.40557e-19	0.538967	0.548	0.8	1.74519e-14
Itih3	6.21637e-19	0.831336	0.994	0.999	2.00696e-14
mt-Co1	6.68435e-19	-0.916035	1	1	2.15804e-14
Dgkz	6.69365e-19	0.255374	0.292	0.468	2.16104e-14
Sdc4	6.8767e-19	-0.350147	0.956	0.92	2.22014e-14
Hamp2	8.30274e-19	-0.860397	0.823	0.483	2.68054e-14
Smoc1	9.89346e-19	0.300402	0.577	0.726	3.1941e-14
Grina	1.3553e-18	0.279321	0.745	0.851	4.3756e-14
Gc	1.66791e-18	0.250658	1	1	5.38486e-14
Gpr146	2.41719e-18	0.310873	0.595	0.727	7.80389e-14
Abat	2.51531e-18	-0.785357	0.969	0.842	8.12068e-14
Fam25c	2.57439e-18	-0.279077	0.789	0.686	8.31142e-14
Hspb8	2.59961e-18	-0.308665	0.816	0.708	8.39283e-14
Mbl2	3.02183e-18	0.415092	0.987	0.998	9.75598e-14
Klf15	4.68099e-18	-0.559819	0.845	0.644	1.51126e-13
Slc16a2	5.68013e-18	0.383318	0.486	0.708	1.83383e-13
Man2a2	6.46774e-18	0.255007	0.267	0.443	2.08811e-13
Gas6	7.36876e-18	0.309137	0.242	0.477	2.379e-13
mt-Nd5	8.3408e-18	-0.418904	0.749	0.574	2.69283e-13
Fkbp11	9.5555e-18	0.307224	0.233	0.431	3.08499e-13
Cyp7a1	1.03709e-17	0.418597	0.28	0.561	3.34825e-13
Ctsa	1.05431e-17	0.350694	0.719	0.858	3.40384e-13
Mmut	1.11635e-17	-0.289011	0.772	0.676	3.60413e-13
Whamm	1.8664e-17	-0.263048	0.694	0.578	6.02568e-13
Ahcy	1.87876e-17	-0.633596	0.973	0.886	6.06558e-13
Ehhadh	2.19754e-17	-0.456591	0.927	0.84	7.09477e-13
Ugt2b5	2.21141e-17	-0.706907	0.999	0.98	7.13955e-13
Pcsk9	2.35872e-17	0.313712	0.577	0.738	7.61513e-13
Vegfa	2.45552e-17	0.250576	0.758	0.847	7.92763e-13
Hsd3b3	3.22489e-17	-0.258474	0.883	0.826	1.04116e-12
Fgb	3.3278e-17	0.392696	1	1	1.07438e-12
Baiap2	3.80881e-17	0.372859	0.253	0.511	1.22967e-12
Akr1c19	3.95836e-17	-0.272355	0.622	0.495	1.27796e-12
Eif2s3y	3.99674e-17	0.390495	0.291	0.542	1.29035e-12
Slc17a8	4.36707e-17	0.433425	0.203	0.512	1.40991e-12
Ubc	5.52491e-17	-0.293778	1	0.998	1.78372e-12
Egfl7	7.7933e-17	0.27751	0.388	0.557	2.51607e-12
Mpp1	9.10163e-17	0.302051	0.243	0.453	2.93846e-12
Gm2a	9.47479e-17	0.371249	0.741	0.836	3.05894e-12
Gpi1	1.00843e-16	0.410715	0.769	0.908	3.25572e-12
G0s2	1.13187e-16	0.314706	0.565	0.736	3.65424e-12
Cyp2a5	1.41592e-16	-0.364656	0.817	0.603	4.57128e-12
Cyp17a1	1.45722e-16	-0.514449	0.579	0.286	4.70462e-12
Adam11	1.64317e-16	0.269948	0.123	0.314	5.30496e-12
Tnfaip2	1.76095e-16	0.256864	0.198	0.381	5.68523e-12
Gsta4	1.92708e-16	-0.279675	0.522	0.349	6.22157e-12
Atf4	1.97183e-16	0.336008	0.784	0.897	6.36606e-12
Dhcr24	2.10082e-16	0.629685	0.993	0.999	6.78251e-12
Zap70	2.452e-16	-0.258974	0.535	0.372	7.91628e-12
Ndufb5	2.48094e-16	-0.322399	0.878	0.799	8.00972e-12
Abcg8	2.6691e-16	-0.275727	0.71	0.603	8.61719e-12
Dmgdh	5.03376e-16	-0.374012	0.989	0.965	1.62515e-11
Aqp8	6.81969e-16	0.454282	0.908	0.982	2.20174e-11
Gadd45g	6.95644e-16	-0.429008	0.55	0.28	2.24589e-11
mt-Nd4	8.57262e-16	-0.797136	1	1	2.76767e-11
Sgk2	1.20734e-15	-0.420153	0.601	0.377	3.89788e-11
Cebpb	1.34273e-15	-0.275268	0.811	0.758	4.33501e-11
Adh1	1.51425e-15	0.355186	0.999	1	4.88876e-11
Josd2	1.55673e-15	0.262811	0.683	0.775	5.02589e-11
Cycs	1.5902e-15	-0.273357	0.797	0.712	5.13395e-11
Tmem86b	1.60303e-15	-0.348356	0.837	0.726	5.17539e-11
Cd5l	2.24821e-15	0.368602	0.543	0.742	7.25836e-11
Paics	2.4135e-15	-0.380308	0.849	0.762	7.792e-11
Tat	2.71345e-15	-1.53191	1	0.955	8.76036e-11
Pglyrp2	2.95136e-15	0.57158	0.78	0.913	9.52845e-11
Ifi27l2b	3.03631e-15	0.730037	0.063	0.538	9.80274e-11
Tob1	3.81647e-15	-0.332243	0.75	0.611	1.23215e-10
Cars	4.22029e-15	0.444507	0.296	0.575	1.36252e-10
Acmsd	4.80758e-15	-0.282366	0.309	0.12	1.55213e-10
Cryl1	5.49253e-15	-0.331166	0.529	0.334	1.77326e-10
Ces1c	1.16791e-14	0.312831	1	1	3.7706e-10
Cib3	1.16974e-14	0.399227	0.229	0.469	3.7765e-10
mt-Atp6	1.31694e-14	-0.849364	1	1	4.25173e-10
Creld2	1.46422e-14	0.338318	0.303	0.506	4.72724e-10
mt-Cytb	1.61841e-14	-0.833569	1	1	5.22505e-10
Gss	1.66372e-14	0.37993	0.354	0.588	5.37134e-10
Scp2	1.70708e-14	-0.431593	1	1	5.51131e-10
Serpina10	1.7357e-14	0.277551	0.765	0.848	5.6037e-10
Lrpap1	1.75283e-14	0.316027	0.391	0.573	5.65901e-10
Gpc1	1.97448e-14	0.365287	0.113	0.369	6.37462e-10
Alas2	2.11684e-14	-0.443021	0.822	0.672	6.83422e-10
Ugt2a3	2.28575e-14	-0.313293	0.848	0.767	7.37955e-10
Akr1d1	2.97691e-14	-0.269928	0.803	0.713	9.61096e-10
Ndufs7	3.7564e-14	-0.257057	0.852	0.795	1.21275e-09
Orm1	3.87513e-14	-0.481904	0.997	0.992	1.25108e-09
Fabp5	3.959e-14	0.586887	0.586	0.817	1.27816e-09
Foxa3	4.53674e-14	0.495188	0.384	0.637	1.46469e-09
Gbe1	4.72902e-14	0.250297	0.611	0.75	1.52676e-09
Idh3b	6.49314e-14	-0.274697	0.898	0.843	2.09631e-09
Igkc	6.625e-14	0.3951	0.116	0.343	2.13888e-09
Nr1h4	7.94923e-14	0.384667	0.619	0.814	2.56641e-09
Arfgap2	8.93765e-14	0.262509	0.779	0.861	2.88552e-09
Plxnb1	9.07797e-14	0.293314	0.457	0.628	2.93082e-09
Ces1g	9.19945e-14	0.427185	0.703	0.87	2.97004e-09
Alcam	1.12497e-13	0.252249	0.401	0.551	3.63196e-09
Hacl1	1.58117e-13	-0.273639	0.965	0.943	5.10481e-09
Gpat4	1.64529e-13	-0.481089	0.85	0.665	5.3118e-09
Cyp2e1	1.66229e-13	-0.312803	0.999	0.999	5.36671e-09
Hba-a2	2.62696e-13	0.714299	0.343	0.549	8.48114e-09
Arrdc3	3.13694e-13	0.365915	0.557	0.771	1.01276e-08
Chka	3.28618e-13	0.329659	0.575	0.696	1.06094e-08
Ppa1	5.0037e-13	-0.331394	0.855	0.764	1.61544e-08
Ces2e	5.02595e-13	0.508993	0.813	0.95	1.62263e-08
Atp5l	7.303e-13	-0.356618	0.99	0.979	2.35777e-08
Apoc1	7.84606e-13	-0.426551	1	1	2.5331e-08
Atp5b	1.27741e-12	-0.331374	0.999	1	4.1241e-08
1810008I18Rik	1.48942e-12	-0.378002	0.815	0.715	4.8086e-08
Amdhd1	1.59091e-12	-0.319759	0.965	0.927	5.13626e-08
Ndufb3	1.69434e-12	-0.283487	0.791	0.702	5.47019e-08
Klhdc8b	1.74617e-12	0.26701	0.18	0.38	5.63752e-08
Rplp1	1.96044e-12	-0.321318	1	0.999	6.32928e-08
Aldh1b1	2.09591e-12	-0.346377	0.867	0.81	6.76664e-08
A2ml1	2.11851e-12	0.829387	0.179	0.642	6.8396e-08
Ifitm3	2.18727e-12	0.265358	0.993	0.998	7.06159e-08
Slc39a14	3.07246e-12	0.294202	0.733	0.833	9.91943e-08
Chchd10	3.78115e-12	-0.479724	1	0.995	1.22074e-07
Cyp51	4.95981e-12	0.399696	0.717	0.865	1.60128e-07
Fdft1	5.44334e-12	0.347602	0.773	0.897	1.75738e-07
Afmid	5.45998e-12	-0.294838	0.691	0.56	1.76275e-07
Pdk2	5.7049e-12	-0.265979	0.719	0.617	1.84183e-07
Cyp4a14	6.6912e-12	-0.332346	0.915	0.786	2.16025e-07
Spon2	6.82818e-12	0.287523	0.152	0.372	2.20448e-07
Epas1	7.69912e-12	0.250508	0.682	0.805	2.48566e-07
Acadsb	7.73893e-12	-0.378094	0.818	0.683	2.49851e-07
Pxmp2	7.79785e-12	-0.331447	0.928	0.875	2.51754e-07
Nrn1	9.11683e-12	0.377029	0.712	0.851	2.94337e-07
Tspan4	9.98257e-12	0.402887	0.378	0.606	3.22287e-07
Pgk1	1.12179e-11	-0.368831	0.909	0.844	3.6217e-07
Cpt2	1.24594e-11	-0.300104	0.821	0.723	4.02253e-07
Nnmt	1.64588e-11	-1.00793	0.915	0.661	5.31374e-07
Sec14l2	1.75741e-11	-0.256112	0.982	0.981	5.67381e-07
Syvn1	1.88285e-11	0.373563	0.517	0.696	6.07878e-07
Tst	1.94624e-11	-0.266977	0.854	0.797	6.28345e-07
H2-Q7	1.97395e-11	0.257759	0.637	0.768	6.37289e-07
Gamt	2.10277e-11	0.660317	0.935	0.989	6.78879e-07
Serpina12	2.29548e-11	0.735995	0.677	0.96	7.41094e-07
Slc16a11	2.71516e-11	0.314851	0.135	0.356	8.76591e-07
Lsr	2.85687e-11	0.315813	0.782	0.877	9.22341e-07
Hba-a1	2.87819e-11	0.713383	0.294	0.451	9.29222e-07
Cyp2j5	2.98239e-11	-0.472502	0.962	0.904	9.62866e-07
Oaf	3.21267e-11	-0.268067	0.96	0.918	1.03721e-06
Oat	3.86597e-11	-0.917009	0.994	0.85	1.24813e-06
Cox7c	4.47896e-11	-0.415548	0.998	0.998	1.44603e-06
Ly6e	7.51598e-11	0.570747	0.942	0.993	2.42653e-06
Gch1	8.49889e-11	-0.27202	0.878	0.834	2.74387e-06
Pecr	8.98591e-11	-0.488465	0.956	0.902	2.9011e-06
Atp5g1	9.89669e-11	-0.296786	0.969	0.953	3.19515e-06
mt-Nd2	1.00441e-10	-0.630682	1	1	3.24274e-06
Gckr	1.0363e-10	0.340124	0.964	0.987	3.34568e-06
Ndrg2	1.18308e-10	-0.421776	1	0.999	3.81957e-06
Aox3	1.33212e-10	0.333815	0.983	0.978	4.30076e-06
Cox7b	1.8075e-10	-0.409278	0.992	0.981	5.83552e-06
Chpt1	2.08502e-10	-0.342023	0.83	0.686	6.73149e-06
Cox6a1	2.47145e-10	-0.303307	0.99	0.988	7.97909e-06
Sult1a1	2.62719e-10	0.287858	0.961	0.987	8.48189e-06
Uqcrfs1	3.04327e-10	-0.452196	0.972	0.944	9.8252e-06
Sdhb	3.16764e-10	-0.380765	0.929	0.865	1.02267e-05
Ddit3	3.49888e-10	0.307596	0.13	0.363	1.12961e-05
Tkfc	3.74241e-10	0.778746	0.916	0.992	1.20824e-05
Rbp1	3.79881e-10	0.879515	0.181	0.656	1.22645e-05
Sdhd	3.91222e-10	-0.299451	0.839	0.754	1.26306e-05
Rpl10	4.74003e-10	-0.270917	0.784	0.688	1.53032e-05
Kng2	6.65769e-10	0.376951	0.9	0.97	2.14943e-05
Rps27	7.12131e-10	-0.26807	0.897	0.858	2.29912e-05
Pklr	8.22334e-10	0.385599	0.653	0.853	2.65491e-05
Ifi27	8.26554e-10	0.64607	0.74	0.911	2.66853e-05
Atp5k	1.39661e-09	-0.375523	0.987	0.975	4.50894e-05
Gpd1	1.44496e-09	0.320329	0.884	0.954	4.66505e-05
Atp5j	1.57421e-09	-0.347953	0.991	0.971	5.08234e-05
Insig2	1.58718e-09	-0.498062	0.882	0.713	5.12422e-05
Serpina3n	2.32417e-09	0.564265	0.832	0.945	7.50359e-05
Hibadh	2.65595e-09	-0.439476	0.925	0.865	8.57474e-05
Tuba4a	3.34196e-09	-0.311579	0.927	0.877	0.000107895
Abcd3	3.92808e-09	-0.347218	0.975	0.958	0.000126818
Atp5f1	4.08314e-09	-0.396866	0.983	0.968	0.000131824
Nsmf	4.10523e-09	0.259618	0.724	0.835	0.000132537
Ivd	4.3904e-09	-0.557055	0.939	0.836	0.000141744
Gstk1	4.55364e-09	-0.470583	0.867	0.702	0.000147014
Asl	4.64161e-09	-0.378313	0.995	0.987	0.000149854
mt-Nd3	5.13055e-09	-0.87415	0.999	0.989	0.00016564
C1s1	5.97628e-09	0.459535	0.917	0.981	0.000192944
Cox5a	6.04434e-09	-0.363675	0.976	0.952	0.000195141
C8a	6.46609e-09	0.596048	0.951	0.961	0.000208758
Fh1	6.49935e-09	-0.409151	0.909	0.824	0.000209832
Sod2	6.65052e-09	-0.322976	0.926	0.869	0.000214712
C4bp	7.31957e-09	0.496191	0.982	0.995	0.000236312
Cox8a	7.44142e-09	-0.290052	0.994	0.993	0.000240246
mt-Nd1	8.59726e-09	-0.635628	1	0.999	0.000277563
Rrbp1	1.16259e-08	0.844905	0.906	0.966	0.000375342
Hes1	1.31114e-08	0.315366	0.093	0.332	0.000423303
Gldc	1.31413e-08	-0.339225	0.909	0.846	0.000424266
Mst1	1.63464e-08	0.262298	0.926	0.962	0.000527744
Uqcrb	1.729e-08	-0.251059	0.936	0.931	0.000558207
Atp5g3	2.25325e-08	-0.380063	0.997	0.994	0.000727462
Got1	2.43956e-08	-1.32256	0.999	0.884	0.000787612
Uqcrh	2.5862e-08	-0.260403	0.953	0.943	0.000834954
Hbb-bt	3.46521e-08	0.299036	0.122	0.223	0.00111874
Lap3	3.52815e-08	-0.351859	0.931	0.889	0.00113906
Cox6b1	3.75382e-08	-0.300111	0.984	0.969	0.00121192
Cmbl	4.32046e-08	-0.441412	0.836	0.685	0.00139486
Manf	4.90019e-08	0.380379	0.692	0.804	0.00158203
Acly	5.08394e-08	-0.258228	0.994	0.986	0.00164135
Inmt	5.2927e-08	-0.434524	0.996	0.995	0.00170875
Sdha	5.83958e-08	-0.297102	0.977	0.964	0.00188531
Dcxr	6.1903e-08	-0.271193	0.839	0.768	0.00199854
Cyc1	6.48954e-08	-0.279808	0.945	0.93	0.00209515
Cox7a2	6.62381e-08	-0.363145	0.99	0.978	0.0021385
Chchd2	6.96857e-08	-0.337229	0.998	0.998	0.0022498
Acsl1	7.71527e-08	-0.254461	0.987	0.982	0.00249088
Atp5md	8.67754e-08	-0.257211	0.987	0.986	0.00280154
Bst2	1.01139e-07	0.304585	0.881	0.945	0.00326528
Kynu	1.02511e-07	-0.390591	0.859	0.772	0.00330955
Ubb	1.33106e-07	0.382808	0.91	0.962	0.00429734
Cox6c	1.4522e-07	-0.308968	0.999	0.999	0.00468841
Hist1h2bc	1.46509e-07	-0.444311	0.963	0.946	0.00473005
Urah	1.68746e-07	-0.328593	0.988	0.978	0.00544796
Arg1	2.32121e-07	-0.821862	1	0.999	0.00749403
Ndufb6	2.41613e-07	-0.276516	0.85	0.805	0.00780046
Ndufb9	2.43391e-07	-0.326436	0.969	0.962	0.00785789
Elovl2	2.92164e-07	-0.253759	0.966	0.954	0.00943251
Cxcl1	3.45144e-07	0.263278	0.121	0.325	0.011143
Hspd1	4.45046e-07	-0.27437	0.954	0.948	0.0143683
Ebp	4.6859e-07	-0.286472	0.955	0.924	0.0151284
Cp	6.10047e-07	0.489032	0.967	0.991	0.0196954
Ccnd1	8.10823e-07	0.365422	0.125	0.394	0.0261774
Selenop	1.12289e-06	0.318365	1	1	0.0362526
Selenbp1	1.32266e-06	-0.529971	0.98	0.937	0.042702
Agpat2	1.84263e-06	-0.298355	0.955	0.936	0.0594893
Raet1e	1.94844e-06	0.256657	0.076	0.284	0.0629055
Ddx5	2.34011e-06	0.337474	0.979	0.99	0.0755504
Gpt	2.523e-06	-0.525072	0.979	0.937	0.0814552
Atp5o	2.93966e-06	-0.31623	0.923	0.894	0.0949071
Nlrp6	2.98027e-06	0.292898	0.855	0.924	0.0962179
Cox5b	3.625e-06	-0.262205	0.988	0.977	0.117033
Igf1	4.08624e-06	-0.257266	0.987	0.985	0.131924
Idi1	4.19297e-06	0.417471	0.81	0.925	0.13537
Lrg1	4.25563e-06	0.640135	0.915	0.972	0.137393
Qprt	5.42364e-06	-0.254841	0.936	0.902	0.175102
Mug1	7.50117e-06	0.281179	1	1	0.242175
Slc7a2	7.76564e-06	-0.868703	0.976	0.847	0.250714
Atp5c1	7.99707e-06	-0.284647	0.947	0.925	0.258185
Prdx5	8.37268e-06	-0.282198	0.928	0.893	0.270312
Aldh6a1	9.23977e-06	-0.42833	0.937	0.877	0.298306
Prodh	1.09255e-05	-0.651251	0.879	0.578	0.352731
Osgin1	1.10563e-05	1.28901	0.907	0.955	0.356952
Serpinf2	1.16228e-05	0.492132	0.998	0.999	0.375241
Proz	1.27619e-05	0.335724	0.937	0.977	0.412019
Gls2	1.37186e-05	-1.06359	0.999	0.975	0.442906
Aldh7a1	1.43995e-05	-0.318822	0.971	0.962	0.464888
Cbs	1.91212e-05	-0.395398	0.998	0.987	0.617328
Qdpr	1.95451e-05	-0.629737	0.998	0.981	0.631012
Etnk2	2.01274e-05	-0.504079	0.975	0.929	0.649814
Gchfr	2.12659e-05	-0.286287	0.922	0.9	0.686568
Cyp3a25	2.34021e-05	-0.33612	0.98	0.957	0.755537
Rarres2	4.25055e-05	-0.270767	0.993	0.996	1
Cisd1	4.38735e-05	-0.287595	0.952	0.923	1
Hmgcs1	5.87494e-05	0.372023	0.967	0.99	1
Afm	5.91678e-05	0.454607	0.92	0.954	1
Fah	7.55111e-05	-0.255553	1	0.999	1
Slc25a5	9.43762e-05	-0.253956	0.964	0.952	1
Egr1	9.44459e-05	0.464266	0.086	0.404	1
Angptl3	0.000128561	-0.293971	0.976	0.964	1
Sds	0.000130174	-1.25404	1	0.962	1
Cfb	0.000137438	0.418903	0.99	0.997	1
Slc25a15	0.000152953	-0.60099	0.967	0.893	1
Atp6v0d2	0.000161641	0.268834	0.01	0.234	1
Gnmt	0.000198074	-0.866479	1	1	1
Ephx2	0.000248773	-0.323494	0.985	0.974	1
Atp5a1	0.000252086	-0.364413	1	0.999	1
Tff3	0.000316715	0.463893	0.113	0.398	1
Dpyd	0.000433144	-0.473964	0.954	0.898	1
Lamp2	0.000708144	-0.261804	0.989	0.982	1
Park7	0.000752917	-0.302563	0.927	0.899	1
Psen2	0.000770098	-0.414049	0.985	0.964	1
Enho	0.000829898	0.567015	0.108	0.477	1
Inhba	0.00104861	0.253525	0.038	0.236	1
Rps2	0.00109495	-0.311502	0.98	0.975	1
Khk	0.00149322	0.422489	0.957	0.997	1
Crot	0.00202813	0.250808	0.925	0.964	1
Sardh	0.00225528	-0.376981	0.996	0.988	1
Smoc2	0.002613	0.328768	0.061	0.315	1
Creg1	0.00277783	-0.423009	0.974	0.937	1
mt-Co2	0.00289835	-0.771539	1	0.999	1
Upp2	0.00409689	-0.391376	0.96	0.916	1
Ndufa4	0.0055914	-0.324602	0.999	0.999	1
Pck1	0.00767508	-1.1718	0.999	0.965	1
Atp5e	0.00848507	-0.25288	0.995	0.992	1
Rnase4	0.0093048	-0.342874	0.995	0.984	1
Fetub	0.0121989	0.409226	0.964	0.99	1
Car3	0.0125802	0.394019	1	1	1
Marc1	0.013309	-0.405241	0.987	0.978	1
Agxt	0.0178993	-0.804774	0.997	0.985	1
Aldh4a1	0.0243811	-0.410736	0.988	0.977	1
Ugt2b36	0.0257254	-0.326868	0.985	0.975	1
Prdx6	0.0416195	-0.350021	0.993	0.975	1
Ptms	0.0486619	-0.4159	0.998	0.992	1
Rida	0.0494393	-0.274552	0.999	0.998	1
F10	0.0763992	0.270487	0.971	0.984	1
Rpl41	0.099634	-0.343335	0.992	0.992	1
Ctsl	0.101037	-0.429314	0.999	0.992	1
Fn1	0.13716	0.405403	0.994	0.999	1
Apoa1	0.148339	0.773545	1	1	1
Pzp	0.149765	0.657595	1	1	1
Hc	0.170472	0.417043	0.984	0.997	1
Neat1	0.184104	0.491412	0.999	1	1
Slc25a47	0.219257	0.276019	0.982	0.998	1
Prdx1	0.260515	-0.293733	0.999	1	1
Ambp	0.261414	0.288649	1	1	1
Hspa5	0.264516	0.350845	0.977	0.992	1
Cox4i1	0.379752	-0.274759	0.999	0.997	1
Hspa8	0.448952	0.601292	0.985	0.998	1
Slc38a4	0.472457	-0.611843	1	0.99	1
mt-Co3	0.653467	-0.77167	1	1	1
Hgd	0.782248	-0.664595	0.998	0.993	1
Kng1	0.809857	0.484128	1	1	1

## Sheet: pc_o_vs_y
	p_val	avg_log2FC	pct.1	pct.2	p_val_adj
Alb	0	0.782864	1	1	0
Hpx	0	0.717739	1	1	0
Mup1	0	-1.58658	0.989	0.807	0
Mup11	0	-2.10039	0.998	0.933	0
Mup17	0	-2.20554	0.992	0.921	0
Mup3	0	-0.738717	1	1	0
Mup7	0	-2.48683	1	0.933	0
Selenbp2	0	-0.286906	0.91	0.677	0
Serpina1e	0	-0.356596	1	0.999	0
Serpina3k	0	-1.16762	1	1	0
Hp	0	0.83321	1	1	0
Serpina1c	0	-0.590791	1	1	0
Mup16	0	-0.91999	0.822	0.62	6.36761e-306
Hsd3b5	5.46306e-243	-1.08192	0.872	0.372	1.76375e-238
Trf	7.57212e-243	0.343411	1	1	2.44466e-238
Mup12	1.27544e-225	-0.770562	0.957	0.872	4.11776e-221
Egfr	6.3653e-196	-0.386898	0.923	0.726	2.05504e-191
Mup20	8.48514e-167	-0.307184	1	1	2.73943e-162
Gm42418	7.3953e-155	-0.355611	0.987	0.96	2.38757e-150
Apoa4	4.56255e-151	0.933434	0.705	0.931	1.47302e-146
Mup9	4.28982e-148	-0.684374	0.595	0.291	1.38497e-143
Cyp1a2	1.12475e-146	-1.22324	0.992	0.836	3.63126e-142
Ttc39c	7.45092e-145	-0.428507	0.985	0.922	2.40553e-140
Bhmt	4.07182e-144	-0.512343	1	1	1.31459e-139
Nudt7	2.63766e-139	-0.809256	0.996	0.99	8.51567e-135
Cyp4a12b	1.66254e-136	-1.07419	0.772	0.073	5.36751e-132
Gm47283	2.4009e-122	-1.05263	0.971	0.737	7.75129e-118
Eif4ebp3	2.0217e-121	-0.516082	0.599	0.333	6.52707e-117
Mup18	2.22617e-121	-0.64088	0.612	0.26	7.18721e-117
Gm29966	2.17604e-120	-0.686974	0.997	0.969	7.02534e-116
Noct	4.84641e-118	0.82541	0.369	0.785	1.56466e-113
Slco1a1	6.25938e-113	-0.450757	0.908	0.722	2.02084e-108
Cidea	2.7379e-112	0.870483	0	0.573	8.83932e-108
Itih4	1.2551e-108	0.680224	0.999	1	4.05208e-104
Cyp2b9	1.04625e-98	1.04741	0.012	0.714	3.37781e-94
Lpin1	1.43377e-97	-0.276985	0.667	0.646	4.62893e-93
Ces3b	4.2949e-96	-0.508191	0.998	0.986	1.38661e-91
Cyp2d9	1.04991e-95	-0.250009	0.998	0.999	3.38963e-91
Cyp4a12a	4.63961e-94	-1.10186	0.951	0.611	1.4979e-89
Ugt2b1	2.32991e-91	-1.01895	0.976	0.828	7.5221e-87
Lifr	1.35167e-90	-0.632727	0.886	0.697	4.36386e-86
Sult2a8	1.87093e-90	-0.635967	0.995	0.989	6.04029e-86
Errfi1	1.31346e-89	-0.713899	1	0.99	4.24052e-85
Serpina1d	2.9254e-88	-0.639821	1	1	9.44467e-84
Alas1	5.75303e-88	-0.405024	0.953	0.945	1.85737e-83
Fabp1	5.80548e-86	0.391936	1	1	1.8743e-81
Mup14	9.86582e-85	-0.403728	0.623	0.393	3.18518e-80
Angptl4	8.54055e-80	-0.324835	0.599	0.469	2.75732e-75
Lgals1	2.58343e-77	0.585614	0.436	0.705	8.3406e-73
Fitm1	3.2983e-77	0.673798	0.795	0.953	1.06486e-72
Mt1	4.26075e-74	0.694368	0.515	0.82	1.37558e-69
Cyp2e1	3.20893e-73	-0.378746	1	1	1.036e-68
Tsc22d3	2.31926e-72	-0.658887	0.75	0.402	7.48772e-68
Tdo2	2.27006e-71	-0.872999	1	1	7.32887e-67
Fasn	1.97759e-70	0.516193	0.999	1	6.38466e-66
Fgl1	4.48228e-70	0.827474	0.849	0.948	1.44711e-65
Tmem176a	1.45907e-67	0.746087	0.854	0.966	4.71061e-63
Id3	8.03397e-67	0.476388	0.728	0.873	2.59377e-62
Cidec	4.44597e-63	0.578364	0.033	0.408	1.43538e-58
Hsd17b13	5.86814e-63	0.666467	0.909	0.988	1.89453e-58
Nr0b2	1.46408e-62	-0.569675	0.665	0.274	4.72679e-58
Dbp	2.06906e-60	0.463454	0.384	0.605	6.67995e-56
Gstm1	5.87759e-60	0.336138	1	1	1.89758e-55
C6	1.69282e-59	-0.442456	0.818	0.661	5.46527e-55
Cyp46a1	6.14656e-57	0.510939	0.039	0.376	1.98442e-52
Mgst1	2.98376e-56	-0.480615	1	1	9.63306e-52
Elovl3	1.41643e-55	-0.925737	0.965	0.763	4.57293e-51
Ass1	1.61794e-54	-1.36597	1	0.999	5.22351e-50
Cyp2c67	6.51096e-53	-0.441805	0.964	0.912	2.10206e-48
Cps1	3.22176e-51	-0.855338	1	1	1.04015e-46
Hpd	1.6757e-49	-0.77356	1	1	5.40998e-45
Gm13773	2.70889e-49	-0.286356	0.352	0.103	8.74566e-45
Cyp2c29	9.30419e-49	-0.365706	1	0.999	3.00386e-44
Phyh	1.48513e-48	-0.419879	1	1	4.79476e-44
Plk3	4.564e-46	0.255932	0.515	0.569	1.47349e-41
C9	1.08348e-45	-0.603961	0.942	0.774	3.498e-41
C8b	1.19816e-44	-0.309867	0.865	0.722	3.86826e-40
Snhg9	1.36333e-44	0.330898	0.558	0.715	4.40152e-40
Marco	9.70101e-44	0.45337	0.021	0.361	3.13197e-39
Apcs	3.58155e-43	0.947156	0.791	0.927	1.1563e-38
Lyz2	5.23412e-43	0.465344	0.384	0.631	1.68984e-38
Snhg11	5.2982e-43	0.408169	0.439	0.644	1.71052e-38
Miga2	7.75448e-43	0.261971	0.547	0.663	2.50353e-38
Ctsz	9.23099e-43	0.575155	0.855	0.957	2.98023e-38
Id2	8.26709e-42	0.442273	0.838	0.932	2.66903e-37
Shfl	2.11836e-41	0.78333	0.766	0.931	6.83913e-37
Elovl6	7.32696e-41	0.521996	0.668	0.849	2.36551e-36
Gm4737	2.65269e-40	-0.328958	0.592	0.378	8.5642e-36
Dct	4.26304e-40	-0.375875	0.394	0.073	1.37632e-35
Clstn3	8.87373e-39	0.307514	0.414	0.567	2.86488e-34
Nr1i3	2.37502e-38	0.706115	0.853	0.977	7.66776e-34
Aadac	3.9977e-38	-0.65834	0.995	0.982	1.29066e-33
Acot1	1.09594e-36	-0.311519	0.445	0.202	3.53823e-32
Pah	2.48603e-36	-0.864259	0.999	0.993	8.02614e-32
Ikbkb	9.33553e-36	0.381115	0.78	0.872	3.01398e-31
Cish	1.03011e-35	0.285701	0.342	0.522	3.3257e-31
Cyp27a1	1.03104e-35	-0.287252	0.991	0.979	3.32872e-31
Rplp1	1.38826e-35	-0.452928	0.999	0.999	4.48198e-31
Clec4f	1.45086e-35	0.379824	0.572	0.729	4.68411e-31
Mug2	2.15021e-35	0.290508	0.998	0.999	6.94195e-31
Ahsg	2.70755e-35	0.40207	1	1	8.74134e-31
Jund	4.43463e-35	0.30104	0.572	0.696	1.43172e-30
Ces2c	6.2078e-35	-0.313022	0.616	0.431	2.00419e-30
Cyp3a11	6.23466e-35	0.365444	0.994	0.996	2.01286e-30
Cyp4a10	6.87076e-35	-0.449584	0.939	0.844	2.21823e-30
Pim3	9.26932e-35	-0.331241	0.556	0.335	2.9926e-30
Gsta2	1.19467e-34	-0.562052	0.699	0.316	3.85698e-30
Hexa	1.65499e-34	0.389799	0.424	0.632	5.34313e-30
Igfbp2	2.5831e-34	0.406708	0.87	0.872	8.33955e-30
Igfbp1	3.08514e-34	-0.446917	0.579	0.272	9.96038e-30
Mup21	6.2062e-34	-0.325237	0.799	0.666	2.00367e-29
Acaca	7.73626e-34	0.482131	0.599	0.796	2.49765e-29
Inhbe	1.43671e-33	0.334302	0.359	0.55	4.63841e-29
Ppp1r3b	1.70374e-33	-0.40466	0.896	0.757	5.50052e-29
Tmem176b	3.45848e-33	0.520337	0.817	0.921	1.11657e-28
Selenop	3.85129e-33	0.404291	0.999	1	1.24339e-28
Cyp7b1	4.30355e-33	-0.33531	0.783	0.644	1.3894e-28
Htatip2	7.96435e-33	0.263405	0.514	0.648	2.57129e-28
Tgm2	1.23655e-32	0.3712	0.484	0.667	3.99219e-28
Smoc1	1.73118e-32	0.298865	0.613	0.727	5.5891e-28
Eif2s3y	3.19922e-32	0.418859	0.332	0.578	1.03287e-27
Irf2bp2	4.45317e-32	-0.328	0.614	0.393	1.43771e-27
Tef	5.18676e-32	0.286082	0.579	0.708	1.67455e-27
2010003K11Rik	6.71545e-32	0.36255	0.185	0.426	2.16808e-27
Pyroxd2	1.04873e-31	0.330659	0.43	0.622	3.38583e-27
Actb	1.3898e-31	0.3476	0.997	0.999	4.48698e-27
Slc17a8	4.81536e-31	0.485508	0.293	0.584	1.55464e-26
Aplp2	6.67511e-31	0.307373	0.919	0.962	2.15506e-26
Soat2	6.91717e-31	0.280178	0.438	0.568	2.23321e-26
AC149090.1	1.50039e-30	0.455107	0.821	0.924	4.844e-26
Hgfac	3.8696e-30	0.951734	0.928	0.988	1.2493e-25
Mfsd2a	8.43683e-30	-0.471976	0.715	0.35	2.72383e-25
Sgk2	1.62046e-29	-0.386395	0.709	0.448	5.23164e-25
Dmpk	1.68433e-29	0.290203	0.36	0.528	5.43787e-25
Ddt	3.90687e-29	-0.542427	0.997	0.992	1.26133e-24
Pcsk9	4.5109e-29	0.313647	0.592	0.753	1.45634e-24
Depp1	5.4957e-29	-0.431707	0.811	0.604	1.77429e-24
Nfe2l2	6.67428e-29	0.274632	0.562	0.686	2.15479e-24
Abcd2	7.07804e-29	0.414624	0.116	0.436	2.28515e-24
Tkt	8.8436e-29	0.271575	0.684	0.778	2.85516e-24
G6pc	1.10743e-28	-0.534966	0.896	0.731	3.57533e-24
Hao1	1.13002e-28	-0.3028	0.952	0.901	3.64827e-24
Cox19	1.97748e-28	0.351561	0.594	0.746	6.38428e-24
Klf9	2.59991e-28	-0.326833	0.65	0.463	8.39379e-24
Aadat	2.63774e-28	-0.329337	0.673	0.461	8.51595e-24
Metap1d	2.758e-28	0.490247	0.619	0.833	8.90422e-24
Cd5l	6.337e-28	0.414928	0.515	0.718	2.0459e-23
Coq8a	7.32167e-28	-0.491566	0.993	0.973	2.3638e-23
Angptl8	2.05555e-27	1.21644	0.702	0.857	6.63635e-23
Gm2788	2.08035e-27	0.364052	0.375	0.581	6.71641e-23
Nxf1	5.10812e-27	0.259046	0.468	0.584	1.64916e-22
G0s2	8.53667e-27	0.393973	0.624	0.77	2.75607e-22
Mpp1	1.44634e-26	0.267377	0.308	0.465	4.66951e-22
Abcb11	1.50123e-26	-0.251939	0.979	0.962	4.84672e-22
Clpx	1.80286e-26	-0.322577	0.866	0.744	5.82052e-22
Ctsa	2.06353e-26	0.393082	0.756	0.875	6.6621e-22
Pglyrp2	2.91042e-26	0.452157	0.805	0.89	9.39629e-22
Bax	3.29885e-26	0.307841	0.375	0.572	1.06503e-21
Bhlhe40	5.92426e-26	0.344156	0.404	0.609	1.91265e-21
Ldha	6.32839e-26	0.389937	0.998	1	2.04312e-21
Suox	6.47417e-26	-0.39513	0.771	0.554	2.09019e-21
Tkfc	7.37212e-26	0.780883	0.938	0.996	2.38009e-21
Gckr	9.41564e-26	0.455464	0.95	0.992	3.03984e-21
Apoc1	1.48534e-25	-0.340752	1	1	4.79543e-21
Ppif	1.62e-25	0.257003	0.404	0.552	5.23018e-21
Gas6	1.73317e-25	0.260297	0.279	0.461	5.59553e-21
Vnn1	3.0471e-25	0.340727	0.355	0.561	9.83757e-21
Enpp2	3.75515e-25	0.304633	0.453	0.606	1.21235e-20
Ces2a	6.48748e-25	-0.388076	0.929	0.855	2.09448e-20
C1qb	6.6815e-25	0.263107	0.459	0.578	2.15712e-20
Aass	8.65934e-25	-0.789718	0.951	0.751	2.79567e-20
Hjurp	2.20158e-24	0.339062	0.71	0.829	7.1078e-20
Ivns1abp	3.31446e-24	0.342956	0.585	0.731	1.07007e-19
Myo1b	5.89127e-24	-0.257307	0.768	0.63	1.902e-19
Parp3	7.61526e-24	0.375832	0.339	0.574	2.45859e-19
Baiap2	9.34499e-24	0.265222	0.305	0.465	3.01703e-19
Mapre3	1.07526e-23	0.290089	0.456	0.62	3.47148e-19
Fbxw9	1.10776e-23	0.313313	0.418	0.591	3.57639e-19
Slc47a1	1.76694e-23	0.319485	0.709	0.814	5.70456e-19
Ppm1k	2.09785e-23	-0.341452	0.622	0.382	6.77289e-19
Cfhr2	3.17542e-23	-0.454586	0.995	0.979	1.02518e-18
Cyp2c40	4.70634e-23	-0.433659	0.368	0.071	1.51944e-18
Ahcy	5.59646e-23	-0.574312	0.981	0.916	1.80682e-18
Kyat3	6.54891e-23	0.264218	0.864	0.921	2.11431e-18
Tmie	6.804e-23	0.292933	0.233	0.439	2.19667e-18
Rdh16f2	1.16858e-22	0.772965	0.626	0.868	3.77277e-18
Acp5	1.20485e-22	0.263585	0.691	0.811	3.88985e-18
Luc7l2	1.35775e-22	0.26946	0.67	0.756	4.38349e-18
Lrpap1	1.95343e-22	0.253186	0.444	0.555	6.30666e-18
Cebpb	1.9612e-22	-0.305246	0.873	0.8	6.33173e-18
Gsto1	4.0431e-22	-0.293121	0.709	0.537	1.30532e-17
Galk1	5.40685e-22	0.366879	0.43	0.635	1.7456e-17
Fam25c	5.66181e-22	-0.428622	0.895	0.759	1.82791e-17
Serpinb1a	5.88642e-22	0.276896	0.081	0.283	1.90043e-17
Gdf15	1.20198e-21	0.257836	0.113	0.314	3.88058e-17
Cth	2.87093e-21	-1.25126	0.998	0.905	9.2688e-17
Paics	2.87818e-21	-0.300807	0.872	0.776	9.29221e-17
Klf15	3.07749e-21	-0.434511	0.859	0.68	9.93568e-17
Egfl7	3.24538e-21	0.304043	0.466	0.613	1.04777e-16
Cyp7a1	5.19889e-21	0.308351	0.477	0.637	1.67846e-16
Ehhadh	5.32518e-21	-0.384909	0.959	0.938	1.71924e-16
mt-Co1	5.47094e-21	-0.827904	1	1	1.76629e-16
Ogt	6.02438e-21	0.273941	0.551	0.673	1.94497e-16
Mrpl18	9.46181e-21	0.293828	0.719	0.803	3.05474e-16
Rgs3	1.17162e-20	0.323742	0.151	0.384	3.78257e-16
St6gal1	1.33722e-20	0.277593	0.426	0.567	4.31723e-16
Gstp1	1.38702e-20	-0.44039	0.713	0.461	4.47799e-16
Hamp2	1.42095e-20	-0.977121	0.88	0.507	4.58753e-16
Tat	1.68969e-20	-1.34393	0.999	0.963	5.45516e-16
Ifi27l2b	1.72229e-20	0.625541	0.088	0.498	5.56043e-16
Otc	2.04934e-20	-0.402119	0.994	0.984	6.6163e-16
Aqp8	2.36403e-20	0.470003	0.923	0.985	7.63228e-16
mt-Atp6	2.74751e-20	-0.783946	1	1	8.87033e-16
Gbe1	2.87261e-20	0.306924	0.702	0.821	9.27422e-16
Itih1	3.6736e-20	0.504738	0.988	0.996	1.18602e-15
Atf4	3.68952e-20	0.317834	0.842	0.92	1.19116e-15
Rad51b	4.2915e-20	0.320683	0.013	0.267	1.38551e-15
Tstd1	4.87066e-20	0.355492	0.272	0.508	1.57249e-15
Arpc1b	7.55769e-20	0.265867	0.333	0.503	2.44e-15
B4galnt1	7.77092e-20	0.290182	0.577	0.729	2.50884e-15
Aldh1l1	9.92596e-20	-0.611716	1	1	3.2046e-15
Syvn1	1.10388e-19	0.287084	0.553	0.665	3.56389e-15
Sdc4	1.14337e-19	-0.326814	0.966	0.94	3.69136e-15
Gpi1	1.35788e-19	0.428818	0.808	0.905	4.38392e-15
C4b	1.55752e-19	0.515632	0.998	1	5.02847e-15
Adgrv1	2.2507e-19	0.292037	0.118	0.309	7.26637e-15
Cars	2.27547e-19	0.374647	0.335	0.543	7.34635e-15
Gpc1	3.2726e-19	0.342689	0.081	0.336	1.05656e-14
Mprip	3.90844e-19	0.279815	0.722	0.815	1.26184e-14
Gstm6	4.97984e-19	-0.315259	0.84	0.735	1.60774e-14
Kynu	6.39357e-19	-0.292495	0.868	0.761	2.06417e-14
Gss	7.01964e-19	0.430555	0.279	0.551	2.26629e-14
Atp6v1h	8.67562e-19	-0.546136	0.73	0.464	2.80092e-14
Slc17a2	8.9059e-19	0.256218	0.666	0.759	2.87527e-14
Itih2	1.07181e-18	0.291204	0.998	0.997	3.46032e-14
Acadsb	1.07784e-18	-0.309297	0.828	0.711	3.47982e-14
Rps27	1.50046e-18	-0.341702	0.918	0.831	4.84423e-14
Slc16a2	1.51234e-18	0.328114	0.58	0.735	4.88258e-14
Foxa3	1.93771e-18	0.298924	0.428	0.567	6.25591e-14
Blvrb	2.14357e-18	0.43362	0.803	0.925	6.9205e-14
Spon2	2.81908e-18	0.274562	0.225	0.411	9.10139e-14
Prss8	4.2631e-18	0.275555	0.106	0.317	1.37634e-13
Cd81	4.84092e-18	0.29037	0.922	0.97	1.56289e-13
Grina	5.6218e-18	0.290109	0.799	0.901	1.815e-13
Slc16a11	5.6286e-18	0.260576	0.201	0.374	1.81719e-13
Ddx17	1.00368e-17	0.341707	0.825	0.907	3.24037e-13
Slc25a25	1.06714e-17	-0.352587	0.694	0.493	3.44526e-13
Tmem259	1.11139e-17	0.254474	0.78	0.861	3.58813e-13
F5	1.29485e-17	0.31247	0.924	0.951	4.18041e-13
mt-Nd4	1.63342e-17	-0.753767	1	1	5.27351e-13
Cyp17a1	1.7191e-17	-0.362226	0.511	0.25	5.55012e-13
Cfi	1.7716e-17	0.392618	0.97	0.975	5.71962e-13
Pltp	1.85449e-17	0.370923	0.85	0.942	5.98723e-13
Akr1d1	1.92222e-17	-0.265012	0.861	0.75	6.20589e-13
Chchd10	2.0573e-17	-0.30943	1	0.999	6.64198e-13
Adh1	2.58153e-17	0.313267	1	1	8.33446e-13
mt-Nd5	3.07677e-17	-0.476267	0.824	0.608	9.93334e-13
Cfb	3.09061e-17	0.42174	0.991	0.999	9.97802e-13
Hagh	3.89954e-17	-0.250974	0.984	0.961	1.25897e-12
Afmid	4.19323e-17	-0.285587	0.742	0.592	1.35378e-12
Srsf6	4.88167e-17	0.281358	0.753	0.836	1.57605e-12
Khk	5.22464e-17	0.508121	0.974	0.997	1.68678e-12
Ly6e	5.9725e-17	0.520951	0.933	0.975	1.92822e-12
Mbl2	7.81433e-17	0.320524	0.999	0.999	2.52286e-12
Manf	1.17302e-16	0.258738	0.736	0.788	3.78708e-12
Tspan4	1.17615e-16	0.395455	0.356	0.576	3.7972e-12
Abat	1.84997e-16	-0.623802	0.969	0.877	5.97262e-12
Ugt2a3	2.60125e-16	-0.250553	0.862	0.766	8.39814e-12
Dmgdh	2.67388e-16	-0.25387	0.989	0.984	8.63263e-12
Igkc	2.86276e-16	0.34663	0.145	0.389	9.24241e-12
Nmrk1	3.65961e-16	0.280874	0.19	0.387	1.1815e-11
Sephs2	4.44466e-16	-0.250604	0.999	0.999	1.43496e-11
Ppa1	9.16037e-16	-0.320758	0.858	0.745	2.95742e-11
Serpina10	9.42561e-16	0.289661	0.751	0.829	3.04306e-11
Ulk1	1.03568e-15	0.251016	0.553	0.678	3.34368e-11
Plxnb1	1.69975e-15	0.334449	0.398	0.565	5.48766e-11
1810008I18Rik	2.22e-15	-0.426075	0.856	0.68	7.16727e-11
Vegfa	4.26207e-15	0.257754	0.756	0.842	1.37601e-10
mt-Cytb	5.12412e-15	-0.79188	1	1	1.65432e-10
mt-Nd3	5.90398e-15	-0.94223	0.999	0.995	1.9061e-10
Nsmf	6.20904e-15	0.262073	0.77	0.843	2.00459e-10
Dctn2	6.69577e-15	0.310621	0.76	0.854	2.16173e-10
Etnppl	1.10493e-14	-0.79893	0.763	0.365	3.56727e-10
Nnmt	1.11804e-14	-0.843078	0.919	0.651	3.60958e-10
Mgll	1.68344e-14	0.285216	0.714	0.833	5.435e-10
Nudt4	1.89186e-14	0.276174	0.759	0.841	6.10788e-10
Gcat	1.9964e-14	-0.401627	0.85	0.713	6.44538e-10
A2ml1	2.4332e-14	0.668804	0.2	0.568	7.85559e-10
Hspb8	2.57597e-14	-0.32165	0.846	0.744	8.31652e-10
Hibadh	5.2556e-14	-0.412266	0.965	0.909	1.69677e-09
Rbp1	5.9503e-14	0.63292	0.19	0.544	1.92106e-09
Ces1g	7.56532e-14	0.426683	0.804	0.914	2.44246e-09
Hist1h2bc	9.00869e-14	-0.35512	0.978	0.969	2.90846e-09
Gulo	9.37189e-14	-0.260096	0.952	0.924	3.02571e-09
Slc6a13	9.3797e-14	0.255787	0.825	0.886	3.02824e-09
Rps29	9.92549e-14	-0.255708	0.988	0.977	3.20444e-09
mt-Nd2	1.02016e-13	-0.698574	1	1	3.29359e-09
Lsr	1.08579e-13	0.263118	0.776	0.847	3.50546e-09
Hectd2os	1.45299e-13	-0.282347	0.804	0.652	4.69097e-09
Inmt	2.38996e-13	-0.28251	1	0.997	7.71598e-09
Mdh1	3.84822e-13	-0.470278	0.997	0.997	1.2424e-08
Pxmp2	4.72571e-13	-0.277656	0.936	0.892	1.5257e-08
Prdx6	6.45003e-13	-0.309271	0.996	0.991	2.08239e-08
Ces1d	8.69881e-13	0.334639	0.945	0.984	2.80841e-08
Lypla1	1.38695e-12	-0.253683	0.86	0.76	4.47778e-08
Nr1h4	2.03027e-12	0.253795	0.713	0.801	6.55472e-08
H2-D1	4.36072e-12	0.306004	0.958	0.99	1.40786e-07
Ndufb5	5.06699e-12	-0.294921	0.892	0.805	1.63588e-07
Fabp5	5.37868e-12	0.290617	0.708	0.794	1.73651e-07
Sdhb	7.44258e-12	-0.282666	0.936	0.882	2.40284e-07
Acsl1	7.46764e-12	-0.256634	0.996	0.994	2.41093e-07
Fgb	7.85239e-12	0.292997	1	1	2.53514e-07
Itih3	1.11761e-11	0.711852	0.991	0.994	3.60822e-07
Cmbl	1.24036e-11	-0.252914	0.895	0.816	4.00449e-07
Slc39a14	1.25809e-11	0.300168	0.728	0.825	4.06175e-07
Rrbp1	1.42394e-11	0.687775	0.915	0.966	4.59721e-07
Mug1	1.73553e-11	0.276863	1	1	5.60314e-07
Rgn	2.46253e-11	-0.256183	1	1	7.95029e-07
Hal	2.74412e-11	-0.651742	0.968	0.87	8.85938e-07
Pklr	2.98612e-11	0.48165	0.706	0.89	9.6407e-07
Nlrp6	3.1433e-11	0.275386	0.868	0.934	1.01481e-06
Arrdc3	5.61342e-11	0.302717	0.675	0.824	1.81229e-06
Nisch	6.80902e-11	0.277972	0.772	0.85	2.19829e-06
C1s1	1.06682e-10	0.463641	0.925	0.979	3.44424e-06
Gpd1	1.37342e-10	0.40674	0.921	0.972	4.43409e-06
Ivd	1.59747e-10	-0.433945	0.952	0.868	5.15744e-06
Prdx1	1.89628e-10	-0.300647	1	1	6.12212e-06
Aldh6a1	2.85075e-10	-0.38751	0.97	0.92	9.20366e-06
Alas2	6.52263e-10	-0.312657	0.828	0.721	2.10583e-05
Ccnd1	9.77413e-10	0.303244	0.133	0.356	3.15558e-05
Qdpr	2.28591e-09	-0.572411	0.999	0.992	7.38007e-05
Selenbp1	2.98407e-09	-0.422546	0.987	0.97	9.63407e-05
Kng2	3.18633e-09	0.341928	0.903	0.955	0.000102871
mt-Nd1	3.40276e-09	-0.674679	1	0.999	0.000109858
Gamt	6.64316e-09	0.569856	0.952	0.99	0.000214474
Dhcr24	7.14565e-09	0.442024	0.999	0.999	0.000230697
Abcd3	9.46127e-09	-0.316613	0.992	0.982	0.000305457
Ifi27	1.05297e-08	0.53496	0.756	0.897	0.00033995
Atp5k	1.24173e-08	-0.317597	0.992	0.984	0.000400893
Insig2	1.26577e-08	-0.34961	0.91	0.814	0.000408655
Atp5j	1.34838e-08	-0.314139	0.992	0.983	0.000435326
Cyp2j5	1.45878e-08	-0.367478	0.982	0.953	0.000470969
Atp5g3	1.77753e-08	-0.321123	0.999	0.997	0.000573874
Srsf5	2.64632e-08	0.304414	0.926	0.97	0.000854363
Atp5l	3.00734e-08	-0.309406	0.993	0.984	0.00097092
Lap3	3.24879e-08	-0.279996	0.955	0.892	0.00104887
Cyp4v3	3.35177e-08	-0.282666	0.895	0.842	0.00108212
Serpina3n	4.06041e-08	0.51277	0.846	0.932	0.0013109
Sds	4.38233e-08	-0.945691	0.996	0.937	0.00141484
C8a	4.52522e-08	0.471458	0.94	0.936	0.00146097
Uox	5.80696e-08	-0.354358	1	1	0.00187478
Prodh	9.61045e-08	-0.476859	0.944	0.755	0.00310273
Elovl2	1.11878e-07	-0.29543	0.981	0.957	0.00361198
Etnk2	1.51432e-07	-0.399751	0.966	0.925	0.00488897
Osgin1	1.5281e-07	1.08997	0.916	0.94	0.00493348
Gstk1	1.54919e-07	-0.306307	0.892	0.795	0.00500157
Cyp2f2	1.71854e-07	-0.321529	0.995	0.993	0.0055483
Cox6b1	2.57352e-07	-0.260468	0.979	0.971	0.00830859
Enho	3.8695e-07	0.313912	0.121	0.319	0.0124927
Got1	5.58907e-07	-1.13705	0.995	0.894	0.0180443
Slc2a2	6.26356e-07	0.250528	0.889	0.94	0.0202219
Hspd1	7.27274e-07	-0.250334	0.965	0.948	0.02348
Cox7c	1.05409e-06	-0.275715	0.999	1	0.0340313
Pecr	2.61101e-06	-0.25741	0.96	0.938	0.0842966
Slc25a47	3.41138e-06	0.410408	0.982	0.999	0.110136
Atp5f1	5.48382e-06	-0.324189	0.993	0.981	0.177045
Ugt2b5	6.84308e-06	-0.411983	1	0.992	0.220929
Gstm2	9.31923e-06	-0.303508	0.925	0.851	0.300871
Rnase4	1.22971e-05	-0.30341	1	0.999	0.397012
Dpyd	1.34145e-05	-0.387459	0.967	0.924	0.433088
Upp2	1.8512e-05	-0.319453	0.943	0.91	0.59766
Rpl41	1.99737e-05	-0.296416	0.99	0.987	0.644852
Slc25a15	2.83708e-05	-0.467854	0.975	0.913	0.915952
Egr1	2.92484e-05	0.324375	0.064	0.294	0.944283
Afm	2.93433e-05	0.35848	0.912	0.951	0.947348
Ndufb9	3.23874e-05	-0.2501	0.986	0.98	1
Rps2	3.45543e-05	-0.260197	0.985	0.975	1
Ubb	4.49101e-05	0.384433	0.924	0.97	1
Ces2e	6.16905e-05	0.418876	0.905	0.966	1
Scp2	7.11171e-05	-0.25423	1	1	1
Slc7a2	8.68795e-05	-0.716893	0.966	0.849	1
Cox7b	0.000125939	-0.265163	0.988	0.988	1
Ifitm3	0.000139183	0.338113	0.994	0.997	1
Psen2	0.000171774	-0.339466	0.985	0.962	1
Serpina12	0.000196112	0.846769	0.616	0.949	1
Agxt	0.00032949	-0.659272	0.997	0.979	1
Arg1	0.000418466	-0.712481	1	0.999	1
Ebp	0.000490012	-0.262031	0.962	0.938	1
Asns	0.000727309	-0.346307	0.263	0.014	1
mt-Co2	0.000790991	-0.754408	1	1	1
Sardh	0.000906231	-0.324458	0.997	0.998	1
Aox3	0.000948719	0.390436	0.978	0.971	1
Acss2	0.000964899	-0.321028	0.988	0.969	1
Hmgcs2	0.000994835	0.264226	1	1	1
Atp5g1	0.00148105	-0.258963	0.971	0.948	1
Aldh4a1	0.00192967	-0.319584	0.991	0.983	1
Lrg1	0.00235648	0.480981	0.942	0.979	1
Gls2	0.00243549	-0.798872	0.99	0.951	1
Ddx5	0.00247148	0.296644	0.985	0.993	1
Cp	0.00261922	0.38548	0.966	0.992	1
Uqcrfs1	0.00285485	-0.304549	0.979	0.962	1
Cyp2a5	0.00368944	-0.437478	0.965	0.875	1
Orm1	0.00407176	-0.285388	0.995	0.994	1
Lactb2	0.00414975	-0.261985	0.976	0.964	1
Fn1	0.00470396	0.38756	0.99	0.999	1
Marc1	0.00516621	-0.267248	0.997	0.984	1
Pck1	0.00557296	-0.737637	0.995	0.961	1
Hspa8	0.00658548	0.594567	0.986	0.994	1
Proz	0.0100483	0.319055	0.948	0.974	1
Cbs	0.01044	-0.331894	0.992	0.988	1
Cfh	0.0121681	0.315837	0.98	0.988	1
Hspa5	0.013365	0.278255	0.988	0.988	1
Ctsl	0.0187806	-0.32269	0.999	0.994	1
Hc	0.0201225	0.370079	0.986	0.994	1
Fetub	0.0266205	0.259391	0.988	0.994	1
Slc38a4	0.0420664	-0.448195	0.997	0.997	1
Pzp	0.0515689	0.50294	1	1	1
C4bp	0.132606	0.261025	0.995	0.997	1
Gpt	0.194798	-0.285564	0.986	0.958	1
Proc	0.206075	0.260225	0.969	0.994	1
Oat	0.24475	-0.922935	0.999	0.957	1
Neat1	0.270178	0.544685	0.999	1	1
Apoa1	0.273216	0.528566	1	1	1
Kng1	0.315886	0.378141	1	1	1
Hgd	0.333132	-0.438242	1	0.996	1
Serpinf2	0.486723	0.350942	0.997	0.999	1
Ptms	0.940243	-0.303907	0.997	0.997	1
mt-Co3	0.952869	-0.756777	1	1	1
Gnmt	0.983445	-0.689788	1	1	1

## Sheet: GO_pc_up
GroupID	Category	Term	Description	LogP	Log(q-value)	InTerm_InList	Genes	Symbols
1_Summary	GO Biological Processes	GO:0046395	carboxylic acid catabolic process	-39.5196	-35.3729	40/205	11611,11615,11846,12411,14245,14718,15109,15112,15233,15445,16922,18242,18416,18478,18534,19125,19299,20280,26912,30956,56357,56720,58875,66885,67528,70789,71562,74147,76971,104776,107747,110391,192166,208665,212647,216456,231691,234724,268860,269378,14651,22262,76654,99586,104086,11898,12116,13190,14711,18408,20768,23923,27053,74129,76282,107869,211389,227231,243382	Agxt,Ahcyl,Arg1,Cbs,Lpin1,Got1,Hal,Hao1,Hgd,Hpd,Phyh,Oat,Otc,Pah,Pck1,Prodh,Abcd3,Scp2,Gcat,Aass,Ivd,Tdo2,Hibadh,Acadsb,Nudt7,Kynu,Afmid,Ehhadh,Sult2a8,Aldh6a1,Aldh1l1,Qdpr,Sardh,Akr1d1,Aldh4a1,Gls2,Sds,Tat,Abat,Ahcy,Hagh,Uox,Upp2,Dpyd,Cyp27a1,Ass1,Bhmt,Dct,Gnmt,Slc25a15,Sephs2,Aadat,Asns,Dmgdh,Gpt,Cth,Suox,Cps1,Ppm1k
1_Member	GO Biological Processes	GO:0046395	carboxylic acid catabolic process	-39.5196	-35.3729	40/205	11611,11615,11846,12411,14245,14718,15109,15112,15233,15445,16922,18242,18416,18478,18534,19125,19299,20280,26912,30956,56357,56720,58875,66885,67528,70789,71562,74147,76971,104776,107747,110391,192166,208665,212647,216456,231691,234724,268860,269378	Agxt,Ahcyl,Arg1,Cbs,Lpin1,Got1,Hal,Hao1,Hgd,Hpd,Phyh,Oat,Otc,Pah,Pck1,Prodh,Abcd3,Scp2,Gcat,Aass,Ivd,Tdo2,Hibadh,Acadsb,Nudt7,Kynu,Afmid,Ehhadh,Sult2a8,Aldh6a1,Aldh1l1,Qdpr,Sardh,Akr1d1,Aldh4a1,Gls2,Sds,Tat,Abat,Ahcy
1_Member	GO Biological Processes	GO:0016054	organic acid catabolic process	-39.3396	-35.3729	40/207	11611,11615,11846,12411,14245,14718,15109,15112,15233,15445,16922,18242,18416,18478,18534,19125,19299,20280,26912,30956,56357,56720,58875,66885,67528,70789,71562,74147,76971,104776,107747,110391,192166,208665,212647,216456,231691,234724,268860,269378	Agxt,Ahcyl,Arg1,Cbs,Lpin1,Got1,Hal,Hao1,Hgd,Hpd,Phyh,Oat,Otc,Pah,Pck1,Prodh,Abcd3,Scp2,Gcat,Aass,Ivd,Tdo2,Hibadh,Acadsb,Nudt7,Kynu,Afmid,Ehhadh,Sult2a8,Aldh6a1,Aldh1l1,Qdpr,Sardh,Akr1d1,Aldh4a1,Gls2,Sds,Tat,Abat,Ahcy
1_Member	GO Biological Processes	GO:0044282	small molecule catabolic process	-37.4176	-33.7497	45/328	11611,11615,11846,12411,14245,14651,14718,15109,15112,15233,15445,16922,18242,18416,18478,18534,19125,19299,20280,22262,26912,30956,56357,56720,58875,66885,67528,70789,71562,74147,76654,76971,99586,104086,104776,107747,110391,192166,208665,212647,216456,231691,234724,268860,269378	Agxt,Ahcyl,Arg1,Cbs,Lpin1,Hagh,Got1,Hal,Hao1,Hgd,Hpd,Phyh,Oat,Otc,Pah,Pck1,Prodh,Abcd3,Scp2,Uox,Gcat,Aass,Ivd,Tdo2,Hibadh,Acadsb,Nudt7,Kynu,Afmid,Ehhadh,Upp2,Sult2a8,Dpyd,Cyp27a1,Aldh6a1,Aldh1l1,Qdpr,Sardh,Akr1d1,Aldh4a1,Gls2,Sds,Tat,Abat,Ahcy
1_Member	Reactome Gene Sets	R-MMU-71291	Metabolism of amino acids and derivatives	-37.4154	-33.7497	41/248	11611,11615,11846,11898,12116,12411,13190,14711,14718,15109,15112,15233,15445,18242,18408,18416,18478,19125,20768,23923,27053,30956,56357,56720,58875,66885,70789,74129,76282,104776,107869,110391,192166,211389,212647,216456,227231,231691,234724,243382,269378	Agxt,Ahcyl,Arg1,Ass1,Bhmt,Cbs,Dct,Gnmt,Got1,Hal,Hao1,Hgd,Hpd,Oat,Slc25a15,Otc,Pah,Prodh,Sephs2,Aadat,Asns,Aass,Ivd,Tdo2,Hibadh,Acadsb,Kynu,Dmgdh,Gpt,Aldh6a1,Cth,Qdpr,Sardh,Suox,Aldh4a1,Gls2,Cps1,Sds,Tat,Ppm1k,Ahcy
1_Member	GO Biological Processes	GO:1901605	alpha-amino acid metabolic process	-36.3862	-32.8175	36/175	11611,11615,11846,11898,12116,12411,13190,14711,14718,15233,15445,18242,18416,18478,19125,20768,23923,26912,27053,30956,56357,56720,58875,66885,70789,71562,104776,107869,110391,192166,212647,216456,227231,231691,234724,269378	Agxt,Ahcyl,Arg1,Ass1,Bhmt,Cbs,Dct,Gnmt,Got1,Hgd,Hpd,Oat,Otc,Pah,Prodh,Sephs2,Aadat,Gcat,Asns,Aass,Ivd,Tdo2,Hibadh,Acadsb,Kynu,Afmid,Aldh6a1,Cth,Qdpr,Sardh,Aldh4a1,Gls2,Cps1,Sds,Tat,Ahcy
1_Member	GO Biological Processes	GO:0009063	cellular amino acid catabolic process	-34.7959	-31.3063	29/95	11611,11615,11846,12411,14718,15109,15233,15445,18242,18416,18478,19125,26912,30956,56357,56720,58875,66885,70789,71562,104776,110391,192166,212647,216456,231691,234724,268860,269378	Agxt,Ahcyl,Arg1,Cbs,Got1,Hal,Hgd,Hpd,Oat,Otc,Pah,Prodh,Gcat,Aass,Ivd,Tdo2,Hibadh,Acadsb,Kynu,Afmid,Aldh6a1,Qdpr,Sardh,Aldh4a1,Gls2,Sds,Tat,Abat,Ahcy
1_Member	GO Biological Processes	GO:0006520	cellular amino acid metabolic process	-34.5302	-31.1076	39/250	11611,11615,11846,11898,12116,12411,13190,14711,14718,15109,15112,15233,15445,18242,18416,18478,19125,20768,23923,26912,27053,30956,56357,56720,58875,66885,70789,71562,104776,107869,110391,192166,212647,216456,227231,231691,234724,268860,269378	Agxt,Ahcyl,Arg1,Ass1,Bhmt,Cbs,Dct,Gnmt,Got1,Hal,Hao1,Hgd,Hpd,Oat,Otc,Pah,Prodh,Sephs2,Aadat,Gcat,Asns,Aass,Ivd,Tdo2,Hibadh,Acadsb,Kynu,Afmid,Aldh6a1,Cth,Qdpr,Sardh,Aldh4a1,Gls2,Cps1,Sds,Tat,Abat,Ahcy
1_Member	GO Biological Processes	GO:1901606	alpha-amino acid catabolic process	-34.1254	-30.7608	27/78	11611,11615,11846,12411,14718,15233,15445,18242,18416,18478,19125,26912,30956,56357,56720,58875,66885,70789,71562,104776,110391,192166,212647,216456,231691,234724,269378	Agxt,Ahcyl,Arg1,Cbs,Got1,Hgd,Hpd,Oat,Otc,Pah,Prodh,Gcat,Aass,Ivd,Tdo2,Hibadh,Acadsb,Kynu,Afmid,Aldh6a1,Qdpr,Sardh,Aldh4a1,Gls2,Sds,Tat,Ahcy
2_Summary	GO Biological Processes	GO:0032787	monocarboxylic acid metabolic process	-28.7606	-25.4471	46/544	11611,12686,13077,13087,13095,13099,13105,13106,13107,13109,13117,13118,13123,14081,14245,14651,14870,15112,16922,18534,18777,19299,20280,22238,26897,27413,54326,56357,60525,66885,67528,70789,71773,72094,74147,76971,102022,102294,104086,111175,208665,231691,234671,268860,277753,545288,13074,13595,15496,71760,76574,214253	Agxt,Elovl3,Cyp1a2,Cyp2a5,Cyp2c29,Cyp2c40,Cyp2d9,Cyp2e1,Cyp2f2,Cyp2j5,Cyp4a10,Cyp4a12b,Cyp7b1,Acsl1,Lpin1,Hagh,Gstp1,Hao1,Phyh,Pck1,Lypla1,Abcd3,Scp2,Ugt2b5,Acot1,Abcb11,Elovl2,Ivd,Acss2,Acadsb,Nudt7,Kynu,Ugt2b1,Ugt2a3,Ehhadh,Sult2a8,Ces2a,Cyp4v3,Cyp27a1,Pecr,Akr1d1,Sds,Ces2c,Abat,Cyp4a12a,Cyp2c67,Cyp17a1,Ebp,Hsd3b5,Etnppl,Mfsd2a,Etnk2
2_Member	GO Biological Processes	GO:0032787	monocarboxylic acid metabolic process	-28.7606	-25.4471	46/544	11611,12686,13077,13087,13095,13099,13105,13106,13107,13109,13117,13118,13123,14081,14245,14651,14870,15112,16922,18534,18777,19299,20280,22238,26897,27413,54326,56357,60525,66885,67528,70789,71773,72094,74147,76971,102022,102294,104086,111175,208665,231691,234671,268860,277753,545288	Agxt,Elovl3,Cyp1a2,Cyp2a5,Cyp2c29,Cyp2c40,Cyp2d9,Cyp2e1,Cyp2f2,Cyp2j5,Cyp4a10,Cyp4a12b,Cyp7b1,Acsl1,Lpin1,Hagh,Gstp1,Hao1,Phyh,Pck1,Lypla1,Abcd3,Scp2,Ugt2b5,Acot1,Abcb11,Elovl2,Ivd,Acss2,Acadsb,Nudt7,Kynu,Ugt2b1,Ugt2a3,Ehhadh,Sult2a8,Ces2a,Cyp4v3,Cyp27a1,Pecr,Akr1d1,Sds,Ces2c,Abat,Cyp4a12a,Cyp2c67
2_Member	GO Biological Processes	GO:0006631	fatty acid metabolic process	-22.0776	-18.986	34/375	12686,13077,13087,13095,13099,13105,13106,13107,13109,13117,13118,14081,14245,14870,15112,16922,18534,18777,19299,20280,26897,27413,54326,56357,60525,66885,67528,74147,102022,102294,111175,234671,277753,545288	Elovl3,Cyp1a2,Cyp2a5,Cyp2c29,Cyp2c40,Cyp2d9,Cyp2e1,Cyp2f2,Cyp2j5,Cyp4a10,Cyp4a12b,Acsl1,Lpin1,Gstp1,Hao1,Phyh,Pck1,Lypla1,Abcd3,Scp2,Acot1,Abcb11,Elovl2,Ivd,Acss2,Acadsb,Nudt7,Ehhadh,Ces2a,Cyp4v3,Pecr,Ces2c,Cyp4a12a,Cyp2c67
2_Member	Reactome Gene Sets	R-MMU-556833	Metabolism of lipids	-7.53199	-5.3398	23/591	12686,13074,13077,13106,13117,13118,13123,13595,14081,14245,15496,16922,20280,26897,27413,54326,71760,74147,76574,104086,111175,208665,214253	Elovl3,Cyp17a1,Cyp1a2,Cyp2e1,Cyp4a10,Cyp4a12b,Cyp7b1,Ebp,Acsl1,Lpin1,Hsd3b5,Phyh,Scp2,Acot1,Abcb11,Elovl2,Etnppl,Ehhadh,Mfsd2a,Cyp27a1,Pecr,Akr1d1,Etnk2
2_Member	Reactome Gene Sets	R-MMU-8978868	Fatty acid metabolism	-6.10879	-4.02575	11/163	12686,13077,13117,13118,14081,16922,20280,26897,54326,74147,111175	Elovl3,Cyp1a2,Cyp4a10,Cyp4a12b,Acsl1,Phyh,Scp2,Acot1,Elovl2,Ehhadh,Pecr
3_Summary	GO Biological Processes	GO:0044283	small molecule biosynthetic process	-25.8087	-22.541	39/419	11611,11898,12116,12411,12686,13117,13118,13123,13595,14377,14718,14870,14873,15112,17449,18416,18478,18534,19299,19733,20280,20768,27053,30956,54326,60525,67426,70789,72999,104086,107869,110391,111175,208665,216456,231691,268756,268860,277753,11846,15109,18242,19125,56720,58875,74147,227231,234724,76282	Agxt,Ass1,Bhmt,Cbs,Elovl3,Cyp4a10,Cyp4a12b,Cyp7b1,Ebp,G6pc,Got1,Gstp1,Gsto1,Hao1,Mdh1,Otc,Pah,Pck1,Abcd3,Rgn,Scp2,Sephs2,Asns,Aass,Elovl2,Acss2,Coq8a,Kynu,Insig2,Cyp27a1,Cth,Qdpr,Pecr,Akr1d1,Gls2,Sds,Gulo,Abat,Cyp4a12a,Arg1,Hal,Oat,Prodh,Tdo2,Hibadh,Ehhadh,Cps1,Tat,Gpt
3_Member	GO Biological Processes	GO:0044283	small molecule biosynthetic process	-25.8087	-22.541	39/419	11611,11898,12116,12411,12686,13117,13118,13123,13595,14377,14718,14870,14873,15112,17449,18416,18478,18534,19299,19733,20280,20768,27053,30956,54326,60525,67426,70789,72999,104086,107869,110391,111175,208665,216456,231691,268756,268860,277753	Agxt,Ass1,Bhmt,Cbs,Elovl3,Cyp4a10,Cyp4a12b,Cyp7b1,Ebp,G6pc,Got1,Gstp1,Gsto1,Hao1,Mdh1,Otc,Pah,Pck1,Abcd3,Rgn,Scp2,Sephs2,Asns,Aass,Elovl2,Acss2,Coq8a,Kynu,Insig2,Cyp27a1,Cth,Qdpr,Pecr,Akr1d1,Gls2,Sds,Gulo,Abat,Cyp4a12a
3_Member	GO Biological Processes	GO:0046394	carboxylic acid biosynthetic process	-24.8394	-21.6131	31/239	11611,11898,12116,12411,12686,13117,13118,13123,14718,14870,14873,15112,18416,18478,19299,19733,20768,27053,30956,54326,60525,70789,104086,107869,111175,208665,216456,231691,268756,268860,277753	Agxt,Ass1,Bhmt,Cbs,Elovl3,Cyp4a10,Cyp4a12b,Cyp7b1,Got1,Gstp1,Gsto1,Hao1,Otc,Pah,Abcd3,Rgn,Sephs2,Asns,Aass,Elovl2,Acss2,Kynu,Cyp27a1,Cth,Pecr,Akr1d1,Gls2,Sds,Gulo,Abat,Cyp4a12a
3_Member	GO Biological Processes	GO:0016053	organic acid biosynthetic process	-24.783	-21.5944	31/240	11611,11898,12116,12411,12686,13117,13118,13123,14718,14870,14873,15112,18416,18478,19299,19733,20768,27053,30956,54326,60525,70789,104086,107869,111175,208665,216456,231691,268756,268860,277753	Agxt,Ass1,Bhmt,Cbs,Elovl3,Cyp4a10,Cyp4a12b,Cyp7b1,Got1,Gstp1,Gsto1,Hao1,Otc,Pah,Abcd3,Rgn,Sephs2,Asns,Aass,Elovl2,Acss2,Kynu,Cyp27a1,Cth,Pecr,Akr1d1,Gls2,Sds,Gulo,Abat,Cyp4a12a
3_Member	WikiPathways	WP662	Amino acid metabolism	-18.9089	-15.9633	19/96	11846,11898,12116,12411,14718,15109,17449,18242,18416,18534,19125,27053,56720,58875,74147,107869,227231,231691,234724	Arg1,Ass1,Bhmt,Cbs,Got1,Hal,Mdh1,Oat,Otc,Pck1,Prodh,Asns,Tdo2,Hibadh,Ehhadh,Cth,Cps1,Sds,Tat
3_Member	GO Biological Processes	GO:0008652	cellular amino acid biosynthetic process	-16.5509	-13.8016	15/61	11611,11898,12116,12411,14718,15112,18416,18478,20768,27053,30956,107869,216456,231691,268860	Agxt,Ass1,Bhmt,Cbs,Got1,Hao1,Otc,Pah,Sephs2,Asns,Aass,Cth,Gls2,Sds,Abat
3_Member	GO Biological Processes	GO:1901607	alpha-amino acid biosynthetic process	-14.2776	-11.6533	13/54	11611,11898,12116,12411,14718,18416,18478,20768,27053,30956,107869,216456,231691	Agxt,Ass1,Bhmt,Cbs,Got1,Otc,Pah,Sephs2,Asns,Aass,Cth,Gls2,Sds
3_Member	KEGG Pathway	mmu01230	Biosynthesis of amino acids - Mus musculus (house mouse)	-9.41851	-7.15078	11/79	11846,11898,12411,14718,18416,18478,27053,76282,107869,227231,231691	Arg1,Ass1,Cbs,Got1,Otc,Pah,Asns,Gpt,Cth,Cps1,Sds
4_Summary	KEGG Pathway	mmu05208	Chemical carcinogenesis - reactive oxygen species - Mus musculus (house mouse)	-24.5735	-21.4197	30/222	11950,11951,11957,12867,13077,13106,13107,13649,14858,14863,14867,14873,17705,17708,17709,17710,17711,17716,17717,17718,17719,17721,56615,66046,66142,66218,66694,67680,110323,228033,11958,27425,67895,108664,14651,11615,14081,14377,14711,22262,26897,56720,60525,66885,67054,67528,70789,74147,76971,99586,227731,269378,270166,17449,76654,104776,107747,227231,17840,103172,244416,30956,12274,12279,1103…	Atp5pb,Atp5g1,Atp5j,Cox7c,Cyp1a2,Cyp2e1,Cyp2f2,Egfr,Gsta2,Gstm2,Gstm6,Gsto1,ATP6,COX1,COX2,COX3,CYTB,ND1,ND2,ND3,ND4,ND5,Mgst1,Ndufb5,Cox7b,Ndufb9,Uqcrfs1,Sdhb,Cox6b1,Atp5g3,Atp5k,Atp5l,Ppa1,Atp6v1h,Hagh,Ahcyl,Acsl1,G6pc,Gnmt,Uox,Acot1,Tdo2,Acss2,Acadsb,Paics,Nudt7,Kynu,Ehhadh,Sult2a8,Dpyd,Slc25a25,Ahcy,Clpx,Mdh1,Upp2,Aldh6a1,Aldh1l1,Cps1,Mup1,Chchd10,Ppp1r3b,Aass,C6,C9,C8b,Psen2,Scp2,Etnk2,Ces2a…
4_Member	KEGG Pathway	mmu05208	Chemical carcinogenesis - reactive oxygen species - Mus musculus (house mouse)	-24.5735	-21.4197	30/222	11950,11951,11957,12867,13077,13106,13107,13649,14858,14863,14867,14873,17705,17708,17709,17710,17711,17716,17717,17718,17719,17721,56615,66046,66142,66218,66694,67680,110323,228033	Atp5pb,Atp5g1,Atp5j,Cox7c,Cyp1a2,Cyp2e1,Cyp2f2,Egfr,Gsta2,Gstm2,Gstm6,Gsto1,ATP6,COX1,COX2,COX3,CYTB,ND1,ND2,ND3,ND4,ND5,Mgst1,Ndufb5,Cox7b,Ndufb9,Uqcrfs1,Sdhb,Cox6b1,Atp5g3
4_Member	KEGG Pathway	mmu00190	Oxidative phosphorylation - Mus musculus (house mouse)	-24.0201	-20.8985	25/135	11950,11951,11957,11958,12867,17705,17708,17709,17710,17711,17716,17717,17718,17719,17721,27425,66046,66142,66218,66694,67680,67895,108664,110323,228033	Atp5pb,Atp5g1,Atp5j,Atp5k,Cox7c,ATP6,COX1,COX2,COX3,CYTB,ND1,ND2,ND3,ND4,ND5,Atp5l,Ndufb5,Cox7b,Ndufb9,Uqcrfs1,Sdhb,Ppa1,Atp6v1h,Cox6b1,Atp5g3
4_Member	Reactome Gene Sets	R-MMU-163200	Respiratory electron transport, ATP synthesis by chemiosmotic coupling, and heat production by uncoupling proteins.	-21.2346	-18.171	22/118	11950,11951,11957,11958,12867,17705,17708,17709,17710,17711,17716,17717,17718,17719,17721,27425,66046,66142,66218,66694,110323,228033	Atp5pb,Atp5g1,Atp5j,Atp5k,Cox7c,ATP6,COX1,COX2,COX3,CYTB,ND1,ND2,ND3,ND4,ND5,Atp5l,Ndufb5,Cox7b,Ndufb9,Uqcrfs1,Cox6b1,Atp5g3
4_Member	Reactome Gene Sets	R-MMU-1428517	The citric acid (TCA) cycle and respiratory electron transport	-20.4589	-17.4216	24/165	11950,11951,11957,11958,12867,14651,17705,17708,17709,17710,17711,17716,17717,17718,17719,17721,27425,66046,66142,66218,66694,67680,110323,228033	Atp5pb,Atp5g1,Atp5j,Atp5k,Cox7c,Hagh,ATP6,COX1,COX2,COX3,CYTB,ND1,ND2,ND3,ND4,ND5,Atp5l,Ndufb5,Cox7b,Ndufb9,Uqcrfs1,Sdhb,Cox6b1,Atp5g3
4_Member	GO Biological Processes	GO:0072521	purine-containing compound metabolic process	-19.9059	-16.8935	33/407	11615,11950,11951,11957,11958,14081,14377,14711,17705,17716,17717,17718,17719,17721,22262,26897,27425,56720,60525,66046,66218,66885,67054,67528,67680,70789,74147,76971,99586,227731,228033,269378,270166	Ahcyl,Atp5pb,Atp5g1,Atp5j,Atp5k,Acsl1,G6pc,Gnmt,ATP6,ND1,ND2,ND3,ND4,ND5,Uox,Acot1,Atp5l,Tdo2,Acss2,Ndufb5,Ndufb9,Acadsb,Paics,Nudt7,Sdhb,Kynu,Ehhadh,Sult2a8,Dpyd,Slc25a25,Atp5g3,Ahcy,Clpx
4_Member	GO Biological Processes	GO:0055086	nucleobase-containing small molecule metabolic process	-19.84	-16.851	37/540	11615,11950,11951,11957,11958,14081,14711,17449,17705,17716,17717,17718,17719,17721,22262,26897,27425,56720,60525,66046,66218,66885,67054,67528,67680,70789,74147,76654,76971,99586,104776,107747,227231,227731,228033,269378,270166	Ahcyl,Atp5pb,Atp5g1,Atp5j,Atp5k,Acsl1,Gnmt,Mdh1,ATP6,ND1,ND2,ND3,ND4,ND5,Uox,Acot1,Atp5l,Tdo2,Acss2,Ndufb5,Ndufb9,Acadsb,Paics,Nudt7,Sdhb,Kynu,Ehhadh,Upp2,Sult2a8,Dpyd,Aldh6a1,Aldh1l1,Cps1,Slc25a25,Atp5g3,Ahcy,Clpx
4_Member	WikiPathways	WP295	Electron transport chain	-19.1883	-16.2216	19/93	11950,11957,17705,17708,17709,17710,17711,17716,17717,17718,17719,17721,27425,66046,66142,66218,66694,67680,228033	Atp5pb,Atp5j,ATP6,COX1,COX2,COX3,CYTB,ND1,ND2,ND3,ND4,ND5,Atp5l,Ndufb5,Cox7b,Ndufb9,Uqcrfs1,Sdhb,Atp5g3
4_Member	GO Biological Processes	GO:0015980	energy derivation by oxidation of organic compounds	-18.4217	-15.4964	26/249	11950,11957,11958,12867,13077,14377,14711,17449,17705,17708,17709,17710,17711,17716,17717,17718,17719,17721,17840,66046,66218,66694,67680,103172,227731,244416	Atp5pb,Atp5j,Atp5k,Cox7c,Cyp1a2,G6pc,Gnmt,Mdh1,ATP6,COX1,COX2,COX3,CYTB,ND1,ND2,ND3,ND4,ND5,Mup1,Ndufb5,Ndufb9,Uqcrfs1,Sdhb,Chchd10,Slc25a25,Ppp1r3b
4_Member	GO Biological Processes	GO:0045333	cellular respiration	-18.3119	-15.4243	23/180	11950,11957,11958,12867,13077,17449,17705,17708,17709,17710,17711,17716,17717,17718,17719,17721,17840,66046,66218,66694,67680,103172,227731	Atp5pb,Atp5j,Atp5k,Cox7c,Cyp1a2,Mdh1,ATP6,COX1,COX2,COX3,CYTB,ND1,ND2,ND3,ND4,ND5,Mup1,Ndufb5,Ndufb9,Uqcrfs1,Sdhb,Chchd10,Slc25a25
4_Member	GO Biological Processes	GO:0006119	oxidative phosphorylation	-17.9644	-15.0947	19/107	11950,11957,11958,12867,17705,17708,17709,17710,17711,17716,17717,17718,17719,17721,66046,66218,66694,67680,103172	Atp5pb,Atp5j,Atp5k,Cox7c,ATP6,COX1,COX2,COX3,CYTB,ND1,ND2,ND3,ND4,ND5,Ndufb5,Ndufb9,Uqcrfs1,Sdhb,Chchd10
4_Member	GO Biological Processes	GO:0009060	aerobic respiration	-17.8352	-14.9943	21/146	11950,11957,11958,12867,17449,17705,17708,17709,17710,17711,17716,17717,17718,17719,17721,17840,66046,66218,66694,67680,103172	Atp5pb,Atp5j,Atp5k,Cox7c,Mdh1,ATP6,COX1,COX2,COX3,CYTB,ND1,ND2,ND3,ND4,ND5,Mup1,Ndufb5,Ndufb9,Uqcrfs1,Sdhb,Chchd10
4_Member	GO Biological Processes	GO:0009259	ribonucleotide metabolic process	-17.8307	-14.9943	30/378	11950,11951,11957,11958,14081,17705,17716,17717,17718,17719,17721,22262,26897,27425,56720,60525,66046,66218,66885,67054,67528,67680,70789,74147,76654,76971,99586,227731,228033,270166	Atp5pb,Atp5g1,Atp5j,Atp5k,Acsl1,ATP6,ND1,ND2,ND3,ND4,ND5,Uox,Acot1,Atp5l,Tdo2,Acss2,Ndufb5,Ndufb9,Acadsb,Paics,Nudt7,Sdhb,Kynu,Ehhadh,Upp2,Sult2a8,Dpyd,Slc25a25,Atp5g3,Clpx
4_Member	GO Biological Processes	GO:0019693	ribose phosphate metabolic process	-17.4823	-14.6618	30/389	11950,11951,11957,11958,14081,17705,17716,17717,17718,17719,17721,22262,26897,27425,56720,60525,66046,66218,66885,67054,67528,67680,70789,74147,76654,76971,99586,227731,228033,270166	Atp5pb,Atp5g1,Atp5j,Atp5k,Acsl1,ATP6,ND1,ND2,ND3,ND4,ND5,Uox,Acot1,Atp5l,Tdo2,Acss2,Ndufb5,Ndufb9,Acadsb,Paics,Nudt7,Sdhb,Kynu,Ehhadh,Upp2,Sult2a8,Dpyd,Slc25a25,Atp5g3,Clpx
4_Member	KEGG Pathway	mmu04714	Thermogenesis - Mus musculus (house mouse)	-16.9715	-14.1772	24/231	11950,11951,11957,11958,12867,14081,17705,17708,17709,17710,17711,17716,17717,17718,17719,17721,27425,66046,66142,66218,66694,67680,110323,228033	Atp5pb,Atp5g1,Atp5j,Atp5k,Cox7c,Acsl1,ATP6,COX1,COX2,COX3,CYTB,ND1,ND2,ND3,ND4,ND5,Atp5l,Ndufb5,Cox7b,Ndufb9,Uqcrfs1,Sdhb,Cox6b1,Atp5g3
4_Member	GO Biological Processes	GO:0006091	generation of precursor metabolites and energy	-16.9679	-14.1772	28/343	11950,11957,11958,12867,13077,14377,14711,17449,17705,17708,17709,17710,17711,17716,17717,17718,17719,17721,17840,30956,66046,66218,66694,67680,103172,107747,227731,244416	Atp5pb,Atp5j,Atp5k,Cox7c,Cyp1a2,G6pc,Gnmt,Mdh1,ATP6,COX1,COX2,COX3,CYTB,ND1,ND2,ND3,ND4,ND5,Mup1,Aass,Ndufb5,Ndufb9,Uqcrfs1,Sdhb,Chchd10,Aldh1l1,Slc25a25,Ppp1r3b
4_Member	GO Biological Processes	GO:0009117	nucleotide metabolic process	-16.8136	-14.0373	32/479	11950,11951,11957,11958,14081,17449,17705,17716,17717,17718,17719,17721,22262,26897,27425,56720,60525,66046,66218,66885,67054,67528,67680,70789,74147,76654,76971,99586,107747,227731,228033,270166	Atp5pb,Atp5g1,Atp5j,Atp5k,Acsl1,Mdh1,ATP6,ND1,ND2,ND3,ND4,ND5,Uox,Acot1,Atp5l,Tdo2,Acss2,Ndufb5,Ndufb9,Acadsb,Paics,Nudt7,Sdhb,Kynu,Ehhadh,Upp2,Sult2a8,Dpyd,Aldh1l1,Slc25a25,Atp5g3,Clpx
4_Member	GO Biological Processes	GO:0006753	nucleoside phosphate metabolic process	-16.6308	-13.8682	32/486	11950,11951,11957,11958,14081,17449,17705,17716,17717,17718,17719,17721,22262,26897,27425,56720,60525,66046,66218,66885,67054,67528,67680,70789,74147,76654,76971,99586,107747,227731,228033,270166	Atp5pb,Atp5g1,Atp5j,Atp5k,Acsl1,Mdh1,ATP6,ND1,ND2,ND3,ND4,ND5,Uox,Acot1,Atp5l,Tdo2,Acss2,Ndufb5,Ndufb9,Acadsb,Paics,Nudt7,Sdhb,Kynu,Ehhadh,Upp2,Sult2a8,Dpyd,Aldh1l1,Slc25a25,Atp5g3,Clpx
4_Member	GO Biological Processes	GO:0009150	purine ribonucleotide metabolic process	-16.4815	-13.7453	28/358	11950,11951,11957,11958,14081,17705,17716,17717,17718,17719,17721,22262,26897,27425,56720,60525,66046,66218,66885,67054,67528,67680,70789,74147,76971,227731,228033,270166	Atp5pb,Atp5g1,Atp5j,Atp5k,Acsl1,ATP6,ND1,ND2,ND3,ND4,ND5,Uox,Acot1,Atp5l,Tdo2,Acss2,Ndufb5,Ndufb9,Acadsb,Paics,Nudt7,Sdhb,Kynu,Ehhadh,Sult2a8,Slc25a25,Atp5g3,Clpx
4_Member	GO Biological Processes	GO:0006163	purine nucleotide metabolic process	-16.0183	-13.2947	28/373	11950,11951,11957,11958,14081,17705,17716,17717,17718,17719,17721,22262,26897,27425,56720,60525,66046,66218,66885,67054,67528,67680,70789,74147,76971,227731,228033,270166	Atp5pb,Atp5g1,Atp5j,Atp5k,Acsl1,ATP6,ND1,ND2,ND3,ND4,ND5,Uox,Acot1,Atp5l,Tdo2,Acss2,Ndufb5,Ndufb9,Acadsb,Paics,Nudt7,Sdhb,Kynu,Ehhadh,Sult2a8,Slc25a25,Atp5g3,Clpx
4_Member	GO Biological Processes	GO:0015986	proton motive force-driven ATP synthesis	-15.8833	-13.1718	15/67	11950,11951,11957,11958,17705,17716,17717,17718,17719,17721,27425,66046,66218,67680,228033	Atp5pb,Atp5g1,Atp5j,Atp5k,ATP6,ND1,ND2,ND3,ND4,ND5,Atp5l,Ndufb5,Ndufb9,Sdhb,Atp5g3
4_Member	KEGG Pathway	mmu05020	Prion disease - Mus musculus (house mouse)	-15.4845	-12.7966	24/268	11950,11951,11957,12274,12279,12867,17705,17708,17709,17710,17711,17716,17717,17718,17719,17721,66046,66142,66218,66694,67680,110323,110382,228033	Atp5pb,Atp5g1,Atp5j,C6,C9,Cox7c,ATP6,COX1,COX2,COX3,CYTB,ND1,ND2,ND3,ND4,ND5,Ndufb5,Cox7b,Ndufb9,Uqcrfs1,Sdhb,Cox6b1,C8b,Atp5g3
4_Member	KEGG Pathway	mmu05415	Diabetic cardiomyopathy - Mus musculus (house mouse)	-14.5119	-11.8462	21/211	11950,11951,11957,12867,17705,17708,17709,17710,17711,17716,17717,17718,17719,17721,66046,66142,66218,66694,67680,110323,228033	Atp5pb,Atp5g1,Atp5j,Cox7c,ATP6,COX1,COX2,COX3,CYTB,ND1,ND2,ND3,ND4,ND5,Ndufb5,Cox7b,Ndufb9,Uqcrfs1,Sdhb,Cox6b1,Atp5g3
4_Member	GO Biological Processes	GO:0006754	ATP biosynthetic process	-14.3977	-11.7427	15/83	11950,11951,11957,11958,17705,17716,17717,17718,17719,17721,27425,66046,66218,67680,228033	Atp5pb,Atp5g1,Atp5j,Atp5k,ATP6,ND1,ND2,ND3,ND4,ND5,Atp5l,Ndufb5,Ndufb9,Sdhb,Atp5g3
4_Member	WikiPathways	WP1248	Oxidative phosphorylation	-14.2776	-11.6533	13/54	11950,11951,11957,17705,17716,17717,17718,17719,17721,27425,66046,66218,228033	Atp5pb,Atp5g1,Atp5j,ATP6,ND1,ND2,ND3,ND4,ND5,Atp5l,Ndufb5,Ndufb9,Atp5g3
4_Member	GO Biological Processes	GO:0009206	purine ribonucleoside triphosphate biosynthetic process	-13.5564	-10.9514	15/94	11950,11951,11957,11958,17705,17716,17717,17718,17719,17721,27425,66046,66218,67680,228033	Atp5pb,Atp5g1,Atp5j,Atp5k,ATP6,ND1,ND2,ND3,ND4,ND5,Atp5l,Ndufb5,Ndufb9,Sdhb,Atp5g3
4_Member	GO Biological Processes	GO:0009145	purine nucleoside triphosphate biosynthetic process	-13.4855	-10.899	15/95	11950,11951,11957,11958,17705,17716,17717,17718,17719,17721,27425,66046,66218,67680,228033	Atp5pb,Atp5g1,Atp5j,Atp5k,ATP6,ND1,ND2,ND3,ND4,ND5,Atp5l,Ndufb5,Ndufb9,Sdhb,Atp5g3
4_Member	Reactome Gene Sets	R-MMU-611105	Respiratory electron transport	-13.4855	-10.899	15/95	12867,17708,17709,17710,17711,17716,17717,17718,17719,17721,66046,66142,66218,66694,110323	Cox7c,COX1,COX2,COX3,CYTB,ND1,ND2,ND3,ND4,ND5,Ndufb5,Cox7b,Ndufb9,Uqcrfs1,Cox6b1
4_Member	GO Biological Processes	GO:0009201	ribonucleoside triphosphate biosynthetic process	-13.2105	-10.6329	15/99	11950,11951,11957,11958,17705,17716,17717,17718,17719,17721,27425,66046,66218,67680,228033	Atp5pb,Atp5g1,Atp5j,Atp5k,ATP6,ND1,ND2,ND3,ND4,ND5,Atp5l,Ndufb5,Ndufb9,Sdhb,Atp5g3
4_Member	GO Biological Processes	GO:0042773	ATP synthesis coupled electron transport	-12.9672	-10.4155	13/67	12867,17708,17709,17710,17711,17716,17717,17718,17719,17721,66218,66694,67680	Cox7c,COX1,COX2,COX3,CYTB,ND1,ND2,ND3,ND4,ND5,Ndufb9,Uqcrfs1,Sdhb
4_Member	GO Biological Processes	GO:0009152	purine ribonucleotide biosynthetic process	-12.8781	-10.3346	18/172	11950,11951,11957,11958,14081,17705,17716,17717,17718,17719,17721,27425,60525,66046,66218,67054,67680,228033	Atp5pb,Atp5g1,Atp5j,Atp5k,Acsl1,ATP6,ND1,ND2,ND3,ND4,ND5,Atp5l,Acss2,Ndufb5,Ndufb9,Paics,Sdhb,Atp5g3
4_Member	GO Biological Processes	GO:0019646	aerobic electron transport chain	-12.7648	-10.2374	12/54	12867,17708,17710,17711,17716,17717,17718,17719,17721,66218,66694,67680	Cox7c,COX1,COX3,CYTB,ND1,ND2,ND3,ND4,ND5,Ndufb9,Uqcrfs1,Sdhb
4_Member	KEGG Pathway	mmu05012	Parkinson disease - Mus musculus (house mouse)	-12.5755	-10.056	21/264	11950,11951,11957,12867,17705,17708,17709,17710,17711,17716,17717,17718,17719,17721,66046,66142,66218,66694,67680,110323,228033	Atp5pb,Atp5g1,Atp5j,Cox7c,ATP6,COX1,COX2,COX3,CYTB,ND1,ND2,ND3,ND4,ND5,Ndufb5,Cox7b,Ndufb9,Uqcrfs1,Sdhb,Cox6b1,Atp5g3
4_Member	GO Biological Processes	GO:0009142	nucleoside triphosphate biosynthetic process	-12.5151	-10.0108	15/110	11950,11951,11957,11958,17705,17716,17717,17718,17719,17721,27425,66046,66218,67680,228033	Atp5pb,Atp5g1,Atp5j,Atp5k,ATP6,ND1,ND2,ND3,ND4,ND5,Atp5l,Ndufb5,Ndufb9,Sdhb,Atp5g3
4_Member	GO Biological Processes	GO:0006164	purine nucleotide biosynthetic process	-12.4929	-9.99597	18/181	11950,11951,11957,11958,14081,17705,17716,17717,17718,17719,17721,27425,60525,66046,66218,67054,67680,228033	Atp5pb,Atp5g1,Atp5j,Atp5k,Acsl1,ATP6,ND1,ND2,ND3,ND4,ND5,Atp5l,Acss2,Ndufb5,Ndufb9,Paics,Sdhb,Atp5g3
4_Member	GO Biological Processes	GO:0009260	ribonucleotide biosynthetic process	-12.3693	-9.88691	18/184	11950,11951,11957,11958,14081,17705,17716,17717,17718,17719,17721,27425,60525,66046,66218,67054,67680,228033	Atp5pb,Atp5g1,Atp5j,Atp5k,Acsl1,ATP6,ND1,ND2,ND3,ND4,ND5,Atp5l,Acss2,Ndufb5,Ndufb9,Paics,Sdhb,Atp5g3
4_Member	GO Biological Processes	GO:0046034	ATP metabolic process	-12.2524	-9.77709	17/161	11950,11951,11957,11958,17705,17716,17717,17718,17719,17721,27425,66046,66218,67680,227731,228033,270166	Atp5pb,Atp5g1,Atp5j,Atp5k,ATP6,ND1,ND2,ND3,ND4,ND5,Atp5l,Ndufb5,Ndufb9,Sdhb,Slc25a25,Atp5g3,Clpx
4_Member	GO Biological Processes	GO:0072522	purine-containing compound biosynthetic process	-12.1685	-9.70007	18/189	11950,11951,11957,11958,14081,17705,17716,17717,17718,17719,17721,27425,60525,66046,66218,67054,67680,228033	Atp5pb,Atp5g1,Atp5j,Atp5k,Acsl1,ATP6,ND1,ND2,ND3,ND4,ND5,Atp5l,Acss2,Ndufb5,Ndufb9,Paics,Sdhb,Atp5g3
4_Member	GO Biological Processes	GO:0046390	ribose phosphate biosynthetic process	-12.0121	-9.55731	18/193	11950,11951,11957,11958,14081,17705,17716,17717,17718,17719,17721,27425,60525,66046,66218,67054,67680,228033	Atp5pb,Atp5g1,Atp5j,Atp5k,Acsl1,ATP6,ND1,ND2,ND3,ND4,ND5,Atp5l,Acss2,Ndufb5,Ndufb9,Paics,Sdhb,Atp5g3
4_Member	GO Biological Processes	GO:0042776	proton motive force-driven mitochondrial ATP synthesis	-11.9959	-9.54774	12/62	11950,11957,11958,17705,17716,17717,17718,17719,17721,66046,66218,67680	Atp5pb,Atp5j,Atp5k,ATP6,ND1,ND2,ND3,ND4,ND5,Ndufb5,Ndufb9,Sdhb
4_Member	GO Biological Processes	GO:0009165	nucleotide biosynthetic process	-11.7762	-9.35356	19/228	11950,11951,11957,11958,14081,17705,17716,17717,17718,17719,17721,27425,60525,66046,66218,67054,67680,70789,228033	Atp5pb,Atp5g1,Atp5j,Atp5k,Acsl1,ATP6,ND1,ND2,ND3,ND4,ND5,Atp5l,Acss2,Ndufb5,Ndufb9,Paics,Sdhb,Kynu,Atp5g3
4_Member	GO Biological Processes	GO:0042775	mitochondrial ATP synthesis coupled electron transport	-11.7367	-9.32025	12/65	12867,17708,17710,17711,17716,17717,17718,17719,17721,66218,66694,67680	Cox7c,COX1,COX3,CYTB,ND1,ND2,ND3,ND4,ND5,Ndufb9,Uqcrfs1,Sdhb
4_Member	GO Biological Processes	GO:1901293	nucleoside phosphate biosynthetic process	-11.5757	-9.16533	19/234	11950,11951,11957,11958,14081,17705,17716,17717,17718,17719,17721,27425,60525,66046,66218,67054,67680,70789,228033	Atp5pb,Atp5g1,Atp5j,Atp5k,Acsl1,ATP6,ND1,ND2,ND3,ND4,ND5,Atp5l,Acss2,Ndufb5,Ndufb9,Paics,Sdhb,Kynu,Atp5g3
4_Member	KEGG Pathway	mmu05016	Huntington disease - Mus musculus (house mouse)	-11.4466	-9.0422	21/302	11950,11951,11957,12867,17705,17708,17709,17710,17711,17716,17717,17718,17719,17721,66046,66142,66218,66694,67680,110323,228033	Atp5pb,Atp5g1,Atp5j,Cox7c,ATP6,COX1,COX2,COX3,CYTB,ND1,ND2,ND3,ND4,ND5,Ndufb5,Cox7b,Ndufb9,Uqcrfs1,Sdhb,Cox6b1,Atp5g3
4_Member	GO Biological Processes	GO:0022904	respiratory electron transport chain	-11.18	-8.78734	13/91	12867,17708,17709,17710,17711,17716,17717,17718,17719,17721,66218,66694,67680	Cox7c,COX1,COX2,COX3,CYTB,ND1,ND2,ND3,ND4,ND5,Ndufb9,Uqcrfs1,Sdhb
4_Member	GO Biological Processes	GO:0009205	purine ribonucleoside triphosphate metabolic process	-11.1539	-8.767	17/188	11950,11951,11957,11958,17705,17716,17717,17718,17719,17721,27425,66046,66218,67680,227731,228033,270166	Atp5pb,Atp5g1,Atp5j,Atp5k,ATP6,ND1,ND2,ND3,ND4,ND5,Atp5l,Ndufb5,Ndufb9,Sdhb,Slc25a25,Atp5g3,Clpx
4_Member	GO Biological Processes	GO:0009144	purine nucleoside triphosphate metabolic process	-10.9344	-8.56432	17/194	11950,11951,11957,11958,17705,17716,17717,17718,17719,17721,27425,66046,66218,67680,227731,228033,270166	Atp5pb,Atp5g1,Atp5j,Atp5k,ATP6,ND1,ND2,ND3,ND4,ND5,Atp5l,Ndufb5,Ndufb9,Sdhb,Slc25a25,Atp5g3,Clpx
4_Member	GO Biological Processes	GO:0009199	ribonucleoside triphosphate metabolic process	-10.9344	-8.56432	17/194	11950,11951,11957,11958,17705,17716,17717,17718,17719,17721,27425,66046,66218,67680,227731,228033,270166	Atp5pb,Atp5g1,Atp5j,Atp5k,ATP6,ND1,ND2,ND3,ND4,ND5,Atp5l,Ndufb5,Ndufb9,Sdhb,Slc25a25,Atp5g3,Clpx
4_Member	KEGG Pathway	mmu05014	Amyotrophic lateral sclerosis - Mus musculus (house mouse)	-10.6542	-8.29498	22/369	11950,11951,11957,12867,17705,17708,17709,17710,17711,17716,17717,17718,17719,17721,66046,66142,66218,66694,67680,103172,110323,228033	Atp5pb,Atp5g1,Atp5j,Cox7c,ATP6,COX1,COX2,COX3,CYTB,ND1,ND2,ND3,ND4,ND5,Ndufb5,Cox7b,Ndufb9,Uqcrfs1,Sdhb,Chchd10,Cox6b1,Atp5g3
4_Member	GO Biological Processes	GO:0022900	electron transport chain	-10.5335	-8.19006	13/102	12867,17708,17709,17710,17711,17716,17717,17718,17719,17721,66218,66694,67680	Cox7c,COX1,COX2,COX3,CYTB,ND1,ND2,ND3,ND4,ND5,Ndufb9,Uqcrfs1,Sdhb
4_Member	KEGG Pathway	mmu05010	Alzheimer disease - Mus musculus (house mouse)	-10.3409	-8.01265	22/383	11950,11951,11957,12867,17705,17708,17709,17710,17711,17716,17717,17718,17719,17721,19165,66046,66142,66218,66694,67680,110323,228033	Atp5pb,Atp5g1,Atp5j,Cox7c,ATP6,COX1,COX2,COX3,CYTB,ND1,ND2,ND3,ND4,ND5,Psen2,Ndufb5,Cox7b,Ndufb9,Uqcrfs1,Sdhb,Cox6b1,Atp5g3
4_Member	GO Biological Processes	GO:0009141	nucleoside triphosphate metabolic process	-10.3203	-7.99706	17/212	11950,11951,11957,11958,17705,17716,17717,17718,17719,17721,27425,66046,66218,67680,227731,228033,270166	Atp5pb,Atp5g1,Atp5j,Atp5k,ATP6,ND1,ND2,ND3,ND4,ND5,Atp5l,Ndufb5,Ndufb9,Sdhb,Slc25a25,Atp5g3,Clpx
4_Member	Reactome Gene Sets	R-MMU-163210	Formation of ATP by chemiosmotic coupling	-9.79266	-7.5072	7/17	11950,11951,11957,11958,17705,27425,228033	Atp5pb,Atp5g1,Atp5j,Atp5k,ATP6,Atp5l,Atp5g3
4_Member	Reactome Gene Sets	R-MMU-8949613	Cristae formation	-9.79266	-7.5072	7/17	11950,11951,11957,11958,17705,27425,228033	Atp5pb,Atp5g1,Atp5j,Atp5k,ATP6,Atp5l,Atp5g3
4_Member	Reactome Gene Sets	R-MMU-1592230	Mitochondrial biogenesis	-9.78397	-7.50301	8/27	11950,11951,11957,11958,17705,27425,60525,228033	Atp5pb,Atp5g1,Atp5j,Atp5k,ATP6,Atp5l,Acss2,Atp5g3
4_Member	KEGG Pathway	mmu05022	Pathways of neurodegeneration - multiple diseases - Mus musculus (house mouse)	-8.64615	-6.40372	22/471	11950,11951,11957,12867,17705,17708,17709,17710,17711,17716,17717,17718,17719,17721,19165,66046,66142,66218,66694,67680,110323,228033	Atp5pb,Atp5g1,Atp5j,Cox7c,ATP6,COX1,COX2,COX3,CYTB,ND1,ND2,ND3,ND4,ND5,Psen2,Ndufb5,Cox7b,Ndufb9,Uqcrfs1,Sdhb,Cox6b1,Atp5g3
4_Member	GO Biological Processes	GO:0090407	organophosphate biosynthetic process	-8.6292	-6.39085	22/472	11950,11951,11957,11958,14081,17705,17716,17717,17718,17719,17721,20280,27425,60525,66046,66218,67054,67680,70789,214253,227231,228033	Atp5pb,Atp5g1,Atp5j,Atp5k,Acsl1,ATP6,ND1,ND2,ND3,ND4,ND5,Scp2,Atp5l,Acss2,Ndufb5,Ndufb9,Paics,Sdhb,Kynu,Etnk2,Cps1,Atp5g3
4_Member	GO Biological Processes	GO:0006120	mitochondrial electron transport, NADH to ubiquinone	-6.74229	-4.62068	6/26	17716,17717,17718,17719,17721,66218	ND1,ND2,ND3,ND4,ND5,Ndufb9
4_Member	Reactome Gene Sets	R-MMU-6799198	Complex I biogenesis	-5.80639	-3.74817	7/57	17716,17717,17718,17719,17721,66046,66218	ND1,ND2,ND3,ND4,ND5,Ndufb5,Ndufb9
4_Member	CORUM	CORUM:381	Respiratory chain complex I, mitochondrial	-5.77786	-3.72497	6/37	17716,17717,17719,17721,66046,66218	ND1,ND2,ND4,ND5,Ndufb5,Ndufb9
4_Member	GO Biological Processes	GO:1901137	carbohydrate derivative biosynthetic process	-5.67284	-3.6381	19/538	11950,11951,11957,11958,14081,17705,17716,17717,17718,17719,17721,27425,60525,66046,66218,67054,67680,102022,228033	Atp5pb,Atp5g1,Atp5j,Atp5k,Acsl1,ATP6,ND1,ND2,ND3,ND4,ND5,Atp5l,Acss2,Ndufb5,Ndufb9,Paics,Sdhb,Ces2a,Atp5g3
4_Member	CORUM	CORUM:382	Respiratory chain complex I, mitochondrial	-5.57094	-3.54624	6/40	17716,17718,17719,17721,66046,66218	ND1,ND3,ND4,ND5,Ndufb5,Ndufb9
4_Member	GO Biological Processes	GO:0010257	NADH dehydrogenase complex assembly	-4.61285	-2.69147	6/58	17716,17717,17719,17721,66046,66218	ND1,ND2,ND4,ND5,Ndufb5,Ndufb9
4_Member	GO Biological Processes	GO:0032981	mitochondrial respiratory chain complex I assembly	-4.61285	-2.69147	6/58	17716,17717,17719,17721,66046,66218	ND1,ND2,ND4,ND5,Ndufb5,Ndufb9
4_Member	GO Biological Processes	GO:0034654	nucleobase-containing compound biosynthetic process	-3.82013	-2.00187	20/796	11950,11951,11957,11958,12608,14081,17705,17716,17717,17718,17719,17721,27425,60525,66046,66218,67054,67680,70789,228033	Atp5pb,Atp5g1,Atp5j,Atp5k,Cebpb,Acsl1,ATP6,ND1,ND2,ND3,ND4,ND5,Atp5l,Acss2,Ndufb5,Ndufb9,Paics,Sdhb,Kynu,Atp5g3
4_Member	GO Biological Processes	GO:0033108	mitochondrial respiratory chain complex assembly	-3.43867	-1.67744	6/94	17716,17717,17719,17721,66046,66218	ND1,ND2,ND4,ND5,Ndufb5,Ndufb9
4_Member	KEGG Pathway	mmu04723	Retrograde endocannabinoid signaling - Mus musculus (house mouse)	-3.134	-1.39829	7/148	17716,17717,17718,17719,17721,66046,66218	ND1,ND2,ND3,ND4,ND5,Ndufb5,Ndufb9
4_Member	Reactome Gene Sets	R-MMU-1852241	Organelle biogenesis and maintenance	-2.86697	-1.16743	8/212	11950,11951,11957,11958,17705,27425,60525,228033	Atp5pb,Atp5g1,Atp5j,Atp5k,ATP6,Atp5l,Acss2,Atp5g3
5_Summary	Reactome Gene Sets	R-MMU-211859	Biological oxidations	-18.3933	-15.4873	24/201	11615,13077,13095,13106,13107,13117,13118,13123,14858,14863,14867,14870,14873,18113,56615,60525,66112,67758,69574,71773,76263,102294,104086,269378,11611,12116,12411,14081,14651,14711,26897,56720,66885,67528,70789,74147,76971,107869,211389,227231,13099,22238,72094,11898,13039,74129,107747,192166,76654,99586,102022,234671,11758,18477,28248,66988,13105,20971,13649,16898,19165,20090,56040,67945	Ahcyl,Cyp1a2,Cyp2c29,Cyp2e1,Cyp2f2,Cyp4a10,Cyp4a12b,Cyp7b1,Gsta2,Gstm2,Gstm6,Gstp1,Gsto1,Nnmt,Mgst1,Acss2,Mtarc1,Aadac,Cmbl,Ugt2b1,Gstk1,Cyp4v3,Cyp27a1,Ahcy,Agxt,Bhmt,Cbs,Acsl1,Hagh,Gnmt,Acot1,Tdo2,Acadsb,Nudt7,Kynu,Ehhadh,Sult2a8,Cth,Suox,Cps1,Cyp2c40,Ugt2b5,Ugt2a3,Ass1,Ctsl,Dmgdh,Aldh1l1,Sardh,Upp2,Dpyd,Ces2a,Ces2c,Prdx6,Prdx1,Slco1a1,Lap3,Cyp2d9,Sdc4,Egfr,Rps2,Psen2,Rps29,Rplp1,Rpl41
5_Member	Reactome Gene Sets	R-MMU-211859	Biological oxidations	-18.3933	-15.4873	24/201	11615,13077,13095,13106,13107,13117,13118,13123,14858,14863,14867,14870,14873,18113,56615,60525,66112,67758,69574,71773,76263,102294,104086,269378	Ahcyl,Cyp1a2,Cyp2c29,Cyp2e1,Cyp2f2,Cyp4a10,Cyp4a12b,Cyp7b1,Gsta2,Gstm2,Gstm6,Gstp1,Gsto1,Nnmt,Mgst1,Acss2,Mtarc1,Aadac,Cmbl,Ugt2b1,Gstk1,Cyp4v3,Cyp27a1,Ahcy
5_Member	GO Biological Processes	GO:0006790	sulfur compound metabolic process	-15.5547	-12.8552	26/325	11611,11615,12116,12411,14081,14651,14711,14858,14863,14867,14870,14873,26897,56615,56720,60525,66885,67528,70789,74147,76263,76971,107869,211389,227231,269378	Agxt,Ahcyl,Bhmt,Cbs,Acsl1,Hagh,Gnmt,Gsta2,Gstm2,Gstm6,Gstp1,Gsto1,Acot1,Mgst1,Tdo2,Acss2,Acadsb,Nudt7,Kynu,Ehhadh,Gstk1,Sult2a8,Cth,Suox,Cps1,Ahcy
5_Member	KEGG Pathway	mmu05204	Chemical carcinogenesis - DNA adducts - Mus musculus (house mouse)	-14.3161	-11.6716	15/84	13077,13095,13099,13106,14858,14863,14867,14870,14873,22238,56615,71773,72094,76263,76971	Cyp1a2,Cyp2c29,Cyp2c40,Cyp2e1,Gsta2,Gstm2,Gstm6,Gstp1,Gsto1,Ugt2b5,Mgst1,Ugt2b1,Ugt2a3,Gstk1,Sult2a8
5_Member	KEGG Pathway	mmu00980	Metabolism of xenobiotics by cytochrome P450 - Mus musculus (house mouse)	-13.8507	-11.2362	14/73	13077,13106,13107,14858,14863,14867,14870,14873,22238,56615,71773,72094,76263,76971	Cyp1a2,Cyp2e1,Cyp2f2,Gsta2,Gstm2,Gstm6,Gstp1,Gsto1,Ugt2b5,Mgst1,Ugt2b1,Ugt2a3,Gstk1,Sult2a8
5_Member	GO Biological Processes	GO:0006575	cellular modified amino acid metabolic process	-13.0408	-10.474	19/194	11615,11898,12116,13039,14651,14711,14858,14863,14867,14870,14873,56615,74129,76263,76971,107747,107869,192166,269378	Ahcyl,Ass1,Bhmt,Ctsl,Hagh,Gnmt,Gsta2,Gstm2,Gstm6,Gstp1,Gsto1,Mgst1,Dmgdh,Gstk1,Sult2a8,Aldh1l1,Cth,Sardh,Ahcy
5_Member	KEGG Pathway	mmu00983	Drug metabolism - other enzymes - Mus musculus (house mouse)	-12.3904	-9.90082	14/92	13106,14858,14863,14867,14870,14873,22238,56615,71773,72094,76654,99586,102022,234671	Cyp2e1,Gsta2,Gstm2,Gstm6,Gstp1,Gsto1,Ugt2b5,Mgst1,Ugt2b1,Ugt2a3,Upp2,Dpyd,Ces2a,Ces2c
5_Member	KEGG Pathway	mmu00982	Drug metabolism - cytochrome P450 - Mus musculus (house mouse)	-11.2572	-8.85874	12/71	13077,13106,14858,14863,14867,14870,14873,22238,56615,71773,72094,76263	Cyp1a2,Cyp2e1,Gsta2,Gstm2,Gstm6,Gstp1,Gsto1,Ugt2b5,Mgst1,Ugt2b1,Ugt2a3,Gstk1
5_Member	WikiPathways	WP4466	Oxidative stress and redox pathway	-9.88448	-7.58523	12/92	11758,12411,14858,14863,14867,14870,14873,18477,28248,56615,66988,76263	Prdx6,Cbs,Gsta2,Gstm2,Gstm6,Gstp1,Gsto1,Prdx1,Slco1a1,Mgst1,Lap3,Gstk1
5_Member	Reactome Gene Sets	R-MMU-156580	Phase II - Conjugation of compounds	-9.71789	-7.44139	12/95	11615,13077,14858,14863,14867,14870,14873,18113,56615,71773,76263,269378	Ahcyl,Cyp1a2,Gsta2,Gstm2,Gstm6,Gstp1,Gsto1,Nnmt,Mgst1,Ugt2b1,Gstk1,Ahcy
5_Member	KEGG Pathway	mmu00480	Glutathione metabolism - Mus musculus (house mouse)	-7.38286	-5.20014	9/72	11758,14858,14863,14867,14870,14873,56615,66988,76263	Prdx6,Gsta2,Gstm2,Gstm6,Gstp1,Gsto1,Mgst1,Lap3,Gstk1
5_Member	GO Biological Processes	GO:0042178	xenobiotic catabolic process	-7.22991	-5.07277	7/36	13077,13105,14081,14858,14863,14873,71773	Cyp1a2,Cyp2d9,Acsl1,Gsta2,Gstm2,Gsto1,Ugt2b1
5_Member	Reactome Gene Sets	R-MMU-156590	Glutathione conjugation	-7.14251	-4.99535	7/37	14858,14863,14867,14870,14873,56615,76263	Gsta2,Gstm2,Gstm6,Gstp1,Gsto1,Mgst1,Gstk1
5_Member	GO Biological Processes	GO:0006749	glutathione metabolic process	-7.02559	-4.88496	9/79	14651,14858,14863,14867,14870,14873,56615,76263,107869	Hagh,Gsta2,Gstm2,Gstm6,Gstp1,Gsto1,Mgst1,Gstk1,Cth
5_Member	KEGG Pathway	mmu05418	Fluid shear stress and atherosclerosis - Mus musculus (house mouse)	-4.75548	-2.80996	9/147	11898,13039,14858,14863,14867,14870,14873,20971,56615	Ass1,Ctsl,Gsta2,Gstm2,Gstm6,Gstp1,Gsto1,Sdc4,Mgst1
5_Member	KEGG Pathway	mmu05207	Chemical carcinogenesis - receptor activation - Mus musculus (house mouse)	-4.03025	-2.18471	10/225	13077,13649,14858,14863,14867,14873,22238,56615,71773,72094	Cyp1a2,Egfr,Gsta2,Gstm2,Gstm6,Gsto1,Ugt2b5,Mgst1,Ugt2b1,Ugt2a3
5_Member	KEGG Pathway	mmu01524	Platinum drug resistance - Mus musculus (house mouse)	-3.82134	-2.00187	6/80	14858,14863,14867,14870,14873,56615	Gsta2,Gstm2,Gstm6,Gstp1,Gsto1,Mgst1
5_Member	Reactome Gene Sets	R-MMU-9753281	Paracetamol ADME	-3.7224	-1.91406	4/29	13106,14863,14870,71773	Cyp2e1,Gstm2,Gstp1,Ugt2b1
5_Member	Reactome Gene Sets	R-MMU-9748784	Drug ADME	-2.83286	-1.138	5/83	13106,14858,14863,14870,71773	Cyp2e1,Gsta2,Gstm2,Gstp1,Ugt2b1
5_Member	GO Biological Processes	GO:0006518	peptide metabolic process	-2.81722	-1.12468	14/558	14651,14858,14863,14867,14870,14873,16898,19165,20090,56040,56615,67945,76263,107869	Hagh,Gsta2,Gstm2,Gstm6,Gstp1,Gsto1,Rps2,Psen2,Rps29,Rplp1,Mgst1,Rpl41,Gstk1,Cth
5_Member	KEGG Pathway	mmu05225	Hepatocellular carcinoma - Mus musculus (house mouse)	-2.72676	-1.04561	7/174	13649,14858,14863,14867,14870,14873,56615	Egfr,Gsta2,Gstm2,Gstm6,Gstp1,Gsto1,Mgst1
6_Summary	GO Biological Processes	GO:0006805	xenobiotic metabolic process	-14.7879	-12.1112	17/114	13077,13087,13095,13099,13105,13106,13107,13109,14081,14858,14863,14870,14873,27413,71773,76971,545288,13117,13118,19299,26897,277753,102022,234671,13074,20280,56615,99586,268860	Cyp1a2,Cyp2a5,Cyp2c29,Cyp2c40,Cyp2d9,Cyp2e1,Cyp2f2,Cyp2j5,Acsl1,Gsta2,Gstm2,Gstp1,Gsto1,Abcb11,Ugt2b1,Sult2a8,Cyp2c67,Cyp4a10,Cyp4a12b,Abcd3,Acot1,Cyp4a12a,Ces2a,Ces2c,Cyp17a1,Scp2,Mgst1,Dpyd,Abat
6_Member	GO Biological Processes	GO:0006805	xenobiotic metabolic process	-14.7879	-12.1112	17/114	13077,13087,13095,13099,13105,13106,13107,13109,14081,14858,14863,14870,14873,27413,71773,76971,545288	Cyp1a2,Cyp2a5,Cyp2c29,Cyp2c40,Cyp2d9,Cyp2e1,Cyp2f2,Cyp2j5,Acsl1,Gsta2,Gstm2,Gstp1,Gsto1,Abcb11,Ugt2b1,Sult2a8,Cyp2c67
6_Member	GO Biological Processes	GO:0071466	cellular response to xenobiotic stimulus	-11.8225	-9.38725	17/171	13077,13087,13095,13099,13105,13106,13107,13109,14081,14858,14863,14870,14873,27413,71773,76971,545288	Cyp1a2,Cyp2a5,Cyp2c29,Cyp2c40,Cyp2d9,Cyp2e1,Cyp2f2,Cyp2j5,Acsl1,Gsta2,Gstm2,Gstp1,Gsto1,Abcb11,Ugt2b1,Sult2a8,Cyp2c67
6_Member	GO Biological Processes	GO:0001676	long-chain fatty acid metabolic process	-11.7889	-9.36003	15/123	13087,13095,13099,13105,13106,13107,13109,13117,13118,14081,14870,19299,26897,277753,545288	Cyp2a5,Cyp2c29,Cyp2c40,Cyp2d9,Cyp2e1,Cyp2f2,Cyp2j5,Cyp4a10,Cyp4a12b,Acsl1,Gstp1,Abcd3,Acot1,Cyp4a12a,Cyp2c67
6_Member	GO Biological Processes	GO:0033559	unsaturated fatty acid metabolic process	-10.6727	-8.30805	14/122	13087,13095,13099,13105,13106,13107,13109,13117,13118,14870,102022,234671,277753,545288	Cyp2a5,Cyp2c29,Cyp2c40,Cyp2d9,Cyp2e1,Cyp2f2,Cyp2j5,Cyp4a10,Cyp4a12b,Gstp1,Ces2a,Ces2c,Cyp4a12a,Cyp2c67
6_Member	GO Biological Processes	GO:0120254	olefinic compound metabolic process	-10.4851	-8.14681	15/151	13074,13077,13087,13095,13099,13105,13106,13107,13109,13117,13118,14870,20280,277753,545288	Cyp17a1,Cyp1a2,Cyp2a5,Cyp2c29,Cyp2c40,Cyp2d9,Cyp2e1,Cyp2f2,Cyp2j5,Cyp4a10,Cyp4a12b,Gstp1,Scp2,Cyp4a12a,Cyp2c67
6_Member	GO Biological Processes	GO:0009410	response to xenobiotic stimulus	-10.2584	-7.94002	20/313	13077,13087,13095,13099,13105,13106,13107,13109,14081,14858,14863,14870,14873,27413,56615,71773,76971,99586,268860,545288	Cyp1a2,Cyp2a5,Cyp2c29,Cyp2c40,Cyp2d9,Cyp2e1,Cyp2f2,Cyp2j5,Acsl1,Gsta2,Gstm2,Gstp1,Gsto1,Abcb11,Mgst1,Ugt2b1,Sult2a8,Dpyd,Abat,Cyp2c67
6_Member	GO Biological Processes	GO:0006690	icosanoid metabolic process	-10.1166	-7.80793	14/134	13087,13095,13099,13105,13106,13107,13109,13117,13118,14870,102022,234671,277753,545288	Cyp2a5,Cyp2c29,Cyp2c40,Cyp2d9,Cyp2e1,Cyp2f2,Cyp2j5,Cyp4a10,Cyp4a12b,Gstp1,Ces2a,Ces2c,Cyp4a12a,Cyp2c67
6_Member	GO Biological Processes	GO:0019369	arachidonic acid metabolic process	-9.47985	-7.20775	11/78	13087,13095,13099,13105,13106,13107,13109,13117,13118,277753,545288	Cyp2a5,Cyp2c29,Cyp2c40,Cyp2d9,Cyp2e1,Cyp2f2,Cyp2j5,Cyp4a10,Cyp4a12b,Cyp4a12a,Cyp2c67
6_Member	GO Biological Processes	GO:0019373	epoxygenase P450 pathway	-7.22991	-5.07277	7/36	13087,13095,13099,13106,13107,13109,545288	Cyp2a5,Cyp2c29,Cyp2c40,Cyp2e1,Cyp2f2,Cyp2j5,Cyp2c67
6_Member	Reactome Gene Sets	R-MMU-211981	Xenobiotics	-3.91325	-2.08168	4/26	13077,13095,13106,13107	Cyp1a2,Cyp2c29,Cyp2e1,Cyp2f2
6_Member	KEGG Pathway	mmu00591	Linoleic acid metabolism - Mus musculus (house mouse)	-3.85414	-2.02574	5/50	13077,13095,13099,13106,13109	Cyp1a2,Cyp2c29,Cyp2c40,Cyp2e1,Cyp2j5
7_Summary	GO Biological Processes	GO:0043648	dicarboxylic acid metabolic process	-13.0342	-10.474	14/83	11898,14718,16922,17449,18242,18534,19125,23923,67680,70789,107747,212647,216456,234724,11846,18416,27053,227231,66988	Ass1,Got1,Phyh,Mdh1,Oat,Pck1,Prodh,Aadat,Sdhb,Kynu,Aldh1l1,Aldh4a1,Gls2,Tat,Arg1,Otc,Asns,Cps1,Lap3
7_Member	GO Biological Processes	GO:0043648	dicarboxylic acid metabolic process	-13.0342	-10.474	14/83	11898,14718,16922,17449,18242,18534,19125,23923,67680,70789,107747,212647,216456,234724	Ass1,Got1,Phyh,Mdh1,Oat,Pck1,Prodh,Aadat,Sdhb,Kynu,Aldh1l1,Aldh4a1,Gls2,Tat
7_Member	GO Biological Processes	GO:0009064	glutamine family amino acid metabolic process	-12.5607	-10.0489	12/56	11846,11898,14718,18242,18416,19125,23923,27053,212647,216456,227231,234724	Arg1,Ass1,Got1,Oat,Otc,Prodh,Aadat,Asns,Aldh4a1,Gls2,Cps1,Tat
7_Member	GO Biological Processes	GO:0006536	glutamate metabolic process	-8.56811	-6.3378	7/24	14718,18242,19125,23923,212647,216456,234724	Got1,Oat,Prodh,Aadat,Aldh4a1,Gls2,Tat
7_Member	GO Biological Processes	GO:0009065	glutamine family amino acid catabolic process	-7.08949	-4.94561	6/23	11846,14718,18242,19125,212647,216456	Arg1,Got1,Oat,Prodh,Aldh4a1,Gls2
7_Member	KEGG Pathway	mmu00330	Arginine and proline metabolism - Mus musculus (house mouse)	-4.79354	-2.84596	6/54	11846,14718,18242,19125,66988,212647	Arg1,Got1,Oat,Prodh,Lap3,Aldh4a1
7_Member	GO Biological Processes	GO:0006560	proline metabolic process	-3.94985	-2.11508	3/10	18242,19125,212647	Oat,Prodh,Aldh4a1
8_Summary	KEGG Pathway	mmu00260	Glycine, serine and threonine metabolism - Mus musculus (house mouse)	-12.863	-10.3277	11/40	11611,11655,11656,12116,12411,14711,26912,74129,107869,192166,231691,11615,14718,17449,234724,269378,211389,227231,214253,20768,14081,14651,14870,60525	Agxt,Alas1,Alas2,Bhmt,Cbs,Gnmt,Gcat,Dmgdh,Cth,Sardh,Sds,Ahcyl,Got1,Mdh1,Tat,Ahcy,Suox,Cps1,Etnk2,Sephs2,Acsl1,Hagh,Gstp1,Acss2
8_Member	KEGG Pathway	mmu00260	Glycine, serine and threonine metabolism - Mus musculus (house mouse)	-12.863	-10.3277	11/40	11611,11655,11656,12116,12411,14711,26912,74129,107869,192166,231691	Agxt,Alas1,Alas2,Bhmt,Cbs,Gnmt,Gcat,Dmgdh,Cth,Sardh,Sds
8_Member	KEGG Pathway	mmu00270	Cysteine and methionine metabolism - Mus musculus (house mouse)	-8.51968	-6.29334	9/54	11615,12116,12411,14718,17449,107869,231691,234724,269378	Ahcyl,Bhmt,Cbs,Got1,Mdh1,Cth,Sds,Tat,Ahcy
8_Member	Reactome Gene Sets	R-MMU-1614635	Sulfur amino acid metabolism	-6.96818	-4.83078	6/24	11615,12116,12411,107869,211389,269378	Ahcyl,Bhmt,Cbs,Cth,Suox,Ahcy
8_Member	GO Biological Processes	GO:0000096	sulfur amino acid metabolic process	-6.4386	-4.33522	6/29	11611,12116,12411,14711,107869,227231	Agxt,Bhmt,Cbs,Gnmt,Cth,Cps1
8_Member	WikiPathways	WP1770	One-carbon metabolism and related pathways	-6.08386	-4.00646	7/52	12116,12411,14711,74129,107869,192166,214253	Bhmt,Cbs,Gnmt,Dmgdh,Cth,Sardh,Etnk2
8_Member	GO Biological Processes	GO:0009069	serine family amino acid metabolic process	-5.77786	-3.72497	6/37	11611,12411,14711,20768,107869,231691	Agxt,Cbs,Gnmt,Sephs2,Cth,Sds
8_Member	GO Biological Processes	GO:0009070	serine family amino acid biosynthetic process	-4.79378	-2.84596	4/16	11611,12411,20768,107869	Agxt,Cbs,Sephs2,Cth
8_Member	GO Biological Processes	GO:0044272	sulfur compound biosynthetic process	-4.60465	-2.68825	7/86	12116,12411,14081,14651,14870,60525,107869	Bhmt,Cbs,Acsl1,Hagh,Gstp1,Acss2,Cth
8_Member	GO Biological Processes	GO:0006563	L-serine metabolic process	-3.94985	-2.11508	3/10	11611,12411,231691	Agxt,Cbs,Sds
8_Member	GO Biological Processes	GO:0006534	cysteine metabolic process	-3.81476	-2.00187	3/11	11611,12411,107869	Agxt,Cbs,Cth
8_Member	WikiPathways	WP730	Glutathione and one-carbon metabolism	-3.60704	-1.82218	4/31	12116,12411,107869,269378	Bhmt,Cbs,Cth,Ahcy
8_Member	GO Biological Processes	GO:0050667	homocysteine metabolic process	-3.58229	-1.80452	3/13	12411,107869,227231	Cbs,Cth,Cps1
8_Member	GO Biological Processes	GO:0009071	serine family amino acid catabolic process	-3.48076	-1.71409	3/14	11611,12411,231691	Agxt,Cbs,Sds
8_Member	GO Biological Processes	GO:0000097	sulfur amino acid biosynthetic process	-3.38706	-1.63387	3/15	12116,12411,107869	Bhmt,Cbs,Cth
9_Summary	WikiPathways	WP1251	Metapathway biotransformation	-12.0484	-9.58682	16/141	13074,13077,13106,13107,13123,14858,14870,14873,18113,21743,56615,72094,76263,102294,104086,208665,13095,13117,13118,60525,66112,67758,69574	Cyp17a1,Cyp1a2,Cyp2e1,Cyp2f2,Cyp7b1,Gsta2,Gstp1,Gsto1,Nnmt,Inmt,Mgst1,Ugt2a3,Gstk1,Cyp4v3,Cyp27a1,Akr1d1,Cyp2c29,Cyp4a10,Cyp4a12b,Acss2,Mtarc1,Aadac,Cmbl
9_Member	WikiPathways	WP1251	Metapathway biotransformation	-12.0484	-9.58682	16/141	13074,13077,13106,13107,13123,14858,14870,14873,18113,21743,56615,72094,76263,102294,104086,208665	Cyp17a1,Cyp1a2,Cyp2e1,Cyp2f2,Cyp7b1,Gsta2,Gstp1,Gsto1,Nnmt,Inmt,Mgst1,Ugt2a3,Gstk1,Cyp4v3,Cyp27a1,Akr1d1
9_Member	Reactome Gene Sets	R-MMU-211945	Phase I - Functionalization of compounds	-10.5889	-8.23501	13/101	13077,13095,13106,13107,13117,13118,13123,60525,66112,67758,69574,102294,104086	Cyp1a2,Cyp2c29,Cyp2e1,Cyp2f2,Cyp4a10,Cyp4a12b,Cyp7b1,Acss2,Mtarc1,Aadac,Cmbl,Cyp4v3,Cyp27a1
9_Member	Reactome Gene Sets	R-MMU-211897	Cytochrome P450 - arranged by substrate type	-7.78194	-5.57867	9/65	13077,13095,13106,13107,13117,13118,13123,102294,104086	Cyp1a2,Cyp2c29,Cyp2e1,Cyp2f2,Cyp4a10,Cyp4a12b,Cyp7b1,Cyp4v3,Cyp27a1
9_Member	WikiPathways	WP1274	Oxidation by cytochrome P450	-6.89565	-4.76146	7/40	13074,13077,13106,13107,13123,102294,104086	Cyp17a1,Cyp1a2,Cyp2e1,Cyp2f2,Cyp7b1,Cyp4v3,Cyp27a1
9_Member	Reactome Gene Sets	R-MMU-211976	Endogenous sterols	-2.61729	-0.951616	3/27	13123,102294,104086	Cyp7b1,Cyp4v3,Cyp27a1
10_Summary	GO Biological Processes	GO:0009074	aromatic amino acid family catabolic process	-11.9798	-9.53813	8/16	15233,15445,18478,56720,70789,71562,110391,234724,13190,14718	Hgd,Hpd,Pah,Tdo2,Kynu,Afmid,Qdpr,Tat,Dct,Got1
10_Member	GO Biological Processes	GO:0009074	aromatic amino acid family catabolic process	-11.9798	-9.53813	8/16	15233,15445,18478,56720,70789,71562,110391,234724	Hgd,Hpd,Pah,Tdo2,Kynu,Afmid,Qdpr,Tat
10_Member	GO Biological Processes	GO:0009072	aromatic amino acid family metabolic process	-10.9999	-8.61862	9/30	13190,15233,15445,18478,56720,70789,71562,110391,234724	Dct,Hgd,Hpd,Pah,Tdo2,Kynu,Afmid,Qdpr,Tat
10_Member	GO Biological Processes	GO:0006559	L-phenylalanine catabolic process	-7.93515	-5.72432	5/9	15233,15445,18478,110391,234724	Hgd,Hpd,Pah,Qdpr,Tat
10_Member	GO Biological Processes	GO:1902222	erythrose 4-phosphate/phosphoenolpyruvate family amino acid catabolic process	-7.93515	-5.72432	5/9	15233,15445,18478,110391,234724	Hgd,Hpd,Pah,Qdpr,Tat
10_Member	GO Biological Processes	GO:0006558	L-phenylalanine metabolic process	-7.37797	-5.20014	5/11	15233,15445,18478,110391,234724	Hgd,Hpd,Pah,Qdpr,Tat
10_Member	GO Biological Processes	GO:1902221	erythrose 4-phosphate/phosphoenolpyruvate family amino acid metabolic process	-7.37797	-5.20014	5/11	15233,15445,18478,110391,234724	Hgd,Hpd,Pah,Qdpr,Tat
10_Member	Reactome Gene Sets	R-MMU-8963691	Phenylalanine and tyrosine metabolism	-7.14743	-4.99696	5/12	15233,15445,18478,110391,234724	Hgd,Hpd,Pah,Qdpr,Tat
10_Member	GO Biological Processes	GO:0006570	tyrosine metabolic process	-6.57922	-4.46985	5/15	13190,15233,15445,18478,234724	Dct,Hgd,Hpd,Pah,Tat
10_Member	Reactome Gene Sets	R-MMU-8963684	Tyrosine catabolism	-5.01295	-3.03077	3/5	15233,15445,234724	Hgd,Hpd,Tat
10_Member	GO Biological Processes	GO:0006572	tyrosine catabolic process	-4.47532	-2.5768	3/7	15233,15445,234724	Hgd,Hpd,Tat
10_Member	KEGG Pathway	mmu00350	Tyrosine metabolism - Mus musculus (house mouse)	-4.32681	-2.44647	5/40	13190,14718,15233,15445,234724	Dct,Got1,Hgd,Hpd,Tat
10_Member	KEGG Pathway	mmu00360	Phenylalanine metabolism - Mus musculus (house mouse)	-4.29382	-2.41525	4/21	14718,15445,18478,234724	Got1,Hpd,Pah,Tat
10_Member	KEGG Pathway	mmu00400	Phenylalanine, tyrosine and tryptophan biosynthesis - Mus musculus (house mouse)	-4.10154	-2.25376	3/9	14718,18478,234724	Got1,Pah,Tat
11_Summary	Reactome Gene Sets	R-MMU-9609507	Protein localization	-10.5335	-8.19006	13/102	11611,15112,15510,16922,18416,19299,19301,20280,26897,67528,74147,76263,111175,14081,18477,14245,18534,56357,76971,208665,11758,13077,104086,227231,102294,13106	Agxt,Hao1,Hspd1,Phyh,Otc,Abcd3,Pxmp2,Scp2,Acot1,Nudt7,Ehhadh,Gstk1,Pecr,Acsl1,Prdx1,Lpin1,Pck1,Ivd,Sult2a8,Akr1d1,Prdx6,Cyp1a2,Cyp27a1,Cps1,Cyp4v3,Cyp2e1
11_Member	Reactome Gene Sets	R-MMU-9609507	Protein localization	-10.5335	-8.19006	13/102	11611,15112,15510,16922,18416,19299,19301,20280,26897,67528,74147,76263,111175	Agxt,Hao1,Hspd1,Phyh,Otc,Abcd3,Pxmp2,Scp2,Acot1,Nudt7,Ehhadh,Gstk1,Pecr
11_Member	KEGG Pathway	mmu04146	Peroxisome - Mus musculus (house mouse)	-10.237	-7.92352	12/86	11611,14081,15112,16922,18477,19299,19301,20280,67528,74147,76263,111175	Agxt,Acsl1,Hao1,Phyh,Prdx1,Abcd3,Pxmp2,Scp2,Nudt7,Ehhadh,Gstk1,Pecr
11_Member	GO Biological Processes	GO:0072329	monocarboxylic acid catabolic process	-9.05944	-6.80874	12/108	11611,14245,15112,16922,18534,19299,20280,56357,67528,74147,76971,208665	Agxt,Lpin1,Hao1,Phyh,Pck1,Abcd3,Scp2,Ivd,Nudt7,Ehhadh,Sult2a8,Akr1d1
11_Member	Reactome Gene Sets	R-MMU-9033241	Peroxisomal protein import	-7.78194	-5.57867	9/65	11611,15112,16922,20280,26897,67528,74147,76263,111175	Agxt,Hao1,Phyh,Scp2,Acot1,Nudt7,Ehhadh,Gstk1,Pecr
11_Member	GO Biological Processes	GO:0009062	fatty acid catabolic process	-6.83724	-4.70939	9/83	14245,15112,16922,18534,19299,20280,56357,67528,74147	Lpin1,Hao1,Phyh,Pck1,Abcd3,Scp2,Ivd,Nudt7,Ehhadh
11_Member	GO Biological Processes	GO:0016042	lipid catabolic process	-6.70698	-4.58847	15/285	11758,13077,14245,15112,16922,18534,19299,20280,56357,67528,74147,76971,104086,208665,227231	Prdx6,Cyp1a2,Lpin1,Hao1,Phyh,Pck1,Abcd3,Scp2,Ivd,Nudt7,Ehhadh,Sult2a8,Cyp27a1,Akr1d1,Cps1
11_Member	GO Biological Processes	GO:0044242	cellular lipid catabolic process	-5.43473	-3.41741	11/191	11758,14245,15112,16922,18534,19299,20280,56357,67528,74147,227231	Prdx6,Lpin1,Hao1,Phyh,Pck1,Abcd3,Scp2,Ivd,Nudt7,Ehhadh,Cps1
11_Member	WikiPathways	WP401	Mitochondrial long chain fatty acid beta-oxidation	-4.79378	-2.84596	4/16	14081,20280,74147,111175	Acsl1,Scp2,Ehhadh,Pecr
11_Member	GO Biological Processes	GO:0019395	fatty acid oxidation	-4.67153	-2.74025	7/84	15112,16922,19299,20280,56357,74147,102294	Hao1,Phyh,Abcd3,Scp2,Ivd,Ehhadh,Cyp4v3
11_Member	GO Biological Processes	GO:0034440	lipid oxidation	-4.445	-2.55018	7/91	15112,16922,19299,20280,56357,74147,102294	Hao1,Phyh,Abcd3,Scp2,Ivd,Ehhadh,Cyp4v3
11_Member	Reactome Gene Sets	R-MMU-390918	Peroxisomal lipid metabolism	-3.84701	-2.02019	4/27	16922,20280,74147,111175	Phyh,Scp2,Ehhadh,Pecr
11_Member	GO Biological Processes	GO:0030258	lipid modification	-3.42661	-1.66673	8/174	13106,15112,16922,19299,20280,56357,74147,102294	Cyp2e1,Hao1,Phyh,Abcd3,Scp2,Ivd,Ehhadh,Cyp4v3
11_Member	GO Biological Processes	GO:0006635	fatty acid beta-oxidation	-2.56847	-0.908187	4/58	19299,20280,56357,74147	Abcd3,Scp2,Ivd,Ehhadh
12_Summary	GO Biological Processes	GO:1901361	organic cyclic compound catabolic process	-10.4263	-8.09302	21/342	11615,13077,13107,15233,15445,18478,22262,56720,67528,70789,71562,71773,76654,99586,104086,104776,107747,110391,208665,234724,269378,14873,18113,11611,12411,14711,211389,13105,192166,12608,11898,13123,17840,23957,13039,16601	Ahcyl,Cyp1a2,Cyp2f2,Hgd,Hpd,Pah,Uox,Tdo2,Nudt7,Kynu,Afmid,Ugt2b1,Upp2,Dpyd,Cyp27a1,Aldh6a1,Aldh1l1,Qdpr,Akr1d1,Tat,Ahcy,Gsto1,Nnmt,Agxt,Cbs,Gnmt,Suox,Cyp2d9,Sardh,Cebpb,Ass1,Cyp7b1,Mup1,Nr0b2,Ctsl,Klf9
12_Member	GO Biological Processes	GO:1901361	organic cyclic compound catabolic process	-10.4263	-8.09302	21/342	11615,13077,13107,15233,15445,18478,22262,56720,67528,70789,71562,71773,76654,99586,104086,104776,107747,110391,208665,234724,269378	Ahcyl,Cyp1a2,Cyp2f2,Hgd,Hpd,Pah,Uox,Tdo2,Nudt7,Kynu,Afmid,Ugt2b1,Upp2,Dpyd,Cyp27a1,Aldh6a1,Aldh1l1,Qdpr,Akr1d1,Tat,Ahcy
12_Member	GO Biological Processes	GO:0019439	aromatic compound catabolic process	-7.67244	-5.47289	17/316	11615,13107,15233,15445,18478,22262,56720,67528,70789,71562,71773,76654,99586,107747,110391,234724,269378	Ahcyl,Cyp2f2,Hgd,Hpd,Pah,Uox,Tdo2,Nudt7,Kynu,Afmid,Ugt2b1,Upp2,Dpyd,Aldh1l1,Qdpr,Tat,Ahcy
12_Member	Reactome Gene Sets	R-MMU-156581	Methylation	-6.57922	-4.46985	5/15	11615,13077,14873,18113,269378	Ahcyl,Cyp1a2,Gsto1,Nnmt,Ahcy
12_Member	GO Biological Processes	GO:0009164	nucleoside catabolic process	-5.66102	-3.62881	5/22	11615,22262,76654,99586,269378	Ahcyl,Uox,Upp2,Dpyd,Ahcy
12_Member	GO Biological Processes	GO:0034656	nucleobase-containing small molecule catabolic process	-5.27758	-3.27701	5/26	11615,22262,76654,99586,269378	Ahcyl,Uox,Upp2,Dpyd,Ahcy
12_Member	GO Biological Processes	GO:0044273	sulfur compound catabolic process	-4.95596	-2.98269	5/30	11611,11615,12411,67528,269378	Agxt,Ahcyl,Cbs,Nudt7,Ahcy
12_Member	GO Biological Processes	GO:1901658	glycosyl compound catabolic process	-4.95596	-2.98269	5/30	11615,22262,76654,99586,269378	Ahcyl,Uox,Upp2,Dpyd,Ahcy
12_Member	GO Biological Processes	GO:0042454	ribonucleoside catabolic process	-4.79378	-2.84596	4/16	11615,22262,76654,269378	Ahcyl,Uox,Upp2,Ahcy
12_Member	GO Biological Processes	GO:0009119	ribonucleoside metabolic process	-4.67946	-2.74416	5/34	11615,14711,22262,76654,269378	Ahcyl,Gnmt,Uox,Upp2,Ahcy
12_Member	GO Biological Processes	GO:0009116	nucleoside metabolic process	-4.65667	-2.72938	6/57	11615,14711,22262,76654,99586,269378	Ahcyl,Gnmt,Uox,Upp2,Dpyd,Ahcy
12_Member	GO Biological Processes	GO:0007584	response to nutrient	-4.48636	-2.58035	6/61	11615,12411,70789,99586,211389,269378	Ahcyl,Cbs,Kynu,Dpyd,Suox,Ahcy
12_Member	GO Biological Processes	GO:0046498	S-adenosylhomocysteine metabolic process	-4.47532	-2.5768	3/7	11615,14711,269378	Ahcyl,Gnmt,Ahcy
12_Member	GO Biological Processes	GO:0044270	cellular nitrogen compound catabolic process	-4.26905	-2.39925	12/301	11615,13105,22262,56720,67528,70789,71562,76654,99586,104776,107747,269378	Ahcyl,Cyp2d9,Uox,Tdo2,Nudt7,Kynu,Afmid,Upp2,Dpyd,Aldh6a1,Aldh1l1,Ahcy
12_Member	GO Biological Processes	GO:0042219	cellular modified amino acid catabolic process	-4.1305	-2.2676	4/23	11615,107747,192166,269378	Ahcyl,Aldh1l1,Sardh,Ahcy
12_Member	GO Biological Processes	GO:0072523	purine-containing compound catabolic process	-4.0292	-2.18471	5/46	11615,22262,67528,99586,269378	Ahcyl,Uox,Nudt7,Dpyd,Ahcy
12_Member	GO Biological Processes	GO:0046130	purine ribonucleoside catabolic process	-3.94985	-2.11508	3/10	11615,22262,269378	Ahcyl,Uox,Ahcy
12_Member	GO Biological Processes	GO:1901657	glycosyl compound metabolic process	-3.88232	-2.05234	6/78	11615,14711,22262,76654,99586,269378	Ahcyl,Gnmt,Uox,Upp2,Dpyd,Ahcy
12_Member	GO Biological Processes	GO:0002544	chronic inflammatory response	-3.81476	-2.00187	3/11	11615,12608,269378	Ahcyl,Cebpb,Ahcy
12_Member	GO Biological Processes	GO:0046128	purine ribonucleoside metabolic process	-3.78346	-1.97209	4/28	11615,14711,22262,269378	Ahcyl,Gnmt,Uox,Ahcy
12_Member	GO Biological Processes	GO:0046700	heterocycle catabolic process	-3.71669	-1.90985	11/294	11615,22262,56720,67528,70789,71562,76654,99586,104776,107747,269378	Ahcyl,Uox,Tdo2,Nudt7,Kynu,Afmid,Upp2,Dpyd,Aldh6a1,Aldh1l1,Ahcy
12_Member	GO Biological Processes	GO:0006152	purine nucleoside catabolic process	-3.69303	-1.89364	3/12	11615,22262,269378	Ahcyl,Uox,Ahcy
12_Member	GO Biological Processes	GO:0042278	purine nucleoside metabolic process	-3.39944	-1.64091	4/35	11615,14711,22262,269378	Ahcyl,Gnmt,Uox,Ahcy
12_Member	GO Biological Processes	GO:0007623	circadian rhythm	-3.27751	-1.52829	7/140	11615,11898,13123,17840,23957,99586,269378	Ahcyl,Ass1,Cyp7b1,Mup1,Nr0b2,Dpyd,Ahcy
12_Member	GO Biological Processes	GO:1901136	carbohydrate derivative catabolic process	-3.01605	-1.29243	7/155	11615,13039,22262,67528,76654,99586,269378	Ahcyl,Ctsl,Uox,Nudt7,Upp2,Dpyd,Ahcy
12_Member	GO Biological Processes	GO:0048512	circadian behavior	-2.48444	-0.829491	3/30	11615,17840,269378	Ahcyl,Mup1,Ahcy
12_Member	GO Biological Processes	GO:0007622	rhythmic behavior	-2.36563	-0.728932	3/33	11615,17840,269378	Ahcyl,Mup1,Ahcy
12_Member	GO Biological Processes	GO:0048511	rhythmic process	-2.27359	-0.646336	8/265	11615,11898,13123,16601,17840,23957,99586,269378	Ahcyl,Ass1,Cyp7b1,Klf9,Mup1,Nr0b2,Dpyd,Ahcy
13_Summary	KEGG Pathway	mmu00140	Steroid hormone biosynthesis - Mus musculus (house mouse)	-9.88448	-7.58523	12/92	13074,13077,13095,13099,13105,13106,13123,15496,22238,71773,72094,208665,11812,13595,14377,19299,20280,27413,72999,76971,104086,13039,18113,13109,17840,23957,223775,268860,15112,111175,16922	Cyp17a1,Cyp1a2,Cyp2c29,Cyp2c40,Cyp2d9,Cyp2e1,Cyp7b1,Hsd3b5,Ugt2b5,Ugt2b1,Ugt2a3,Akr1d1,Apoc1,Ebp,G6pc,Abcd3,Scp2,Abcb11,Insig2,Sult2a8,Cyp27a1,Ctsl,Nnmt,Cyp2j5,Mup1,Nr0b2,Pim3,Abat,Hao1,Pecr,Phyh
13_Member	KEGG Pathway	mmu00140	Steroid hormone biosynthesis - Mus musculus (house mouse)	-9.88448	-7.58523	12/92	13074,13077,13095,13099,13105,13106,13123,15496,22238,71773,72094,208665	Cyp17a1,Cyp1a2,Cyp2c29,Cyp2c40,Cyp2d9,Cyp2e1,Cyp7b1,Hsd3b5,Ugt2b5,Ugt2b1,Ugt2a3,Akr1d1
13_Member	GO Biological Processes	GO:0008202	steroid metabolic process	-9.32039	-7.05697	18/280	11812,13074,13077,13105,13106,13123,13595,14377,15496,19299,20280,22238,27413,71773,72999,76971,104086,208665	Apoc1,Cyp17a1,Cyp1a2,Cyp2d9,Cyp2e1,Cyp7b1,Ebp,G6pc,Hsd3b5,Abcd3,Scp2,Ugt2b5,Abcb11,Ugt2b1,Insig2,Sult2a8,Cyp27a1,Akr1d1
13_Member	GO Biological Processes	GO:0042445	hormone metabolic process	-4.51529	-2.6074	10/197	13039,13074,13077,13105,15496,20280,22238,71773,76971,208665	Ctsl,Cyp17a1,Cyp1a2,Cyp2d9,Hsd3b5,Scp2,Ugt2b5,Ugt2b1,Sult2a8,Akr1d1
13_Member	GO Biological Processes	GO:0034754	cellular hormone metabolic process	-4.39864	-2.50565	8/126	13074,13077,13105,15496,20280,22238,71773,208665	Cyp17a1,Cyp1a2,Cyp2d9,Hsd3b5,Scp2,Ugt2b5,Ugt2b1,Akr1d1
13_Member	GO Biological Processes	GO:0009820	alkaloid metabolic process	-3.94985	-2.11508	3/10	13077,13105,18113	Cyp1a2,Cyp2d9,Nnmt
13_Member	GO Biological Processes	GO:0016098	monoterpenoid metabolic process	-3.94985	-2.11508	3/10	13077,13105,13106	Cyp1a2,Cyp2d9,Cyp2e1
13_Member	GO Biological Processes	GO:0008210	estrogen metabolic process	-3.21685	-1.47545	4/39	13077,13105,22238,71773	Cyp1a2,Cyp2d9,Ugt2b5,Ugt2b1
13_Member	GO Biological Processes	GO:0010817	regulation of hormone levels	-3.00326	-1.28453	15/595	13039,13074,13077,13105,13109,15496,17840,20280,22238,23957,71773,76971,208665,223775,268860	Ctsl,Cyp17a1,Cyp1a2,Cyp2d9,Cyp2j5,Hsd3b5,Mup1,Scp2,Ugt2b5,Nr0b2,Ugt2b1,Sult2a8,Akr1d1,Pim3,Abat
13_Member	GO Biological Processes	GO:0034308	primary alcohol metabolic process	-2.85636	-1.15799	5/82	13077,13105,15112,76971,111175	Cyp1a2,Cyp2d9,Hao1,Sult2a8,Pecr
13_Member	GO Biological Processes	GO:0006720	isoprenoid metabolic process	-2.57459	-0.913239	5/95	13077,13105,13106,16922,111175	Cyp1a2,Cyp2d9,Cyp2e1,Phyh,Pecr
13_Member	GO Biological Processes	GO:0006721	terpenoid metabolic process	-2.16841	-0.549031	4/75	13077,13105,13106,111175	Cyp1a2,Cyp2d9,Cyp2e1,Pecr
14_Summary	KEGG Pathway	mmu00250	Alanine, aspartate and glutamate metabolism - Mus musculus (house mouse)	-9.86302	-7.56842	9/39	11611,11898,14718,27053,76282,212647,216456,227231,268860	Agxt,Ass1,Got1,Asns,Gpt,Aldh4a1,Gls2,Cps1,Abat
14_Member	KEGG Pathway	mmu00250	Alanine, aspartate and glutamate metabolism - Mus musculus (house mouse)	-9.86302	-7.56842	9/39	11611,11898,14718,27053,76282,212647,216456,227231,268860	Agxt,Ass1,Got1,Asns,Gpt,Aldh4a1,Gls2,Cps1,Abat
14_Member	WikiPathways	WP240	Alanine and aspartate metabolism	-6.57922	-4.46985	5/15	11611,11898,14718,76282,268860	Agxt,Ass1,Got1,Gpt,Abat
15_Summary	WikiPathways	WP79	Tryptophan metabolism	-9.26417	-7.00504	9/45	13077,13106,13107,13123,21743,23923,56720,70789,71562,74147,14081,26897,60525,66885,67528,76971,13074,14651,20280,67426,71773,74129	Cyp1a2,Cyp2e1,Cyp2f2,Cyp7b1,Inmt,Aadat,Tdo2,Kynu,Afmid,Ehhadh,Acsl1,Acot1,Acss2,Acadsb,Nudt7,Sult2a8,Cyp17a1,Hagh,Scp2,Coq8a,Ugt2b1,Dmgdh
15_Member	WikiPathways	WP79	Tryptophan metabolism	-9.26417	-7.00504	9/45	13077,13106,13107,13123,21743,23923,56720,70789,71562	Cyp1a2,Cyp2e1,Cyp2f2,Cyp7b1,Inmt,Aadat,Tdo2,Kynu,Afmid
15_Member	KEGG Pathway	mmu00380	Tryptophan metabolism - Mus musculus (house mouse)	-6.08386	-4.00646	7/52	13077,21743,23923,56720,70789,71562,74147	Cyp1a2,Inmt,Aadat,Tdo2,Kynu,Afmid,Ehhadh
15_Member	GO Biological Processes	GO:0033865	nucleoside bisphosphate metabolic process	-5.95846	-3.89213	9/105	14081,26897,56720,60525,66885,67528,70789,74147,76971	Acsl1,Acot1,Tdo2,Acss2,Acadsb,Nudt7,Kynu,Ehhadh,Sult2a8
15_Member	GO Biological Processes	GO:0033875	ribonucleoside bisphosphate metabolic process	-5.95846	-3.89213	9/105	14081,26897,56720,60525,66885,67528,70789,74147,76971	Acsl1,Acot1,Tdo2,Acss2,Acadsb,Nudt7,Kynu,Ehhadh,Sult2a8
15_Member	GO Biological Processes	GO:0034032	purine nucleoside bisphosphate metabolic process	-5.95846	-3.89213	9/105	14081,26897,56720,60525,66885,67528,70789,74147,76971	Acsl1,Acot1,Tdo2,Acss2,Acadsb,Nudt7,Kynu,Ehhadh,Sult2a8
15_Member	GO Biological Processes	GO:0070189	kynurenine metabolic process	-5.92959	-3.86598	4/9	23923,56720,70789,71562	Aadat,Tdo2,Kynu,Afmid
15_Member	GO Biological Processes	GO:0006637	acyl-CoA metabolic process	-5.74246	-3.69483	8/83	14081,26897,56720,60525,66885,67528,70789,74147	Acsl1,Acot1,Tdo2,Acss2,Acadsb,Nudt7,Kynu,Ehhadh
15_Member	GO Biological Processes	GO:0035383	thioester metabolic process	-5.74246	-3.69483	8/83	14081,26897,56720,60525,66885,67528,70789,74147	Acsl1,Acot1,Tdo2,Acss2,Acadsb,Nudt7,Kynu,Ehhadh
15_Member	GO Biological Processes	GO:0042180	cellular ketone metabolic process	-5.5866	-3.55941	8/87	13074,14651,20280,23923,56720,67426,70789,71562	Cyp17a1,Hagh,Scp2,Aadat,Tdo2,Coq8a,Kynu,Afmid
15_Member	GO Biological Processes	GO:0042537	benzene-containing compound metabolic process	-5.46018	-3.44041	5/24	23923,56720,70789,71562,71773	Aadat,Tdo2,Kynu,Afmid,Ugt2b1
15_Member	GO Biological Processes	GO:0019441	tryptophan catabolic process to kynurenine	-5.01295	-3.03077	3/5	56720,70789,71562	Tdo2,Kynu,Afmid
15_Member	GO Biological Processes	GO:0006569	tryptophan catabolic process	-4.10154	-2.25376	3/9	56720,70789,71562	Tdo2,Kynu,Afmid
15_Member	GO Biological Processes	GO:0042436	indole-containing compound catabolic process	-4.10154	-2.25376	3/9	56720,70789,71562	Tdo2,Kynu,Afmid
15_Member	Reactome Gene Sets	R-MMU-71240	Tryptophan catabolism	-3.81476	-2.00187	3/11	23923,56720,70789	Aadat,Tdo2,Kynu
15_Member	GO Biological Processes	GO:0006084	acetyl-CoA metabolic process	-3.60704	-1.82218	4/31	56720,60525,67528,70789	Tdo2,Acss2,Nudt7,Kynu
15_Member	GO Biological Processes	GO:0006568	tryptophan metabolic process	-3.58229	-1.80452	3/13	56720,70789,71562	Tdo2,Kynu,Afmid
15_Member	GO Biological Processes	GO:0006586	indolalkylamine metabolic process	-3.58229	-1.80452	3/13	56720,70789,71562	Tdo2,Kynu,Afmid
15_Member	GO Biological Processes	GO:0042430	indole-containing compound metabolic process	-2.71531	-1.03864	3/25	56720,70789,71562	Tdo2,Kynu,Afmid
15_Member	GO Biological Processes	GO:0009308	amine metabolic process	-2.51607	-0.860055	5/98	21743,56720,70789,71562,74129	Inmt,Tdo2,Kynu,Afmid,Dmgdh
16_Summary	KEGG Pathway	mmu00220	Arginine biosynthesis - Mus musculus (house mouse)	-9.20317	-6.94828	7/20	11846,11898,14718,18416,76282,216456,227231,18408,18242	Arg1,Ass1,Got1,Otc,Gpt,Gls2,Cps1,Slc25a15,Oat
16_Member	KEGG Pathway	mmu00220	Arginine biosynthesis - Mus musculus (house mouse)	-9.20317	-6.94828	7/20	11846,11898,14718,18416,76282,216456,227231	Arg1,Ass1,Got1,Otc,Gpt,Gls2,Cps1
16_Member	Reactome Gene Sets	R-MMU-70635	Urea cycle	-7.63767	-5.44182	5/10	11846,11898,18408,18416,227231	Arg1,Ass1,Slc25a15,Otc,Cps1
16_Member	GO Biological Processes	GO:0000050	urea cycle	-5.71116	-3.67131	4/10	11846,11898,18416,227231	Arg1,Ass1,Otc,Cps1
16_Member	GO Biological Processes	GO:0019627	urea metabolic process	-5.71116	-3.67131	4/10	11846,11898,18416,227231	Arg1,Ass1,Otc,Cps1
16_Member	GO Biological Processes	GO:0071941	nitrogen cycle metabolic process	-5.71116	-3.67131	4/10	11846,11898,18416,227231	Arg1,Ass1,Otc,Cps1
16_Member	GO Biological Processes	GO:0006525	arginine metabolic process	-4.91531	-2.9486	4/15	11846,11898,18242,18416	Arg1,Ass1,Oat,Otc
16_Member	GO Biological Processes	GO:0009084	glutamine family amino acid biosynthetic process	-3.69303	-1.89364	3/12	11898,18416,216456	Ass1,Otc,Gls2
17_Summary	GO Biological Processes	GO:1901615	organic hydroxy compound metabolic process	-8.68019	-6.43364	22/469	11812,13039,13077,13105,13106,13123,13190,13202,13595,14651,14718,15112,18534,19299,20280,27413,72999,76971,104086,110391,111175,208665,13074,15496	Apoc1,Ctsl,Cyp1a2,Cyp2d9,Cyp2e1,Cyp7b1,Dct,Ddt,Ebp,Hagh,Got1,Hao1,Pck1,Abcd3,Scp2,Abcb11,Insig2,Sult2a8,Cyp27a1,Qdpr,Pecr,Akr1d1,Cyp17a1,Hsd3b5
17_Member	GO Biological Processes	GO:1901615	organic hydroxy compound metabolic process	-8.68019	-6.43364	22/469	11812,13039,13077,13105,13106,13123,13190,13202,13595,14651,14718,15112,18534,19299,20280,27413,72999,76971,104086,110391,111175,208665	Apoc1,Ctsl,Cyp1a2,Cyp2d9,Cyp2e1,Cyp7b1,Dct,Ddt,Ebp,Hagh,Got1,Hao1,Pck1,Abcd3,Scp2,Abcb11,Insig2,Sult2a8,Cyp27a1,Qdpr,Pecr,Akr1d1
17_Member	GO Biological Processes	GO:0008206	bile acid metabolic process	-8.16993	-5.94752	7/27	13123,19299,20280,27413,76971,104086,208665	Cyp7b1,Abcd3,Scp2,Abcb11,Sult2a8,Cyp27a1,Akr1d1
17_Member	GO Biological Processes	GO:1901617	organic hydroxy compound biosynthetic process	-6.79942	-4.6747	12/171	13123,13190,13202,13595,14718,18534,19299,20280,72999,104086,110391,208665	Cyp7b1,Dct,Ddt,Ebp,Got1,Pck1,Abcd3,Scp2,Insig2,Cyp27a1,Qdpr,Akr1d1
17_Member	GO Biological Processes	GO:0006066	alcohol metabolic process	-6.15327	-4.06451	15/315	11812,13077,13105,13123,13595,14718,15112,18534,20280,72999,76971,104086,110391,111175,208665	Apoc1,Cyp1a2,Cyp2d9,Cyp7b1,Ebp,Got1,Hao1,Pck1,Scp2,Insig2,Sult2a8,Cyp27a1,Qdpr,Pecr,Akr1d1
17_Member	GO Biological Processes	GO:0006694	steroid biosynthetic process	-5.88925	-3.82834	9/107	13074,13123,13595,15496,19299,20280,72999,104086,208665	Cyp17a1,Cyp7b1,Ebp,Hsd3b5,Abcd3,Scp2,Insig2,Cyp27a1,Akr1d1
17_Member	Reactome Gene Sets	R-MMU-193368	Synthesis of bile acids and bile salts via 7alpha-hydroxycholesterol	-5.3668	-3.35913	5/25	13123,20280,27413,104086,208665	Cyp7b1,Scp2,Abcb11,Cyp27a1,Akr1d1
17_Member	GO Biological Processes	GO:0006699	bile acid biosynthetic process	-4.91531	-2.9486	4/15	13123,19299,104086,208665	Cyp7b1,Abcd3,Cyp27a1,Akr1d1
17_Member	Reactome Gene Sets	R-MMU-192105	Synthesis of bile acids and bile salts	-4.67946	-2.74416	5/34	13123,20280,27413,104086,208665	Cyp7b1,Scp2,Abcb11,Cyp27a1,Akr1d1
17_Member	KEGG Pathway	mmu00120	Primary bile acid biosynthesis - Mus musculus (house mouse)	-4.57495	-2.66324	4/18	13123,20280,104086,208665	Cyp7b1,Scp2,Cyp27a1,Akr1d1
17_Member	Reactome Gene Sets	R-MMU-8957322	Metabolism of steroids	-4.37408	-2.49016	8/127	13074,13123,13595,15496,20280,27413,104086,208665	Cyp17a1,Cyp7b1,Ebp,Hsd3b5,Scp2,Abcb11,Cyp27a1,Akr1d1
17_Member	GO Biological Processes	GO:0046165	alcohol biosynthetic process	-4.20959	-2.34153	7/99	13595,14718,18534,20280,72999,104086,110391	Ebp,Got1,Pck1,Scp2,Insig2,Cyp27a1,Qdpr
17_Member	Reactome Gene Sets	R-MMU-194068	Bile acid and bile salt metabolism	-4.12329	-2.2621	5/44	13123,20280,27413,104086,208665	Cyp7b1,Scp2,Abcb11,Cyp27a1,Akr1d1
17_Member	GO Biological Processes	GO:0046173	polyol biosynthetic process	-3.93961	-2.10645	5/48	14718,18534,20280,104086,110391	Got1,Pck1,Scp2,Cyp27a1,Qdpr
17_Member	GO Biological Processes	GO:0008203	cholesterol metabolic process	-3.57555	-1.79917	7/125	11812,13123,13595,72999,76971,104086,208665	Apoc1,Cyp7b1,Ebp,Insig2,Sult2a8,Cyp27a1,Akr1d1
17_Member	GO Biological Processes	GO:0008207	C21-steroid hormone metabolic process	-3.55245	-1.77887	4/32	13074,15496,20280,208665	Cyp17a1,Hsd3b5,Scp2,Akr1d1
17_Member	GO Biological Processes	GO:0016125	sterol metabolic process	-3.39187	-1.63468	7/134	11812,13123,13595,72999,76971,104086,208665	Apoc1,Cyp7b1,Ebp,Insig2,Sult2a8,Cyp27a1,Akr1d1
17_Member	GO Biological Processes	GO:1902652	secondary alcohol metabolic process	-3.31495	-1.56309	7/138	11812,13123,13595,72999,76971,104086,208665	Apoc1,Cyp7b1,Ebp,Insig2,Sult2a8,Cyp27a1,Akr1d1
17_Member	Reactome Gene Sets	R-MMU-193807	Synthesis of bile acids and bile salts via 27-hydroxycholesterol	-3.30009	-1.54955	3/16	13123,104086,208665	Cyp7b1,Cyp27a1,Akr1d1
17_Member	GO Biological Processes	GO:0046164	alcohol catabolic process	-2.90772	-1.1987	4/47	15112,76971,104086,208665	Hao1,Sult2a8,Cyp27a1,Akr1d1
17_Member	GO Biological Processes	GO:0006706	steroid catabolic process	-2.61729	-0.951616	3/27	13077,104086,208665	Cyp1a2,Cyp27a1,Akr1d1
17_Member	GO Biological Processes	GO:0019751	polyol metabolic process	-2.40524	-0.761783	5/104	14718,18534,20280,104086,110391	Got1,Pck1,Scp2,Cyp27a1,Qdpr
17_Member	GO Biological Processes	GO:1901616	organic hydroxy compound catabolic process	-2.31887	-0.688398	4/68	15112,76971,104086,208665	Hao1,Sult2a8,Cyp27a1,Akr1d1
18_Summary	GO Biological Processes	GO:0009066	aspartate family amino acid metabolic process	-8.58088	-6.34657	8/37	11898,12116,14711,14718,26912,27053,30956,231691	Ass1,Bhmt,Gnmt,Got1,Gcat,Asns,Aass,Sds
18_Member	GO Biological Processes	GO:0009066	aspartate family amino acid metabolic process	-8.58088	-6.34657	8/37	11898,12116,14711,14718,26912,27053,30956,231691	Ass1,Bhmt,Gnmt,Got1,Gcat,Asns,Aass,Sds
18_Member	GO Biological Processes	GO:0009068	aspartate family amino acid catabolic process	-5.3456	-3.34268	4/12	14718,26912,30956,231691	Got1,Gcat,Aass,Sds
18_Member	GO Biological Processes	GO:0009067	aspartate family amino acid biosynthetic process	-4.38219	-2.49647	4/20	12116,14718,27053,30956	Bhmt,Got1,Asns,Aass
19_Summary	WikiPathways	WP4349	Eicosanoid metabolism via cytochrome P450 monooxygenases	-8.1647	-5.94618	6/16	13095,13099,13109,13117,13118,277753,13077,13087,22238,71773,72094,14081,18534,20280,57875,74147,104086,14870,66885,13106,13107	Cyp2c29,Cyp2c40,Cyp2j5,Cyp4a10,Cyp4a12b,Cyp4a12a,Cyp1a2,Cyp2a5,Ugt2b5,Ugt2b1,Ugt2a3,Acsl1,Pck1,Scp2,Angptl4,Ehhadh,Cyp27a1,Gstp1,Acadsb,Cyp2e1,Cyp2f2
19_Member	WikiPathways	WP4349	Eicosanoid metabolism via cytochrome P450 monooxygenases	-8.1647	-5.94618	6/16	13095,13099,13109,13117,13118,277753	Cyp2c29,Cyp2c40,Cyp2j5,Cyp4a10,Cyp4a12b,Cyp4a12a
19_Member	KEGG Pathway	mmu00830	Retinol metabolism - Mus musculus (house mouse)	-7.32419	-5.14996	10/97	13077,13087,13095,13099,13117,13118,22238,71773,72094,277753	Cyp1a2,Cyp2a5,Cyp2c29,Cyp2c40,Cyp4a10,Cyp4a12b,Ugt2b5,Ugt2b1,Ugt2a3,Cyp4a12a
19_Member	WikiPathways	WP2316	PPAR signaling pathway	-6.88335	-4.75233	9/82	13117,13118,14081,18534,20280,57875,74147,104086,277753	Cyp4a10,Cyp4a12b,Acsl1,Pck1,Scp2,Angptl4,Ehhadh,Cyp27a1,Cyp4a12a
19_Member	KEGG Pathway	mmu03320	PPAR signaling pathway - Mus musculus (house mouse)	-6.57328	-4.46692	9/89	13117,13118,14081,18534,20280,57875,74147,104086,277753	Cyp4a10,Cyp4a12b,Acsl1,Pck1,Scp2,Angptl4,Ehhadh,Cyp27a1,Cyp4a12a
19_Member	GO Biological Processes	GO:0043651	linoleic acid metabolic process	-4.95596	-2.98269	5/30	13109,13117,13118,14870,277753	Cyp2j5,Cyp4a10,Cyp4a12b,Gstp1,Cyp4a12a
19_Member	KEGG Pathway	mmu00071	Fatty acid degradation - Mus musculus (house mouse)	-4.88966	-2.92728	6/52	13117,13118,14081,66885,74147,277753	Cyp4a10,Cyp4a12b,Acsl1,Acadsb,Ehhadh,Cyp4a12a
19_Member	KEGG Pathway	mmu00590	Arachidonic acid metabolism - Mus musculus (house mouse)	-4.60465	-2.68825	7/86	13095,13099,13106,13109,13117,13118,277753	Cyp2c29,Cyp2c40,Cyp2e1,Cyp2j5,Cyp4a10,Cyp4a12b,Cyp4a12a
19_Member	GO Biological Processes	GO:0048252	lauric acid metabolic process	-4.27441	-2.40288	3/8	13117,13118,277753	Cyp4a10,Cyp4a12b,Cyp4a12a
19_Member	Reactome Gene Sets	R-MMU-2142816	Synthesis of (16-20)-hydroxyeicosatetraenoic acids (HETE)	-4.10154	-2.25376	3/9	13077,13117,13118	Cyp1a2,Cyp4a10,Cyp4a12b
19_Member	Reactome Gene Sets	R-MMU-211935	Fatty acids	-3.81476	-2.00187	3/11	13107,13117,13118	Cyp2f2,Cyp4a10,Cyp4a12b
19_Member	WikiPathways	WP4347	Eicosanoid metabolism via cyclooxygenases (COX)	-3.60704	-1.82218	4/31	13117,13118,74147,277753	Cyp4a10,Cyp4a12b,Ehhadh,Cyp4a12a
19_Member	WikiPathways	WP4348	Eicosanoid metabolism via lipoxygenases (LOX)	-3.49972	-1.72892	4/33	13117,13118,74147,277753	Cyp4a10,Cyp4a12b,Ehhadh,Cyp4a12a
19_Member	KEGG Pathway	mmu04750	Inflammatory mediator regulation of TRP channels - Mus musculus (house mouse)	-2.7539	-1.06936	6/127	13095,13099,13109,13117,13118,277753	Cyp2c29,Cyp2c40,Cyp2j5,Cyp4a10,Cyp4a12b,Cyp4a12a
19_Member	GO Biological Processes	GO:0051791	medium-chain fatty acid metabolic process	-2.71531	-1.03864	3/25	13117,13118,277753	Cyp4a10,Cyp4a12b,Cyp4a12a
19_Member	GO Biological Processes	GO:0046456	icosanoid biosynthetic process	-2.07109	-0.458495	3/42	13117,13118,277753	Cyp4a10,Cyp4a12b,Cyp4a12a
20_Summary	KEGG Pathway	mmu01200	Carbon metabolism - Mus musculus (house mouse)	-7.4272	-5.23865	11/121	11611,14718,15112,17449,19733,60525,67680,76282,104776,227231,231691,71562,14711,212647	Agxt,Got1,Hao1,Mdh1,Rgn,Acss2,Sdhb,Gpt,Aldh6a1,Cps1,Sds,Afmid,Gnmt,Aldh4a1
20_Member	KEGG Pathway	mmu01200	Carbon metabolism - Mus musculus (house mouse)	-7.4272	-5.23865	11/121	11611,14718,15112,17449,19733,60525,67680,76282,104776,227231,231691	Agxt,Got1,Hao1,Mdh1,Rgn,Acss2,Sdhb,Gpt,Aldh6a1,Cps1,Sds
20_Member	KEGG Pathway	mmu00630	Glyoxylate and dicarboxylate metabolism - Mus musculus (house mouse)	-4.81284	-2.85686	5/32	11611,15112,17449,60525,71562	Agxt,Hao1,Mdh1,Acss2,Afmid
20_Member	Reactome Gene Sets	R-MMU-389661	Glyoxylate metabolism and glycine degradation	-3.7224	-1.91406	4/29	11611,14711,15112,212647	Agxt,Gnmt,Hao1,Aldh4a1

## Sheet: GO_pc_down
GroupID	Category	Term	Description	LogP	Log(q-value)	InTerm_InList	Genes	Symbols
1_Summary	GO Biological Processes	GO:0051346	negative regulation of hydrolase activity	-15.9557	-11.6879	28/366	11287,11625,11806,14080,14456,14751,16150,16424,16425,16426,16427,16644,17836,17837,18816,20219,20716,22339,26936,59083,66222,68054,74754,213053,217847,232400,385643,624219,11461,110789,231103,235587,64138,108155,12028,101613,12795,15481,22187,216157	Pzp,Ahsg,Apoa1,Fabp1,Gas6,Gpi1,Ikbkb,Itih1,Itih2,Itih3,Itih4,Kng1,Mug1,Mug2,Serpinf2,Apcs,Serpina3n,Vegfa,Mprip,Fetub,Serpinb1a,Serpina12,Dhcr24,Slc39a14,Serpina10,A2ml1,Kng2,Angptl8,Actb,Adgrv1,Gckr,Parp3,Ctsz,Ogt,Bax,Nlrp6,Plk3,Hspa8,Ubb,Tmem259
1_Member	GO Biological Processes	GO:0051346	negative regulation of hydrolase activity	-15.9557	-11.6879	28/366	11287,11625,11806,14080,14456,14751,16150,16424,16425,16426,16427,16644,17836,17837,18816,20219,20716,22339,26936,59083,66222,68054,74754,213053,217847,232400,385643,624219	Pzp,Ahsg,Apoa1,Fabp1,Gas6,Gpi1,Ikbkb,Itih1,Itih2,Itih3,Itih4,Kng1,Mug1,Mug2,Serpinf2,Apcs,Serpina3n,Vegfa,Mprip,Fetub,Serpinb1a,Serpina12,Dhcr24,Slc39a14,Serpina10,A2ml1,Kng2,Angptl8
1_Member	GO Biological Processes	GO:0010466	negative regulation of peptidase activity	-13.4241	-9.78726	22/262	11287,11625,14080,14456,14751,16424,16425,16426,16427,16644,17836,17837,18816,20716,22339,59083,66222,68054,74754,217847,232400,385643	Pzp,Ahsg,Fabp1,Gas6,Gpi1,Itih1,Itih2,Itih3,Itih4,Kng1,Mug1,Mug2,Serpinf2,Serpina3n,Vegfa,Fetub,Serpinb1a,Serpina12,Dhcr24,Serpina10,A2ml1,Kng2
1_Member	GO Biological Processes	GO:0043086	negative regulation of catalytic activity	-12.4922	-9.0026	32/666	11287,11461,11625,11806,14080,14456,14751,16150,16424,16425,16426,16427,16644,17836,17837,18816,20219,20716,22339,26936,59083,66222,68054,74754,110789,213053,217847,231103,232400,235587,385643,624219	Pzp,Actb,Ahsg,Apoa1,Fabp1,Gas6,Gpi1,Ikbkb,Itih1,Itih2,Itih3,Itih4,Kng1,Mug1,Mug2,Serpinf2,Apcs,Serpina3n,Vegfa,Mprip,Fetub,Serpinb1a,Serpina12,Dhcr24,Adgrv1,Slc39a14,Serpina10,Gckr,A2ml1,Parp3,Kng2,Angptl8
1_Member	GO Biological Processes	GO:0045861	negative regulation of proteolysis	-12.3767	-8.95405	24/361	11287,11625,14080,14456,14751,16424,16425,16426,16427,16644,17836,17837,18816,20716,22339,59083,64138,66222,68054,74754,108155,217847,232400,385643	Pzp,Ahsg,Fabp1,Gas6,Gpi1,Itih1,Itih2,Itih3,Itih4,Kng1,Mug1,Mug2,Serpinf2,Serpina3n,Vegfa,Fetub,Ctsz,Serpinb1a,Serpina12,Dhcr24,Ogt,Serpina10,A2ml1,Kng2
1_Member	GO Biological Processes	GO:0052547	regulation of peptidase activity	-10.4544	-7.18969	24/445	11287,11625,12028,14080,14456,14751,16424,16425,16426,16427,16644,17836,17837,18816,20716,22339,59083,66222,68054,74754,101613,217847,232400,385643	Pzp,Ahsg,Bax,Fabp1,Gas6,Gpi1,Itih1,Itih2,Itih3,Itih4,Kng1,Mug1,Mug2,Serpinf2,Serpina3n,Vegfa,Fetub,Serpinb1a,Serpina12,Dhcr24,Nlrp6,Serpina10,A2ml1,Kng2
1_Member	GO Biological Processes	GO:0030162	regulation of proteolysis	-10.416	-7.18969	31/751	11287,11625,12028,12795,14080,14456,14751,15481,16424,16425,16426,16427,16644,17836,17837,18816,20716,22187,22339,59083,64138,66222,68054,74754,101613,108155,216157,217847,232400,385643,624219	Pzp,Ahsg,Bax,Plk3,Fabp1,Gas6,Gpi1,Hspa8,Itih1,Itih2,Itih3,Itih4,Kng1,Mug1,Mug2,Serpinf2,Serpina3n,Ubb,Vegfa,Fetub,Ctsz,Serpinb1a,Serpina12,Dhcr24,Nlrp6,Ogt,Tmem259,Serpina10,A2ml1,Kng2,Angptl8
1_Member	GO Biological Processes	GO:0010951	negative regulation of endopeptidase activity	-8.04041	-5.00312	14/188	11625,14080,14456,14751,16644,18816,20716,22339,59083,66222,68054,74754,217847,385643	Ahsg,Fabp1,Gas6,Gpi1,Kng1,Serpinf2,Serpina3n,Vegfa,Fetub,Serpinb1a,Serpina12,Dhcr24,Serpina10,Kng2
1_Member	GO Biological Processes	GO:0052548	regulation of endopeptidase activity	-5.97639	-3.32144	16/361	11625,12028,14080,14456,14751,16644,18816,20716,22339,59083,66222,68054,74754,101613,217847,385643	Ahsg,Bax,Fabp1,Gas6,Gpi1,Kng1,Serpinf2,Serpina3n,Vegfa,Fetub,Serpinb1a,Serpina12,Dhcr24,Nlrp6,Serpina10,Kng2
1_Member	GO Biological Processes	GO:0043154	negative regulation of cysteine-type endopeptidase activity involved in apoptotic process	-2.7642	-0.92985	5/84	14080,14456,14751,22339,74754	Fabp1,Gas6,Gpi1,Vegfa,Dhcr24
1_Member	GO Biological Processes	GO:2000117	negative regulation of cysteine-type endopeptidase activity	-2.51036	-0.73817	5/96	14080,14456,14751,22339,74754	Fabp1,Gas6,Gpi1,Vegfa,Dhcr24
2_Summary	KEGG Pathway	mmu04610	Complement and coagulation cascades - Mus musculus (house mouse)	-14.804	-10.8373	16/93	12260,12268,12269,12628,12630,14067,14962,15139,16644,17195,18816,19123,50908,110135,230558,385643,12520,16071,22041,100689,14964,22339,101613,234199,16852,12028,17105,16150,15458,15481	C1qb,C4b,C4bp,Cfh,Cfi,F5,Cfb,Hc,Kng1,Mbl2,Serpinf2,Proc,C1s1,Fgb,C8a,Kng2,Cd81,Igkc,Trf,Spon2,H2-D1,Vegfa,Nlrp6,Fgl1,Lgals1,Bax,Lyz2,Ikbkb,Hpx,Hspa8
2_Member	KEGG Pathway	mmu04610	Complement and coagulation cascades - Mus musculus (house mouse)	-14.804	-10.8373	16/93	12260,12268,12269,12628,12630,14067,14962,15139,16644,17195,18816,19123,50908,110135,230558,385643	C1qb,C4b,C4bp,Cfh,Cfi,F5,Cfb,Hc,Kng1,Mbl2,Serpinf2,Proc,C1s1,Fgb,C8a,Kng2
2_Member	Reactome Gene Sets	R-MMU-166658	Complement cascade	-6.38965	-3.62707	7/46	12260,12268,12520,12630,15139,17195,230558	C1qb,C4b,Cd81,Cfi,Hc,Mbl2,C8a
2_Member	WikiPathways	WP200	Complement activation, classical pathway	-6.22103	-3.50608	5/17	12260,12268,15139,50908,230558	C1qb,C4b,Hc,C1s1,C8a
2_Member	GO Biological Processes	GO:0006959	humoral immune response	-6.21751	-3.50608	17/390	12260,12268,12269,12520,12628,12630,14962,15139,16071,16644,17195,22041,50908,100689,110135,230558,385643	C1qb,C4b,C4bp,Cd81,Cfh,Cfi,Cfb,Hc,Igkc,Kng1,Mbl2,Trf,C1s1,Spon2,Fgb,C8a,Kng2
2_Member	Reactome Gene Sets	R-MMU-977606	Regulation of Complement cascade	-5.79085	-3.18587	6/36	12260,12268,12520,12630,15139,230558	C1qb,C4b,Cd81,Cfi,Hc,C8a
2_Member	GO Biological Processes	GO:0006956	complement activation	-5.56063	-2.98309	11/181	12260,12268,12269,12628,12630,14962,15139,16071,17195,50908,230558	C1qb,C4b,C4bp,Cfh,Cfi,Cfb,Hc,Igkc,Mbl2,C1s1,C8a
2_Member	GO Biological Processes	GO:0006957	complement activation, alternative pathway	-5.47711	-2.90854	4/11	12628,14962,15139,230558	Cfh,Cfb,Hc,C8a
2_Member	GO Biological Processes	GO:0002460	adaptive immune response based on somatic recombination of immune receptors built from immunoglobulin superfamily domains	-4.43237	-2.09805	13/329	12260,12268,12269,12520,12628,12630,14964,15139,16071,17195,22339,50908,230558	C1qb,C4b,C4bp,Cd81,Cfh,Cfi,H2-D1,Hc,Igkc,Mbl2,Vegfa,C1s1,C8a
2_Member	GO Biological Processes	GO:0016064	immunoglobulin mediated immune response	-4.4236	-2.09539	11/239	12260,12268,12269,12520,12628,12630,15139,16071,17195,50908,230558	C1qb,C4b,C4bp,Cd81,Cfh,Cfi,Hc,Igkc,Mbl2,C1s1,C8a
2_Member	GO Biological Processes	GO:0019724	B cell mediated immunity	-4.35805	-2.07609	11/243	12260,12268,12269,12520,12628,12630,15139,16071,17195,50908,230558	C1qb,C4b,C4bp,Cd81,Cfh,Cfi,Hc,Igkc,Mbl2,C1s1,C8a
2_Member	GO Biological Processes	GO:0002443	leukocyte mediated immunity	-4.33768	-2.06117	14/385	12260,12268,12269,12520,12628,12630,14964,15139,16071,17195,50908,100689,101613,230558	C1qb,C4b,C4bp,Cd81,Cfh,Cfi,H2-D1,Hc,Igkc,Mbl2,C1s1,Spon2,Nlrp6,C8a
2_Member	KEGG Pathway	mmu05150	Staphylococcus aureus infection - Mus musculus (house mouse)	-4.27656	-2.00446	8/128	12260,12268,12628,12630,14962,15139,17195,50908	C1qb,C4b,Cfh,Cfi,Cfb,Hc,Mbl2,C1s1
2_Member	GO Biological Processes	GO:0002455	humoral immune response mediated by circulating immunoglobulin	-4.23792	-1.97451	9/167	12260,12269,12520,12630,15139,16071,17195,50908,230558	C1qb,C4bp,Cd81,Cfi,Hc,Igkc,Mbl2,C1s1,C8a
2_Member	GO Biological Processes	GO:0002449	lymphocyte mediated immunity	-3.94339	-1.75844	12/318	12260,12268,12269,12520,12628,12630,14964,15139,16071,17195,50908,230558	C1qb,C4b,C4bp,Cd81,Cfh,Cfi,H2-D1,Hc,Igkc,Mbl2,C1s1,C8a
2_Member	GO Biological Processes	GO:0002250	adaptive immune response	-3.89952	-1.739	15/477	12260,12268,12269,12520,12628,12630,14964,15139,16071,17195,22339,50908,110135,230558,234199	C1qb,C4b,C4bp,Cd81,Cfh,Cfi,H2-D1,Hc,Igkc,Mbl2,Vegfa,C1s1,Fgb,C8a,Fgl1
2_Member	GO Biological Processes	GO:0002252	immune effector process	-3.84551	-1.71131	16/538	12260,12268,12269,12520,12628,12630,14962,14964,15139,16071,16852,17195,50908,100689,101613,230558	C1qb,C4b,C4bp,Cd81,Cfh,Cfi,Cfb,H2-D1,Hc,Igkc,Lgals1,Mbl2,C1s1,Spon2,Nlrp6,C8a
2_Member	GO Biological Processes	GO:0006958	complement activation, classical pathway	-3.56597	-1.49164	8/162	12260,12269,12630,15139,16071,17195,50908,230558	C1qb,C4bp,Cfi,Hc,Igkc,Mbl2,C1s1,C8a
2_Member	GO Biological Processes	GO:0002253	activation of immune response	-3.22949	-1.23149	12/381	12028,12260,12268,12269,12628,12630,14962,15139,16071,17195,50908,230558	Bax,C1qb,C4b,C4bp,Cfh,Cfi,Cfb,Hc,Igkc,Mbl2,C1s1,C8a
2_Member	WikiPathways	WP1496	Oxidative damage response	-3.13572	-1.16684	4/40	12260,12268,15139,50908	C1qb,C4b,Hc,C1s1
2_Member	GO Biological Processes	GO:0019835	cytolysis	-2.97426	-1.07014	3/20	15139,17105,230558	Hc,Lyz2,C8a
2_Member	KEGG Pathway	mmu05171	Coronavirus disease - COVID-19 - Mus musculus (house mouse)	-2.96895	-1.06671	9/248	12260,12268,14962,15139,16150,17195,50908,110135,230558	C1qb,C4b,Cfb,Hc,Ikbkb,Mbl2,C1s1,Fgb,C8a
2_Member	KEGG Pathway	mmu05133	Pertussis - Mus musculus (house mouse)	-2.933	-1.04184	5/77	12260,12268,12269,15139,50908	C1qb,C4b,C4bp,Hc,C1s1
2_Member	GO Biological Processes	GO:0050778	positive regulation of immune response	-2.80874	-0.962607	16/671	12028,12260,12268,12269,12520,12628,12630,14962,14964,15139,15458,15481,16071,17195,50908,230558	Bax,C1qb,C4b,C4bp,Cd81,Cfh,Cfi,Cfb,H2-D1,Hc,Hpx,Hspa8,Igkc,Mbl2,C1s1,C8a
3_Summary	Reactome Gene Sets	R-MMU-381426	Regulation of Insulin-like Growth Factor (IGF) transport and uptake by Insulin-like Growth Factor Binding Proteins (IGFBPs)	-14.2303	-10.4397	17/120	11625,11657,11804,11806,12268,12870,14067,14268,14456,16008,16425,16852,19123,22041,100102,217847,385643,16426,16427,18816,20363,22339,110135,23945,14733,19363	Ahsg,Alb,Aplp2,Apoa1,C4b,Cp,F5,Fn1,Gas6,Igfbp2,Itih2,Lgals1,Proc,Trf,Pcsk9,Serpina10,Kng2,Itih3,Itih4,Serpinf2,Selenop,Vegfa,Fgb,Mgll,Gpc1,Rad51b
3_Member	Reactome Gene Sets	R-MMU-381426	Regulation of Insulin-like Growth Factor (IGF) transport and uptake by Insulin-like Growth Factor Binding Proteins (IGFBPs)	-14.2303	-10.4397	17/120	11625,11657,11804,11806,12268,12870,14067,14268,14456,16008,16425,16852,19123,22041,100102,217847,385643	Ahsg,Alb,Aplp2,Apoa1,C4b,Cp,F5,Fn1,Gas6,Igfbp2,Itih2,Lgals1,Proc,Trf,Pcsk9,Serpina10,Kng2
3_Member	Reactome Gene Sets	R-MMU-8957275	Post-translational protein phosphorylation	-13.356	-9.78726	16/114	11625,11657,11804,11806,12268,12870,14067,14268,14456,16425,16852,19123,22041,100102,217847,385643	Ahsg,Alb,Aplp2,Apoa1,C4b,Cp,F5,Fn1,Gas6,Itih2,Lgals1,Proc,Trf,Pcsk9,Serpina10,Kng2
3_Member	Reactome Gene Sets	R-MMU-114608	Platelet degranulation	-12.0175	-8.65283	15/116	11625,11657,11804,11806,14067,14268,14456,16426,16427,18816,20363,22041,22339,110135,385643	Ahsg,Alb,Aplp2,Apoa1,F5,Fn1,Gas6,Itih3,Itih4,Serpinf2,Selenop,Trf,Vegfa,Fgb,Kng2
3_Member	Reactome Gene Sets	R-MMU-76005	Response to elevated platelet cytosolic Ca2+	-11.7443	-8.43085	15/121	11625,11657,11804,11806,14067,14268,14456,16426,16427,18816,20363,22041,22339,110135,385643	Ahsg,Alb,Aplp2,Apoa1,F5,Fn1,Gas6,Itih3,Itih4,Serpinf2,Selenop,Trf,Vegfa,Fgb,Kng2
3_Member	Reactome Gene Sets	R-MMU-76002	Platelet activation, signaling and aggregation	-8.33931	-5.24766	16/243	11625,11657,11804,11806,14067,14268,14456,16426,16427,18816,20363,22041,22339,23945,110135,385643	Ahsg,Alb,Aplp2,Apoa1,F5,Fn1,Gas6,Itih3,Itih4,Serpinf2,Selenop,Trf,Vegfa,Mgll,Fgb,Kng2
3_Member	Reactome Gene Sets	R-MMU-109582	Hemostasis	-6.13002	-3.45335	19/489	11625,11657,11804,11806,14067,14268,14456,14733,16426,16427,18816,19123,19363,20363,22041,22339,23945,110135,385643	Ahsg,Alb,Aplp2,Apoa1,F5,Fn1,Gas6,Gpc1,Itih3,Itih4,Serpinf2,Proc,Rad51b,Selenop,Trf,Vegfa,Mgll,Fgb,Kng2
4_Summary	GO Biological Processes	GO:1901615	organic hydroxy compound metabolic process	-9.98522	-6.79667	24/469	11522,11804,11806,11808,12623,13116,13122,14555,14635,15360,16828,17069,18830,19659,20186,20502,71207,74754,100102,104158,216454,223920,225913,234199,13094,13112,12520,12683,13653,14080,15902,16592,26874,54135,68054,243168,624219,11833,14311,14421,15211,68680,107476,231103,108155,64652,18606,23945	Adh1,Aplp2,Apoa1,Apoa4,Ces1g,Cyp46a1,Cyp7a1,Gpd1,Galk1,Hmgcs2,Ldha,Ly6e,Pltp,Rbp1,Nr1h4,Slc16a2,Nudt4,Dhcr24,Pcsk9,Ces1d,Rdh16f2,Soat2,Tkfc,Fgl1,Cyp2b9,Cyp3a11,Cd81,Cidea,Egr1,Fabp1,Id2,Fabp5,Abcd2,Lsr,Serpina12,Hsd17b13,Angptl8,Aqp8,Cidec,B4galnt1,Hexa,Fitm1,Acaca,Gckr,Ogt,Nisch,Enpp2,Mgll
4_Member	GO Biological Processes	GO:1901615	organic hydroxy compound metabolic process	-9.98522	-6.79667	24/469	11522,11804,11806,11808,12623,13116,13122,14555,14635,15360,16828,17069,18830,19659,20186,20502,71207,74754,100102,104158,216454,223920,225913,234199	Adh1,Aplp2,Apoa1,Apoa4,Ces1g,Cyp46a1,Cyp7a1,Gpd1,Galk1,Hmgcs2,Ldha,Ly6e,Pltp,Rbp1,Nr1h4,Slc16a2,Nudt4,Dhcr24,Pcsk9,Ces1d,Rdh16f2,Soat2,Tkfc,Fgl1
4_Member	GO Biological Processes	GO:0006066	alcohol metabolic process	-9.16793	-6.01414	19/315	11522,11804,11806,11808,12623,13116,13122,14555,14635,15360,19659,71207,74754,100102,104158,216454,223920,225913,234199	Adh1,Aplp2,Apoa1,Apoa4,Ces1g,Cyp46a1,Cyp7a1,Gpd1,Galk1,Hmgcs2,Rbp1,Nudt4,Dhcr24,Pcsk9,Ces1d,Rdh16f2,Soat2,Tkfc,Fgl1
4_Member	GO Biological Processes	GO:0008203	cholesterol metabolic process	-8.20659	-5.14297	12/125	11804,11806,11808,12623,13116,13122,15360,74754,100102,104158,223920,234199	Aplp2,Apoa1,Apoa4,Ces1g,Cyp46a1,Cyp7a1,Hmgcs2,Dhcr24,Pcsk9,Ces1d,Soat2,Fgl1
4_Member	GO Biological Processes	GO:0016125	sterol metabolic process	-7.86285	-4.85039	12/134	11804,11806,11808,12623,13116,13122,15360,74754,100102,104158,223920,234199	Aplp2,Apoa1,Apoa4,Ces1g,Cyp46a1,Cyp7a1,Hmgcs2,Dhcr24,Pcsk9,Ces1d,Soat2,Fgl1
4_Member	GO Biological Processes	GO:1902652	secondary alcohol metabolic process	-7.71853	-4.72954	12/138	11804,11806,11808,12623,13116,13122,15360,74754,100102,104158,223920,234199	Aplp2,Apoa1,Apoa4,Ces1g,Cyp46a1,Cyp7a1,Hmgcs2,Dhcr24,Pcsk9,Ces1d,Soat2,Fgl1
4_Member	GO Biological Processes	GO:0008202	steroid metabolic process	-7.46924	-4.50253	16/280	11804,11806,11808,12623,13094,13112,13116,13122,15360,20186,74754,100102,104158,216454,223920,234199	Aplp2,Apoa1,Apoa4,Ces1g,Cyp2b9,Cyp3a11,Cyp46a1,Cyp7a1,Hmgcs2,Nr1h4,Dhcr24,Pcsk9,Ces1d,Rdh16f2,Soat2,Fgl1
4_Member	GO Biological Processes	GO:0019216	regulation of lipid metabolic process	-6.95421	-4.0482	18/388	11806,11808,12520,12623,12683,13122,13653,14080,15902,16592,20186,26874,54135,68054,104158,216454,243168,624219	Apoa1,Apoa4,Cd81,Ces1g,Cidea,Cyp7a1,Egr1,Fabp1,Id2,Fabp5,Nr1h4,Abcd2,Lsr,Serpina12,Ces1d,Rdh16f2,Hsd17b13,Angptl8
4_Member	GO Biological Processes	GO:0010876	lipid localization	-6.73873	-3.86893	17/358	11806,11808,11833,12623,12683,14080,14311,14421,15211,16592,18830,19659,20186,26874,68680,104158,223920	Apoa1,Apoa4,Aqp8,Ces1g,Cidea,Fabp1,Cidec,B4galnt1,Hexa,Fabp5,Pltp,Rbp1,Nr1h4,Abcd2,Fitm1,Ces1d,Soat2
4_Member	GO Biological Processes	GO:0055088	lipid homeostasis	-6.52472	-3.71938	12/177	11806,11808,12623,13122,19659,20186,100102,104158,107476,223920,231103,624219	Apoa1,Apoa4,Ces1g,Cyp7a1,Rbp1,Nr1h4,Pcsk9,Ces1d,Acaca,Soat2,Gckr,Angptl8
4_Member	GO Biological Processes	GO:0010565	regulation of cellular ketone metabolic process	-6.19608	-3.49655	11/156	11806,11808,12623,13122,13653,14080,16592,20186,26874,104158,216454	Apoa1,Apoa4,Ces1g,Cyp7a1,Egr1,Fabp1,Fabp5,Nr1h4,Abcd2,Ces1d,Rdh16f2
4_Member	GO Biological Processes	GO:0062012	regulation of small molecule metabolic process	-5.86741	-3.22293	16/368	11806,11808,12623,13122,13653,14080,14555,16592,20186,26874,68054,104158,108155,216454,231103,234199	Apoa1,Apoa4,Ces1g,Cyp7a1,Egr1,Fabp1,Gpd1,Fabp5,Nr1h4,Abcd2,Serpina12,Ces1d,Ogt,Rdh16f2,Gckr,Fgl1
4_Member	GO Biological Processes	GO:0046890	regulation of lipid biosynthetic process	-5.84498	-3.22069	12/205	11806,11808,12623,13122,13653,16592,20186,26874,68054,104158,216454,243168	Apoa1,Apoa4,Ces1g,Cyp7a1,Egr1,Fabp5,Nr1h4,Abcd2,Serpina12,Ces1d,Rdh16f2,Hsd17b13
4_Member	GO Biological Processes	GO:0034377	plasma lipoprotein particle assembly	-5.83301	-3.21849	5/20	11806,11808,12623,104158,223920	Apoa1,Apoa4,Ces1g,Ces1d,Soat2
4_Member	GO Biological Processes	GO:0071827	plasma lipoprotein particle organization	-5.64678	-3.06029	6/38	11806,11808,12623,18830,104158,223920	Apoa1,Apoa4,Ces1g,Pltp,Ces1d,Soat2
4_Member	GO Biological Processes	GO:0006695	cholesterol biosynthetic process	-5.44604	-2.90259	6/41	11806,11808,12623,15360,74754,104158	Apoa1,Apoa4,Ces1g,Hmgcs2,Dhcr24,Ces1d
4_Member	GO Biological Processes	GO:1902653	secondary alcohol biosynthetic process	-5.44604	-2.90259	6/41	11806,11808,12623,15360,74754,104158	Apoa1,Apoa4,Ces1g,Hmgcs2,Dhcr24,Ces1d
4_Member	GO Biological Processes	GO:0065005	protein-lipid complex assembly	-5.40951	-2.88214	5/24	11806,11808,12623,104158,223920	Apoa1,Apoa4,Ces1g,Ces1d,Soat2
4_Member	GO Biological Processes	GO:0045834	positive regulation of lipid metabolic process	-5.40132	-2.88177	11/188	11806,11808,12520,12623,13122,14080,20186,26874,104158,216454,243168	Apoa1,Apoa4,Cd81,Ces1g,Cyp7a1,Fabp1,Nr1h4,Abcd2,Ces1d,Rdh16f2,Hsd17b13
4_Member	GO Biological Processes	GO:0071825	protein-lipid complex subunit organization	-5.3828	-2.87094	6/42	11806,11808,12623,18830,104158,223920	Apoa1,Apoa4,Ces1g,Pltp,Ces1d,Soat2
4_Member	GO Biological Processes	GO:0042632	cholesterol homeostasis	-5.12116	-2.62427	8/98	11806,11808,12623,13122,20186,100102,104158,223920	Apoa1,Apoa4,Ces1g,Cyp7a1,Nr1h4,Pcsk9,Ces1d,Soat2
4_Member	GO Biological Processes	GO:0016126	sterol biosynthetic process	-5.09021	-2.60595	6/47	11806,11808,12623,15360,74754,104158	Apoa1,Apoa4,Ces1g,Hmgcs2,Dhcr24,Ces1d
4_Member	GO Biological Processes	GO:0055092	sterol homeostasis	-5.08836	-2.60595	8/99	11806,11808,12623,13122,20186,100102,104158,223920	Apoa1,Apoa4,Ces1g,Cyp7a1,Nr1h4,Pcsk9,Ces1d,Soat2
4_Member	GO Biological Processes	GO:0062013	positive regulation of small molecule metabolic process	-4.93535	-2.48053	10/172	11806,11808,12623,13122,14080,14555,20186,26874,104158,216454	Apoa1,Apoa4,Ces1g,Cyp7a1,Fabp1,Gpd1,Nr1h4,Abcd2,Ces1d,Rdh16f2
4_Member	GO Biological Processes	GO:0097006	regulation of plasma lipoprotein particle levels	-4.83085	-2.39563	6/52	11806,11808,12623,18830,104158,223920	Apoa1,Apoa4,Ces1g,Pltp,Ces1d,Soat2
4_Member	GO Biological Processes	GO:0006869	lipid transport	-4.54293	-2.16045	13/321	11806,11808,11833,12623,14080,14311,16592,18830,19659,20186,26874,104158,223920	Apoa1,Apoa4,Aqp8,Ces1g,Fabp1,Cidec,Fabp5,Pltp,Rbp1,Nr1h4,Abcd2,Ces1d,Soat2
4_Member	GO Biological Processes	GO:0043691	reverse cholesterol transport	-4.43519	-2.09805	4/19	11806,11808,12623,104158	Apoa1,Apoa4,Ces1g,Ces1d
4_Member	GO Biological Processes	GO:0015850	organic hydroxy compound transport	-4.38282	-2.07983	9/160	11806,11808,11833,12623,17069,20186,64652,104158,223920	Apoa1,Apoa4,Aqp8,Ces1g,Ly6e,Nr1h4,Nisch,Ces1d,Soat2
4_Member	GO Biological Processes	GO:1901617	organic hydroxy compound biosynthetic process	-4.1584	-1.92005	9/171	11806,11808,12623,13122,15360,16828,18830,74754,104158	Apoa1,Apoa4,Ces1g,Cyp7a1,Hmgcs2,Ldha,Pltp,Dhcr24,Ces1d
4_Member	GO Biological Processes	GO:0045940	positive regulation of steroid metabolic process	-4.02682	-1.82007	5/45	11806,11808,12623,13122,104158	Apoa1,Apoa4,Ces1g,Cyp7a1,Ces1d
4_Member	GO Biological Processes	GO:0032371	regulation of sterol transport	-4.01962	-1.82007	6/72	11806,11808,12623,18830,100102,104158	Apoa1,Apoa4,Ces1g,Pltp,Pcsk9,Ces1d
4_Member	GO Biological Processes	GO:0032374	regulation of cholesterol transport	-4.01962	-1.82007	6/72	11806,11808,12623,18830,100102,104158	Apoa1,Apoa4,Ces1g,Pltp,Pcsk9,Ces1d
4_Member	GO Biological Processes	GO:0006694	steroid biosynthetic process	-3.93089	-1.75649	7/107	11806,11808,12623,13122,15360,74754,104158	Apoa1,Apoa4,Ces1g,Cyp7a1,Hmgcs2,Dhcr24,Ces1d
4_Member	GO Biological Processes	GO:0046889	positive regulation of lipid biosynthetic process	-3.85562	-1.71131	7/110	11806,11808,13122,20186,26874,216454,243168	Apoa1,Apoa4,Cyp7a1,Nr1h4,Abcd2,Rdh16f2,Hsd17b13
4_Member	GO Biological Processes	GO:0090207	regulation of triglyceride metabolic process	-3.72422	-1.60571	5/52	11806,11808,12623,20186,68054	Apoa1,Apoa4,Ces1g,Nr1h4,Serpina12
4_Member	GO Biological Processes	GO:0019218	regulation of steroid metabolic process	-3.68907	-1.5797	7/117	11806,11808,12623,13122,13653,68054,104158	Apoa1,Apoa4,Ces1g,Cyp7a1,Egr1,Serpina12,Ces1d
4_Member	GO Biological Processes	GO:0010875	positive regulation of cholesterol efflux	-3.51303	-1.4508	4/32	11806,12623,18830,104158	Apoa1,Ces1g,Pltp,Ces1d
4_Member	GO Biological Processes	GO:0070857	regulation of bile acid biosynthetic process	-3.26987	-1.25871	3/16	12623,13122,104158	Ces1g,Cyp7a1,Ces1d
4_Member	GO Biological Processes	GO:0046165	alcohol biosynthetic process	-3.26325	-1.25797	6/99	11806,11808,12623,15360,74754,104158	Apoa1,Apoa4,Ces1g,Hmgcs2,Dhcr24,Ces1d
4_Member	GO Biological Processes	GO:1905952	regulation of lipid localization	-3.15125	-1.1739	8/187	11806,11808,12623,12683,18830,68680,100102,104158	Apoa1,Apoa4,Ces1g,Cidea,Pltp,Fitm1,Pcsk9,Ces1d
4_Member	GO Biological Processes	GO:0090205	positive regulation of cholesterol metabolic process	-3.11292	-1.15054	3/18	12623,13122,104158	Ces1g,Cyp7a1,Ces1d
4_Member	GO Biological Processes	GO:0090181	regulation of cholesterol metabolic process	-3.09461	-1.14169	4/41	12623,13122,68054,104158	Ces1g,Cyp7a1,Serpina12,Ces1d
4_Member	GO Biological Processes	GO:0030301	cholesterol transport	-3.09265	-1.14169	5/71	11806,11808,12623,104158,223920	Apoa1,Apoa4,Ces1g,Ces1d,Soat2
4_Member	GO Biological Processes	GO:1904251	regulation of bile acid metabolic process	-3.04157	-1.11428	3/19	12623,13122,104158	Ces1g,Cyp7a1,Ces1d
4_Member	GO Biological Processes	GO:0010874	regulation of cholesterol efflux	-3.01566	-1.09232	4/43	11806,12623,18830,104158	Apoa1,Ces1g,Pltp,Ces1d
4_Member	GO Biological Processes	GO:0015918	sterol transport	-2.98456	-1.07014	5/75	11806,11808,12623,104158,223920	Apoa1,Apoa4,Ces1g,Ces1d,Soat2
4_Member	GO Biological Processes	GO:0071397	cellular response to cholesterol	-2.97426	-1.07014	3/20	12623,13122,104158	Ces1g,Cyp7a1,Ces1d
4_Member	GO Biological Processes	GO:0032373	positive regulation of sterol transport	-2.90472	-1.02968	4/46	11806,12623,18830,104158	Apoa1,Ces1g,Pltp,Ces1d
4_Member	GO Biological Processes	GO:0032376	positive regulation of cholesterol transport	-2.90472	-1.02968	4/46	11806,12623,18830,104158	Apoa1,Ces1g,Pltp,Ces1d
4_Member	GO Biological Processes	GO:0071404	cellular response to low-density lipoprotein particle stimulus	-2.85019	-0.994077	3/22	12520,12623,104158	Cd81,Ces1g,Ces1d
4_Member	GO Biological Processes	GO:1905954	positive regulation of lipid localization	-2.75431	-0.922735	6/124	11806,12623,12683,18830,68680,104158	Apoa1,Ces1g,Cidea,Pltp,Fitm1,Ces1d
4_Member	GO Biological Processes	GO:0036315	cellular response to sterol	-2.68579	-0.868307	3/25	12623,13122,104158	Ces1g,Cyp7a1,Ces1d
4_Member	GO Biological Processes	GO:0010883	regulation of lipid storage	-2.64501	-0.835157	4/54	12623,12683,68680,104158	Ces1g,Cidea,Fitm1,Ces1d
4_Member	GO Biological Processes	GO:0070723	response to cholesterol	-2.63581	-0.827471	3/26	12623,13122,104158	Ces1g,Cyp7a1,Ces1d
4_Member	GO Biological Processes	GO:0016042	lipid catabolic process	-2.5571	-0.770804	9/285	11808,12623,13116,13122,15211,18606,23945,26874,104158	Apoa4,Ces1g,Cyp46a1,Cyp7a1,Hexa,Enpp2,Mgll,Abcd2,Ces1d
4_Member	GO Biological Processes	GO:0036314	response to sterol	-2.41436	-0.666456	3/31	12623,13122,104158	Ces1g,Cyp7a1,Ces1d
4_Member	GO Biological Processes	GO:0055094	response to lipoprotein particle	-2.33673	-0.60807	3/33	12520,12623,104158	Cd81,Ces1g,Ces1d
4_Member	GO Biological Processes	GO:0032368	regulation of lipid transport	-2.24823	-0.542791	6/157	11806,11808,12623,18830,100102,104158	Apoa1,Apoa4,Ces1g,Pltp,Pcsk9,Ces1d
4_Member	GO Biological Processes	GO:0071402	cellular response to lipoprotein particle stimulus	-2.22966	-0.532467	3/36	12520,12623,104158	Cd81,Ces1g,Ces1d
5_Summary	GO Biological Processes	GO:0044283	small molecule biosynthetic process	-8.62586	-5.50425	21/419	11806,11808,11911,12623,13122,14104,14431,14555,14751,15360,16828,18770,18830,19659,23945,68054,74754,104158,107476,170439,213053,11522,13094,14635,16548,20186,22361,26874,216454,225913,234673,12700,14421,16592,68680	Apoa1,Apoa4,Atf4,Ces1g,Cyp7a1,Fasn,Gamt,Gpd1,Gpi1,Hmgcs2,Ldha,Pklr,Pltp,Rbp1,Mgll,Serpina12,Dhcr24,Ces1d,Acaca,Elovl6,Slc39a14,Adh1,Cyp2b9,Galk1,Khk,Nr1h4,Vnn1,Abcd2,Rdh16f2,Tkfc,Ces2e,Cish,B4galnt1,Fabp5,Fitm1
5_Member	GO Biological Processes	GO:0044283	small molecule biosynthetic process	-8.62586	-5.50425	21/419	11806,11808,11911,12623,13122,14104,14431,14555,14751,15360,16828,18770,18830,19659,23945,68054,74754,104158,107476,170439,213053	Apoa1,Apoa4,Atf4,Ces1g,Cyp7a1,Fasn,Gamt,Gpd1,Gpi1,Hmgcs2,Ldha,Pklr,Pltp,Rbp1,Mgll,Serpina12,Dhcr24,Ces1d,Acaca,Elovl6,Slc39a14
5_Member	GO Biological Processes	GO:0032787	monocarboxylic acid metabolic process	-7.3286	-4.40329	22/544	11522,12623,13094,13122,14104,14431,14635,14751,16548,16828,18770,19659,20186,22361,23945,26874,104158,107476,170439,216454,225913,234673	Adh1,Ces1g,Cyp2b9,Cyp7a1,Fasn,Gamt,Galk1,Gpi1,Khk,Ldha,Pklr,Rbp1,Nr1h4,Vnn1,Mgll,Abcd2,Ces1d,Acaca,Elovl6,Rdh16f2,Tkfc,Ces2e
5_Member	GO Biological Processes	GO:0072330	monocarboxylic acid biosynthetic process	-4.55809	-2.16542	9/152	13122,14104,14431,16828,18770,19659,23945,107476,170439	Cyp7a1,Fasn,Gamt,Ldha,Pklr,Rbp1,Mgll,Acaca,Elovl6
5_Member	GO Biological Processes	GO:0008610	lipid biosynthetic process	-4.489	-2.11889	17/527	11806,11808,12623,12700,13122,14104,14421,15360,16592,19659,23945,68054,68680,74754,104158,107476,170439	Apoa1,Apoa4,Ces1g,Cish,Cyp7a1,Fasn,B4galnt1,Hmgcs2,Fabp5,Rbp1,Mgll,Serpina12,Fitm1,Dhcr24,Ces1d,Acaca,Elovl6
5_Member	GO Biological Processes	GO:0046394	carboxylic acid biosynthetic process	-3.08173	-1.13415	9/239	13122,14104,14431,16828,18770,19659,23945,107476,170439	Cyp7a1,Fasn,Gamt,Ldha,Pklr,Rbp1,Mgll,Acaca,Elovl6
5_Member	GO Biological Processes	GO:0016053	organic acid biosynthetic process	-3.06893	-1.12753	9/240	13122,14104,14431,16828,18770,19659,23945,107476,170439	Cyp7a1,Fasn,Gamt,Ldha,Pklr,Rbp1,Mgll,Acaca,Elovl6
6_Summary	KEGG Pathway	mmu04979	Cholesterol metabolism - Mus musculus (house mouse)	-7.40562	-4.46011	8/50	11806,11808,13122,16976,18830,100102,223920,624219,11657,22187,20186,231103,16592,26874,14080,12683,14733,19659,18606,12700,14555,23945,104158	Apoa1,Apoa4,Cyp7a1,Lrpap1,Pltp,Pcsk9,Soat2,Angptl8,Alb,Ubb,Nr1h4,Gckr,Fabp5,Abcd2,Fabp1,Cidea,Gpc1,Rbp1,Enpp2,Cish,Gpd1,Mgll,Ces1d
6_Member	KEGG Pathway	mmu04979	Cholesterol metabolism - Mus musculus (house mouse)	-7.40562	-4.46011	8/50	11806,11808,13122,16976,18830,100102,223920,624219	Apoa1,Apoa4,Cyp7a1,Lrpap1,Pltp,Pcsk9,Soat2,Angptl8
6_Member	Reactome Gene Sets	R-MMU-174824	Plasma lipoprotein assembly, remodeling, and clearance	-6.54279	-3.72222	8/64	11657,11806,11808,18830,22187,100102,223920,624219	Alb,Apoa1,Apoa4,Pltp,Ubb,Pcsk9,Soat2,Angptl8
6_Member	Reactome Gene Sets	R-MMU-8963899	Plasma lipoprotein remodeling	-5.05996	-2.58461	5/28	11657,11806,11808,18830,624219	Alb,Apoa1,Apoa4,Pltp,Angptl8
6_Member	WikiPathways	WP1	Statin pathway	-4.43519	-2.09805	4/19	11806,11808,13122,18830	Apoa1,Apoa4,Cyp7a1,Pltp
6_Member	GO Biological Processes	GO:0055090	acylglycerol homeostasis	-4.38791	-2.07983	5/38	11806,11808,20186,231103,624219	Apoa1,Apoa4,Nr1h4,Gckr,Angptl8
6_Member	GO Biological Processes	GO:0070328	triglyceride homeostasis	-4.38791	-2.07983	5/38	11806,11808,20186,231103,624219	Apoa1,Apoa4,Nr1h4,Gckr,Angptl8
6_Member	Reactome Gene Sets	R-MMU-8964058	HDL remodeling	-3.91916	-1.75522	3/10	11657,11806,18830	Alb,Apoa1,Pltp
6_Member	GO Biological Processes	GO:0042304	regulation of fatty acid biosynthetic process	-3.89104	-1.73725	5/48	11806,11808,13122,16592,26874	Apoa1,Apoa4,Cyp7a1,Fabp5,Abcd2
6_Member	GO Biological Processes	GO:0050996	positive regulation of lipid catabolic process	-3.46039	-1.41276	4/33	11806,11808,14080,26874	Apoa1,Apoa4,Fabp1,Abcd2
6_Member	Reactome Gene Sets	R-MMU-8964043	Plasma lipoprotein clearance	-3.46039	-1.41276	4/33	11806,22187,100102,223920	Apoa1,Ubb,Pcsk9,Soat2
6_Member	GO Biological Processes	GO:0050994	regulation of lipid catabolic process	-3.14938	-1.1739	5/69	11806,11808,12683,14080,26874	Apoa1,Apoa4,Cidea,Fabp1,Abcd2
6_Member	GO Biological Processes	GO:0019217	regulation of fatty acid metabolic process	-3.12802	-1.16132	6/105	11806,11808,13122,14080,16592,26874	Apoa1,Apoa4,Cyp7a1,Fabp1,Fabp5,Abcd2
6_Member	GO Biological Processes	GO:0051004	regulation of lipoprotein lipase activity	-3.11292	-1.15054	3/18	11806,11808,624219	Apoa1,Apoa4,Angptl8
6_Member	Reactome Gene Sets	R-MMU-975634	Retinoid metabolism and transport	-3.0546	-1.11931	4/42	11806,11808,14733,19659	Apoa1,Apoa4,Gpc1,Rbp1
6_Member	Reactome Gene Sets	R-MMU-6806667	Metabolism of fat-soluble vitamins	-2.90472	-1.02968	4/46	11806,11808,14733,19659	Apoa1,Apoa4,Gpc1,Rbp1
6_Member	GO Biological Processes	GO:0045923	positive regulation of fatty acid metabolic process	-2.83522	-0.985785	4/48	11806,11808,14080,26874	Apoa1,Apoa4,Fabp1,Abcd2
6_Member	GO Biological Processes	GO:0034368	protein-lipid complex remodeling	-2.68579	-0.868307	3/25	11806,11808,18830	Apoa1,Apoa4,Pltp
6_Member	GO Biological Processes	GO:0034369	plasma lipoprotein particle remodeling	-2.68579	-0.868307	3/25	11806,11808,18830	Apoa1,Apoa4,Pltp
6_Member	GO Biological Processes	GO:0046470	phosphatidylcholine metabolic process	-2.67498	-0.860654	4/53	11806,11808,16592,18606	Apoa1,Apoa4,Fabp5,Enpp2
6_Member	GO Biological Processes	GO:0034367	protein-containing complex remodeling	-2.58792	-0.797311	3/27	11806,11808,18830	Apoa1,Apoa4,Pltp
6_Member	GO Biological Processes	GO:0045723	positive regulation of fatty acid biosynthetic process	-2.58792	-0.797311	3/27	11806,11808,26874	Apoa1,Apoa4,Abcd2
6_Member	GO Biological Processes	GO:0033344	cholesterol efflux	-2.37487	-0.637331	3/32	11806,11808,223920	Apoa1,Apoa4,Soat2
6_Member	GO Biological Processes	GO:0046486	glycerolipid metabolic process	-2.08937	-0.435482	9/337	11806,11808,12700,14555,16592,18606,23945,100102,104158	Apoa1,Apoa4,Cish,Gpd1,Fabp5,Enpp2,Mgll,Pcsk9,Ces1d
6_Member	KEGG Pathway	mmu04975	Fat digestion and absorption - Mus musculus (house mouse)	-2.01471	-0.382456	3/43	11806,11808,14080	Apoa1,Apoa4,Fabp1
7_Summary	Reactome Gene Sets	R-MMU-8964572	Lipid particle organization	-6.80203	-3.9145	4/6	12683,14311,68680,243168	Cidea,Cidec,Fitm1,Hsd17b13
7_Member	Reactome Gene Sets	R-MMU-8964572	Lipid particle organization	-6.80203	-3.9145	4/6	12683,14311,68680,243168	Cidea,Cidec,Fitm1,Hsd17b13
8_Summary	Reactome Gene Sets	R-MMU-556833	Metabolism of lipids	-6.70446	-3.86808	22/591	11657,12683,13112,13116,13122,14080,14104,14311,14421,14555,15211,15360,16592,19025,20186,23945,68680,74754,107476,108958,170439,243168,223920	Alb,Cidea,Cyp3a11,Cyp46a1,Cyp7a1,Fabp1,Fasn,Cidec,B4galnt1,Gpd1,Hexa,Hmgcs2,Fabp5,Ctsa,Nr1h4,Mgll,Fitm1,Dhcr24,Acaca,Miga2,Elovl6,Hsd17b13,Soat2
8_Member	Reactome Gene Sets	R-MMU-556833	Metabolism of lipids	-6.70446	-3.86808	22/591	11657,12683,13112,13116,13122,14080,14104,14311,14421,14555,15211,15360,16592,19025,20186,23945,68680,74754,107476,108958,170439,243168	Alb,Cidea,Cyp3a11,Cyp46a1,Cyp7a1,Fabp1,Fasn,Cidec,B4galnt1,Gpd1,Hexa,Hmgcs2,Fabp5,Ctsa,Nr1h4,Mgll,Fitm1,Dhcr24,Acaca,Miga2,Elovl6,Hsd17b13
8_Member	WikiPathways	WP4346	Cholesterol metabolism with Bloch and Kandutsch-Russell pathways	-4.83085	-2.39563	6/52	13116,13122,14104,15360,74754,223920	Cyp46a1,Cyp7a1,Fasn,Hmgcs2,Dhcr24,Soat2
9_Summary	GO Biological Processes	GO:0050878	regulation of body fluid levels	-6.70445	-3.86808	17/360	12443,12628,14067,14268,14456,16644,18024,18816,19123,22339,54135,54426,66901,101613,110135,217847,385643,12028,15139,20384,66961,76905	Ccnd1,Cfh,F5,Fn1,Gas6,Kng1,Nfe2l2,Serpinf2,Proc,Vegfa,Lsr,Hgfac,Proz,Nlrp6,Fgb,Serpina10,Kng2,Bax,Hc,Srsf5,Neat1,Lrg1
9_Member	GO Biological Processes	GO:0050878	regulation of body fluid levels	-6.70445	-3.86808	17/360	12443,12628,14067,14268,14456,16644,18024,18816,19123,22339,54135,54426,66901,101613,110135,217847,385643	Ccnd1,Cfh,F5,Fn1,Gas6,Kng1,Nfe2l2,Serpinf2,Proc,Vegfa,Lsr,Hgfac,Proz,Nlrp6,Fgb,Serpina10,Kng2
9_Member	GO Biological Processes	GO:0007596	blood coagulation	-6.41834	-3.64196	10/118	12628,14067,14268,14456,16644,19123,54426,66901,110135,217847	Cfh,F5,Fn1,Gas6,Kng1,Proc,Hgfac,Proz,Fgb,Serpina10
9_Member	GO Biological Processes	GO:0050817	coagulation	-6.41834	-3.64196	10/118	12628,14067,14268,14456,16644,19123,54426,66901,110135,217847	Cfh,F5,Fn1,Gas6,Kng1,Proc,Hgfac,Proz,Fgb,Serpina10
9_Member	GO Biological Processes	GO:0007599	hemostasis	-6.35014	-3.60092	10/120	12628,14067,14268,14456,16644,19123,54426,66901,110135,217847	Cfh,F5,Fn1,Gas6,Kng1,Proc,Hgfac,Proz,Fgb,Serpina10
9_Member	GO Biological Processes	GO:0009611	response to wounding	-6.17145	-3.4835	17/393	12028,12628,14067,14268,14456,15139,16644,19123,20384,22339,54426,66901,66961,76905,101613,110135,217847	Bax,Cfh,F5,Fn1,Gas6,Hc,Kng1,Proc,Srsf5,Vegfa,Hgfac,Proz,Neat1,Lrg1,Nlrp6,Fgb,Serpina10
9_Member	GO Biological Processes	GO:0042060	wound healing	-5.43071	-2.89537	13/265	12628,14067,14268,14456,16644,19123,22339,54426,66901,76905,101613,110135,217847	Cfh,F5,Fn1,Gas6,Kng1,Proc,Vegfa,Hgfac,Proz,Lrg1,Nlrp6,Fgb,Serpina10
9_Member	Reactome Gene Sets	R-MMU-159763	Transport of gamma-carboxylated protein precursors from the endoplasmic reticulum to the Golgi apparatus	-4.07077	-1.85611	3/9	14456,19123,66901	Gas6,Proc,Proz
9_Member	Reactome Gene Sets	R-MMU-159782	Removal of aminoterminal propeptides from gamma-carboxylated proteins	-3.91916	-1.75522	3/10	14456,19123,66901	Gas6,Proc,Proz
9_Member	Reactome Gene Sets	R-MMU-159854	Gamma-carboxylation, transport, and amino-terminal cleavage of proteins	-3.78414	-1.65942	3/11	14456,19123,66901	Gas6,Proc,Proz
9_Member	Reactome Gene Sets	R-MMU-163841	Gamma carboxylation, hypusine formation and arylsulfatase activation	-2.22966	-0.532467	3/36	14456,19123,66901	Gas6,Proc,Proz
10_Summary	GO Biological Processes	GO:0002526	acute inflammatory response	-6.23667	-3.50608	8/70	11625,14268,15439,16427,18816,20716,22361,101613,11801,12628,14104,15139,16644,18024,20186,66222	Ahsg,Fn1,Hp,Itih4,Serpinf2,Serpina3n,Vnn1,Nlrp6,Cd5l,Cfh,Fasn,Hc,Kng1,Nfe2l2,Nr1h4,Serpinb1a
10_Member	GO Biological Processes	GO:0002526	acute inflammatory response	-6.23667	-3.50608	8/70	11625,14268,15439,16427,18816,20716,22361,101613	Ahsg,Fn1,Hp,Itih4,Serpinf2,Serpina3n,Vnn1,Nlrp6
10_Member	GO Biological Processes	GO:0006953	acute-phase response	-6.10834	-3.44267	6/32	11625,14268,15439,16427,18816,20716	Ahsg,Fn1,Hp,Itih4,Serpinf2,Serpina3n
10_Member	GO Biological Processes	GO:0006954	inflammatory response	-4.00559	-1.80974	16/521	11625,11801,12628,14104,14268,15139,15439,16427,16644,18024,18816,20186,20716,22361,66222,101613	Ahsg,Cd5l,Cfh,Fasn,Fn1,Hc,Hp,Itih4,Kng1,Nfe2l2,Serpinf2,Nr1h4,Serpina3n,Vnn1,Serpinb1a,Nlrp6
11_Summary	GO Biological Processes	GO:0019318	hexose metabolic process	-5.85169	-3.22069	11/169	11911,14555,14635,14751,16548,16592,16828,64652,68054,213053,225913,15211,18770,74185,231103	Atf4,Gpd1,Galk1,Gpi1,Khk,Fabp5,Ldha,Nisch,Serpina12,Slc39a14,Tkfc,Hexa,Pklr,Gbe1,Gckr
11_Member	GO Biological Processes	GO:0019318	hexose metabolic process	-5.85169	-3.22069	11/169	11911,14555,14635,14751,16548,16592,16828,64652,68054,213053,225913	Atf4,Gpd1,Galk1,Gpi1,Khk,Fabp5,Ldha,Nisch,Serpina12,Slc39a14,Tkfc
11_Member	GO Biological Processes	GO:0005996	monosaccharide metabolic process	-5.46871	-2.90854	11/185	11911,14555,14635,14751,16548,16592,16828,64652,68054,213053,225913	Atf4,Gpd1,Galk1,Gpi1,Khk,Fabp5,Ldha,Nisch,Serpina12,Slc39a14,Tkfc
11_Member	GO Biological Processes	GO:0005975	carbohydrate metabolic process	-4.20155	-1.94665	15/448	11911,14555,14635,14751,15211,16548,16592,16828,18770,64652,68054,74185,213053,225913,231103	Atf4,Gpd1,Galk1,Gpi1,Hexa,Khk,Fabp5,Ldha,Pklr,Nisch,Serpina12,Gbe1,Slc39a14,Tkfc,Gckr
11_Member	GO Biological Processes	GO:0006006	glucose metabolic process	-4.18179	-1.93109	8/132	11911,14555,14751,16592,16828,64652,68054,213053	Atf4,Gpd1,Gpi1,Fabp5,Ldha,Nisch,Serpina12,Slc39a14
11_Member	GO Biological Processes	GO:0006094	gluconeogenesis	-4.12315	-1.88884	5/43	11911,14555,14751,68054,213053	Atf4,Gpd1,Gpi1,Serpina12,Slc39a14
11_Member	GO Biological Processes	GO:0019319	hexose biosynthetic process	-3.93521	-1.75649	5/47	11911,14555,14751,68054,213053	Atf4,Gpd1,Gpi1,Serpina12,Slc39a14
11_Member	GO Biological Processes	GO:0046364	monosaccharide biosynthetic process	-3.64619	-1.5491	5/54	11911,14555,14751,68054,213053	Atf4,Gpd1,Gpi1,Serpina12,Slc39a14
11_Member	GO Biological Processes	GO:0016051	carbohydrate biosynthetic process	-2.86438	-0.999763	6/118	11911,14555,14751,68054,74185,213053	Atf4,Gpd1,Gpi1,Serpina12,Gbe1,Slc39a14
12_Summary	GO Biological Processes	GO:0007623	circadian rhythm	-5.73327	-3.13764	10/140	11911,12457,13170,13207,13653,15902,15903,20893,104158,108155,18606,21685,16478,22339,64075,66141	Atf4,Noct,Dbp,Ddx5,Egr1,Id2,Id3,Bhlhe40,Ces1d,Ogt,Enpp2,Tef,Jund,Vegfa,Smoc1,Ifitm3
12_Member	GO Biological Processes	GO:0007623	circadian rhythm	-5.73327	-3.13764	10/140	11911,12457,13170,13207,13653,15902,15903,20893,104158,108155	Atf4,Noct,Dbp,Ddx5,Egr1,Id2,Id3,Bhlhe40,Ces1d,Ogt
12_Member	GO Biological Processes	GO:0032922	circadian regulation of gene expression	-5.04774	-2.57935	7/72	11911,12457,13653,15902,15903,20893,108155	Atf4,Noct,Egr1,Id2,Id3,Bhlhe40,Ogt
12_Member	GO Biological Processes	GO:0048511	rhythmic process	-4.70695	-2.28431	12/265	11911,12457,13170,13207,13653,15902,15903,18606,20893,21685,104158,108155	Atf4,Noct,Dbp,Ddx5,Egr1,Id2,Id3,Enpp2,Bhlhe40,Tef,Ces1d,Ogt
12_Member	GO Biological Processes	GO:0045667	regulation of osteoblast differentiation	-4.36165	-2.07609	9/161	11911,12457,13207,15902,15903,16478,22339,64075,66141	Atf4,Noct,Ddx5,Id2,Id3,Jund,Vegfa,Smoc1,Ifitm3
13_Summary	GO Biological Processes	GO:0002697	regulation of immune effector process	-5.19872	-2.69442	17/464	11433,11801,11806,12268,12269,12520,12628,12630,14751,14962,14964,15458,15481,17195,57757,100689,235587	Acp5,Cd5l,Apoa1,C4b,C4bp,Cd81,Cfh,Cfi,Gpi1,Cfb,H2-D1,Hpx,Hspa8,Mbl2,Pglyrp2,Spon2,Parp3
13_Member	GO Biological Processes	GO:0002697	regulation of immune effector process	-5.19872	-2.69442	17/464	11433,11801,11806,12268,12269,12520,12628,12630,14751,14962,14964,15458,15481,17195,57757,100689,235587	Acp5,Cd5l,Apoa1,C4b,C4bp,Cd81,Cfh,Cfi,Gpi1,Cfb,H2-D1,Hpx,Hspa8,Mbl2,Pglyrp2,Spon2,Parp3
13_Member	GO Biological Processes	GO:0002700	regulation of production of molecular mediator of immune response	-2.25375	-0.547118	7/207	11433,11806,12520,14751,15458,100689,235587	Acp5,Apoa1,Cd81,Gpi1,Hpx,Spon2,Parp3
13_Member	GO Biological Processes	GO:0002699	positive regulation of immune effector process	-2.23025	-0.532467	9/320	12268,12520,14751,14962,14964,15458,15481,17195,100689	C4b,Cd81,Gpi1,Cfb,H2-D1,Hpx,Hspa8,Mbl2,Spon2
14_Summary	GO Biological Processes	GO:1903027	regulation of opsonization	-5.00568	-2.54412	4/14	12268,12269,14962,17195,11625,11806,14456,15481,21817,12260	C4b,C4bp,Cfb,Mbl2,Ahsg,Apoa1,Gas6,Hspa8,Tgm2,C1qb
14_Member	GO Biological Processes	GO:1903027	regulation of opsonization	-5.00568	-2.54412	4/14	12268,12269,14962,17195	C4b,C4bp,Cfb,Mbl2
14_Member	GO Biological Processes	GO:0050764	regulation of phagocytosis	-4.40008	-2.07983	8/123	11625,11806,12268,14456,14962,15481,17195,21817	Ahsg,Apoa1,C4b,Gas6,Cfb,Hspa8,Mbl2,Tgm2
14_Member	GO Biological Processes	GO:0050766	positive regulation of phagocytosis	-4.37908	-2.07983	7/91	11625,11806,12268,14456,14962,15481,17195	Ahsg,Apoa1,C4b,Gas6,Cfb,Hspa8,Mbl2
14_Member	GO Biological Processes	GO:1903028	positive regulation of opsonization	-3.66249	-1.56208	3/12	12268,14962,17195	C4b,Cfb,Mbl2
14_Member	Reactome Gene Sets	R-MMU-166663	Initial triggering of complement	-2.97426	-1.07014	3/20	12260,12268,17195	C1qb,C4b,Mbl2
15_Summary	GO Biological Processes	GO:0010038	response to metal ion	-4.9284	-2.48021	13/295	12870,14268,14854,15902,16478,16548,17748,18024,18770,22041,105675,110135,110789,11808,14080,12028,104158	Cp,Fn1,Gss,Id2,Jund,Khk,Mt1,Nfe2l2,Pklr,Trf,Ppif,Fgb,Adgrv1,Apoa4,Fabp1,Bax,Ces1d
15_Member	GO Biological Processes	GO:0010038	response to metal ion	-4.9284	-2.48021	13/295	12870,14268,14854,15902,16478,16548,17748,18024,18770,22041,105675,110135,110789	Cp,Fn1,Gss,Id2,Jund,Khk,Mt1,Nfe2l2,Pklr,Trf,Ppif,Fgb,Adgrv1
15_Member	GO Biological Processes	GO:0010035	response to inorganic substance	-3.61315	-1.52439	15/507	11808,12870,14080,14268,14854,15902,16478,16548,17748,18024,18770,22041,105675,110135,110789	Apoa4,Cp,Fabp1,Fn1,Gss,Id2,Jund,Khk,Mt1,Nfe2l2,Pklr,Trf,Ppif,Fgb,Adgrv1
15_Member	GO Biological Processes	GO:0071248	cellular response to metal ion	-3.4422	-1.39718	8/169	14268,15902,16478,17748,18024,22041,105675,110789	Fn1,Id2,Jund,Mt1,Nfe2l2,Trf,Ppif,Adgrv1
15_Member	GO Biological Processes	GO:0046688	response to copper ion	-2.54197	-0.764193	3/28	12870,17748,18024	Cp,Mt1,Nfe2l2
15_Member	GO Biological Processes	GO:0071241	cellular response to inorganic substance	-2.46848	-0.707254	8/240	14268,15902,16478,17748,18024,22041,105675,110789	Fn1,Id2,Jund,Mt1,Nfe2l2,Trf,Ppif,Adgrv1
15_Member	GO Biological Processes	GO:0009636	response to toxic substance	-2.13177	-0.466093	5/118	11808,12028,17748,18024,104158	Apoa4,Bax,Mt1,Nfe2l2,Ces1d
16_Summary	KEGG Pathway	mmu04936	Alcoholic liver disease - Mus musculus (house mouse)	-4.81803	-2.38914	9/141	11522,12260,12268,12443,14080,14104,15139,16150,107476	Adh1,C1qb,C4b,Ccnd1,Fabp1,Fasn,Hc,Ikbkb,Acaca
16_Member	KEGG Pathway	mmu04936	Alcoholic liver disease - Mus musculus (house mouse)	-4.81803	-2.38914	9/141	11522,12260,12268,12443,14080,14104,15139,16150,107476	Adh1,C1qb,C4b,Ccnd1,Fabp1,Fasn,Hc,Ikbkb,Acaca
17_Summary	GO Biological Processes	GO:0030212	hyaluronan metabolic process	-4.69514	-2.27866	5/33	15211,16424,16425,16426,16427,57757	Hexa,Itih1,Itih2,Itih3,Itih4,Pglyrp2
17_Member	GO Biological Processes	GO:0030212	hyaluronan metabolic process	-4.69514	-2.27866	5/33	15211,16424,16425,16426,16427	Hexa,Itih1,Itih2,Itih3,Itih4
17_Member	GO Biological Processes	GO:0030203	glycosaminoglycan metabolic process	-3.26325	-1.25797	6/99	15211,16424,16425,16426,16427,57757	Hexa,Itih1,Itih2,Itih3,Itih4,Pglyrp2
17_Member	GO Biological Processes	GO:1903510	mucopolysaccharide metabolic process	-2.933	-1.04184	5/77	15211,16424,16425,16426,16427	Hexa,Itih1,Itih2,Itih3,Itih4
17_Member	GO Biological Processes	GO:0006022	aminoglycan metabolic process	-2.922	-1.03808	6/115	15211,16424,16425,16426,16427,57757	Hexa,Itih1,Itih2,Itih3,Itih4,Pglyrp2
18_Summary	GO Biological Processes	GO:0019682	glyceraldehyde-3-phosphate metabolic process	-4.68413	-2.27373	3/6	16548,21881,225913,14635,14751,16828,12457,12628,14104,15360,15481,18770,71207,104158,107476,225994,14431,231103,11522,12028,14555,74185,14733,15211	Khk,Tkt,Tkfc,Galk1,Gpi1,Ldha,Noct,Cfh,Fasn,Hmgcs2,Hspa8,Pklr,Nudt4,Ces1d,Acaca,Nmrk1,Gamt,Gckr,Adh1,Bax,Gpd1,Gbe1,Gpc1,Hexa
18_Member	GO Biological Processes	GO:0019682	glyceraldehyde-3-phosphate metabolic process	-4.68413	-2.27373	3/6	16548,21881,225913	Khk,Tkt,Tkfc
18_Member	GO Biological Processes	GO:0019320	hexose catabolic process	-4.56633	-2.16783	5/35	14635,14751,16548,16828,225913	Galk1,Gpi1,Khk,Ldha,Tkfc
18_Member	GO Biological Processes	GO:0046365	monosaccharide catabolic process	-4.44557	-2.09805	5/37	14635,14751,16548,16828,225913	Galk1,Gpi1,Khk,Ldha,Tkfc
18_Member	GO Biological Processes	GO:0009117	nucleotide metabolic process	-4.43485	-2.09805	16/479	12457,12628,14104,14635,14751,15360,15481,16548,16828,18770,21881,71207,104158,107476,225913,225994	Noct,Cfh,Fasn,Galk1,Gpi1,Hmgcs2,Hspa8,Khk,Ldha,Pklr,Tkt,Nudt4,Ces1d,Acaca,Tkfc,Nmrk1
18_Member	GO Biological Processes	GO:0006753	nucleoside phosphate metabolic process	-4.35973	-2.07609	16/486	12457,12628,14104,14635,14751,15360,15481,16548,16828,18770,21881,71207,104158,107476,225913,225994	Noct,Cfh,Fasn,Galk1,Gpi1,Hmgcs2,Hspa8,Khk,Ldha,Pklr,Tkt,Nudt4,Ces1d,Acaca,Tkfc,Nmrk1
18_Member	GO Biological Processes	GO:0055086	nucleobase-containing small molecule metabolic process	-4.35706	-2.07609	17/540	12457,12628,14104,14431,14635,14751,15360,15481,16548,16828,18770,21881,71207,104158,107476,225913,225994	Noct,Cfh,Fasn,Gamt,Galk1,Gpi1,Hmgcs2,Hspa8,Khk,Ldha,Pklr,Tkt,Nudt4,Ces1d,Acaca,Tkfc,Nmrk1
18_Member	GO Biological Processes	GO:0072521	purine-containing compound metabolic process	-4.07966	-1.85725	14/407	12628,14104,14431,14635,14751,15360,15481,16548,18770,71207,104158,107476,225913,231103	Cfh,Fasn,Gamt,Galk1,Gpi1,Hmgcs2,Hspa8,Khk,Pklr,Nudt4,Ces1d,Acaca,Tkfc,Gckr
18_Member	GO Biological Processes	GO:0006090	pyruvate metabolic process	-3.98606	-1.7975	6/73	14635,14751,16548,16828,18770,225913	Galk1,Gpi1,Khk,Ldha,Pklr,Tkfc
18_Member	GO Biological Processes	GO:0006096	glycolytic process	-3.89104	-1.73725	5/48	14635,14751,16548,18770,225913	Galk1,Gpi1,Khk,Pklr,Tkfc
18_Member	GO Biological Processes	GO:0006757	ATP generation from ADP	-3.8479	-1.71131	5/49	14635,14751,16548,18770,225913	Galk1,Gpi1,Khk,Pklr,Tkfc
18_Member	GO Biological Processes	GO:0019693	ribose phosphate metabolic process	-3.70303	-1.59063	13/389	12628,14104,14635,14751,15360,15481,16548,18770,21881,71207,104158,107476,225913	Cfh,Fasn,Galk1,Gpi1,Hmgcs2,Hspa8,Khk,Pklr,Tkt,Nudt4,Ces1d,Acaca,Tkfc
18_Member	GO Biological Processes	GO:0006091	generation of precursor metabolites and energy	-3.63889	-1.54724	12/343	11522,12028,14555,14635,14751,15360,16548,16828,18770,21881,74185,225913	Adh1,Bax,Gpd1,Galk1,Gpi1,Hmgcs2,Khk,Ldha,Pklr,Tkt,Gbe1,Tkfc
18_Member	GO Biological Processes	GO:0046031	ADP metabolic process	-3.53509	-1.46876	5/57	14635,14751,16548,18770,225913	Galk1,Gpi1,Khk,Pklr,Tkfc
18_Member	GO Biological Processes	GO:0009150	purine ribonucleotide metabolic process	-3.47017	-1.41462	12/358	12628,14104,14635,14751,15360,15481,16548,18770,71207,104158,107476,225913	Cfh,Fasn,Galk1,Gpi1,Hmgcs2,Hspa8,Khk,Pklr,Nudt4,Ces1d,Acaca,Tkfc
18_Member	GO Biological Processes	GO:0009135	purine nucleoside diphosphate metabolic process	-3.39693	-1.35964	5/61	14635,14751,16548,18770,225913	Galk1,Gpi1,Khk,Pklr,Tkfc
18_Member	GO Biological Processes	GO:0009179	purine ribonucleoside diphosphate metabolic process	-3.39693	-1.35964	5/61	14635,14751,16548,18770,225913	Galk1,Gpi1,Khk,Pklr,Tkfc
18_Member	GO Biological Processes	GO:0006163	purine nucleotide metabolic process	-3.31087	-1.28617	12/373	12628,14104,14635,14751,15360,15481,16548,18770,71207,104158,107476,225913	Cfh,Fasn,Galk1,Gpi1,Hmgcs2,Hspa8,Khk,Pklr,Nudt4,Ces1d,Acaca,Tkfc
18_Member	GO Biological Processes	GO:0006165	nucleoside diphosphate phosphorylation	-3.26877	-1.25871	5/65	14635,14751,16548,18770,225913	Galk1,Gpi1,Khk,Pklr,Tkfc
18_Member	GO Biological Processes	GO:0009259	ribonucleotide metabolic process	-3.25973	-1.25681	12/378	12628,14104,14635,14751,15360,15481,16548,18770,71207,104158,107476,225913	Cfh,Fasn,Galk1,Gpi1,Hmgcs2,Hspa8,Khk,Pklr,Nudt4,Ces1d,Acaca,Tkfc
18_Member	GO Biological Processes	GO:0016052	carbohydrate catabolic process	-3.19445	-1.20688	6/102	14635,14751,16548,16828,18770,225913	Galk1,Gpi1,Khk,Ldha,Pklr,Tkfc
18_Member	GO Biological Processes	GO:0046939	nucleotide phosphorylation	-3.14938	-1.1739	5/69	14635,14751,16548,18770,225913	Galk1,Gpi1,Khk,Pklr,Tkfc
18_Member	GO Biological Processes	GO:0009185	ribonucleoside diphosphate metabolic process	-3.03774	-1.11243	5/73	14635,14751,16548,18770,225913	Galk1,Gpi1,Khk,Pklr,Tkfc
18_Member	GO Biological Processes	GO:0046034	ATP metabolic process	-2.86044	-0.997535	7/161	12628,14635,14751,15481,16548,18770,225913	Cfh,Galk1,Gpi1,Hspa8,Khk,Pklr,Tkfc
18_Member	Reactome Gene Sets	R-MMU-71387	Metabolism of carbohydrates	-2.82676	-0.978976	9/260	14635,14733,14751,15211,16548,21881,74185,225913,231103	Galk1,Gpc1,Gpi1,Hexa,Khk,Tkt,Gbe1,Tkfc,Gckr
18_Member	GO Biological Processes	GO:0009132	nucleoside diphosphate metabolic process	-2.59055	-0.797311	5/92	14635,14751,16548,18770,225913	Galk1,Gpi1,Khk,Pklr,Tkfc
18_Member	GO Biological Processes	GO:0006081	cellular aldehyde metabolic process	-2.55878	-0.771052	4/57	11522,16548,21881,225913	Adh1,Khk,Tkt,Tkfc
18_Member	GO Biological Processes	GO:0009205	purine ribonucleoside triphosphate metabolic process	-2.48082	-0.714148	7/188	12628,14635,14751,15481,16548,18770,225913	Cfh,Galk1,Gpi1,Hspa8,Khk,Pklr,Tkfc
18_Member	GO Biological Processes	GO:0009144	purine nucleoside triphosphate metabolic process	-2.40596	-0.660671	7/194	12628,14635,14751,15481,16548,18770,225913	Cfh,Galk1,Gpi1,Hspa8,Khk,Pklr,Tkfc
18_Member	GO Biological Processes	GO:0009199	ribonucleoside triphosphate metabolic process	-2.40596	-0.660671	7/194	12628,14635,14751,15481,16548,18770,225913	Cfh,Galk1,Gpi1,Hspa8,Khk,Pklr,Tkfc
18_Member	GO Biological Processes	GO:0009141	nucleoside triphosphate metabolic process	-2.19856	-0.511754	7/212	12628,14635,14751,15481,16548,18770,225913	Cfh,Galk1,Gpi1,Hspa8,Khk,Pklr,Tkfc
19_Summary	GO Biological Processes	GO:0009991	response to extracellular stimulus	-4.6529	-2.24849	15/409	11657,11911,12457,12628,14456,14828,15377,16828,18024,19659,20186,20526,22241,23886,100102,12443,15481,74126,74840,11806,11808,12028,16150,12260,13653,15139,105675,230558,81910,216157	Alb,Atf4,Noct,Cfh,Gas6,Hspa5,Foxa3,Ldha,Nfe2l2,Rbp1,Nr1h4,Slc2a2,Ulk1,Gdf15,Pcsk9,Ccnd1,Hspa8,Syvn1,Manf,Apoa1,Apoa4,Bax,Ikbkb,C1qb,Egr1,Hc,Ppif,C8a,Rrbp1,Tmem259
19_Member	GO Biological Processes	GO:0009991	response to extracellular stimulus	-4.6529	-2.24849	15/409	11657,11911,12457,12628,14456,14828,15377,16828,18024,19659,20186,20526,22241,23886,100102	Alb,Atf4,Noct,Cfh,Gas6,Hspa5,Foxa3,Ldha,Nfe2l2,Rbp1,Nr1h4,Slc2a2,Ulk1,Gdf15,Pcsk9
19_Member	GO Biological Processes	GO:0006986	response to unfolded protein	-4.08917	-1.86283	7/101	11911,12443,14828,15481,18024,74126,74840	Atf4,Ccnd1,Hspa5,Hspa8,Nfe2l2,Syvn1,Manf
19_Member	GO Biological Processes	GO:0031667	response to nutrient levels	-3.84762	-1.71131	13/376	11657,11911,12628,14456,14828,15377,18024,19659,20186,20526,22241,23886,100102	Alb,Atf4,Cfh,Gas6,Hspa5,Foxa3,Nfe2l2,Rbp1,Nr1h4,Slc2a2,Ulk1,Gdf15,Pcsk9
19_Member	GO Biological Processes	GO:0031668	cellular response to extracellular stimulus	-3.76053	-1.63892	10/237	11657,11911,14456,14828,15377,16828,18024,20186,22241,100102	Alb,Atf4,Gas6,Hspa5,Foxa3,Ldha,Nfe2l2,Nr1h4,Ulk1,Pcsk9
19_Member	GO Biological Processes	GO:0031669	cellular response to nutrient levels	-3.56348	-1.49164	9/205	11657,11911,14456,14828,15377,18024,20186,22241,100102	Alb,Atf4,Gas6,Hspa5,Foxa3,Nfe2l2,Nr1h4,Ulk1,Pcsk9
19_Member	GO Biological Processes	GO:0035966	response to topologically incorrect protein	-3.55549	-1.48641	7/123	11911,12443,14828,15481,18024,74126,74840	Atf4,Ccnd1,Hspa5,Hspa8,Nfe2l2,Syvn1,Manf
19_Member	GO Biological Processes	GO:0009267	cellular response to starvation	-3.408	-1.36557	8/171	11657,11911,14456,14828,15377,18024,22241,100102	Alb,Atf4,Gas6,Hspa5,Foxa3,Nfe2l2,Ulk1,Pcsk9
19_Member	GO Biological Processes	GO:0042594	response to starvation	-3.09137	-1.14169	8/191	11657,11911,14456,14828,15377,18024,22241,100102	Alb,Atf4,Gas6,Hspa5,Foxa3,Nfe2l2,Ulk1,Pcsk9
19_Member	GO Biological Processes	GO:0034620	cellular response to unfolded protein	-3.06497	-1.12562	5/72	11911,12443,14828,15481,18024	Atf4,Ccnd1,Hspa5,Hspa8,Nfe2l2
19_Member	GO Biological Processes	GO:0071496	cellular response to external stimulus	-2.96	-1.05962	10/300	11657,11911,14456,14828,15377,16828,18024,20186,22241,100102	Alb,Atf4,Gas6,Hspa5,Foxa3,Ldha,Nfe2l2,Nr1h4,Ulk1,Pcsk9
19_Member	KEGG Pathway	mmu05417	Lipid and atherosclerosis - Mus musculus (house mouse)	-2.75038	-0.920393	8/216	11806,11808,11911,12028,14828,15481,16150,18024	Apoa1,Apoa4,Atf4,Bax,Hspa5,Hspa8,Ikbkb,Nfe2l2
19_Member	GO Biological Processes	GO:0030968	endoplasmic reticulum unfolded protein response	-2.73692	-0.909929	4/51	11911,12443,14828,18024	Atf4,Ccnd1,Hspa5,Nfe2l2
19_Member	KEGG Pathway	mmu05020	Prion disease - Mus musculus (house mouse)	-2.73675	-0.909929	9/268	11911,12028,12260,13653,14828,15139,15481,105675,230558	Atf4,Bax,C1qb,Egr1,Hspa5,Hc,Hspa8,Ppif,C8a
19_Member	KEGG Pathway	mmu04141	Protein processing in endoplasmic reticulum - Mus musculus (house mouse)	-2.69661	-0.872918	7/172	11911,12028,14828,15481,18024,74126,81910	Atf4,Bax,Hspa5,Hspa8,Nfe2l2,Syvn1,Rrbp1
19_Member	GO Biological Processes	GO:0035967	cellular response to topologically incorrect protein	-2.59055	-0.797311	5/92	11911,12443,14828,15481,18024	Atf4,Ccnd1,Hspa5,Hspa8,Nfe2l2
19_Member	GO Biological Processes	GO:0006984	ER-nucleus signaling pathway	-2.54197	-0.764193	3/28	11911,14828,18024	Atf4,Hspa5,Nfe2l2
19_Member	GO Biological Processes	GO:0034976	response to endoplasmic reticulum stress	-2.09329	-0.438334	7/222	11911,12028,12443,14828,18024,74126,216157	Atf4,Bax,Ccnd1,Hspa5,Nfe2l2,Syvn1,Tmem259
20_Summary	GO Biological Processes	GO:0031638	zymogen activation	-4.53827	-2.16045	7/86	11801,14067,15439,54426,74754,101613,110135,100102,108155,14268	Cd5l,F5,Hp,Hgfac,Dhcr24,Nlrp6,Fgb,Pcsk9,Ogt,Fn1
20_Member	GO Biological Processes	GO:0031638	zymogen activation	-4.53827	-2.16045	7/86	11801,14067,15439,54426,74754,101613,110135	Cd5l,F5,Hp,Hgfac,Dhcr24,Nlrp6,Fgb
20_Member	GO Biological Processes	GO:0016485	protein processing	-3.28262	-1.26531	9/224	11801,14067,15439,54426,74754,100102,101613,108155,110135	Cd5l,F5,Hp,Hgfac,Dhcr24,Pcsk9,Nlrp6,Ogt,Fgb
20_Member	GO Biological Processes	GO:0051604	protein maturation	-2.92757	-1.03824	10/303	11801,14067,14268,15439,54426,74754,100102,101613,108155,110135	Cd5l,F5,Fn1,Hp,Hgfac,Dhcr24,Pcsk9,Nlrp6,Ogt,Fgb

## Sheet: GO_pp_up
GroupID	Category	Term	Description	LogP	Log(q-value)	InTerm_InList	Genes	Symbols
1_Summary	KEGG Pathway	mmu00190	Oxidative phosphorylation - Mus musculus (house mouse)	-53.8624	-49.5947	48/135	11946,11947,11949,11950,11951,11957,11958,12857,12858,12859,12861,12864,12866,12867,12868,13063,17705,17708,17709,17710,17711,17716,17717,17718,17719,17721,17992,27425,28080,66046,66142,66218,66414,66445,66495,66576,66694,66925,66945,67126,67530,67680,67895,75406,108664,110323,228033,230075,11740,12359,13077,13106,13107,13850,14858,14860,14873,20656,56615,103140,14194,18604,76187,170718,100126824…	Atp5a1,Atp5b,Atp5c1,Atp5pb,Atp5g1,Atp5j,Atp5k,Cox4i1,Cox5a,Cox5b,Cox6a1,Cox6c,Cox7a2,Cox7c,Cox8a,Cycs,ATP6,COX1,COX2,COX3,CYTB,ND1,ND2,ND3,ND4,ND5,Ndufa4,Atp5l,Atp5o,Ndufb5,Cox7b,Ndufb9,Ndufa12,Cyc1,Ndufb3,Uqcrh,Uqcrfs1,Sdhd,Sdha,Atp5e,Uqcrb,Sdhb,Ppa1,Ndufs7,Atp6v1h,Cox6b1,Atp5g3,Ndufb6,Slc25a5,Cat,Cyp1a2,Cyp2e1,Cyp2f2,Ephx2,Gsta2,Gsta4,Gsto1,Sod2,Mgst1,Gstt3,Fh1,Pdk2,Adhfe1,Idh3b,Sco2,Mdh1,Mup1,…
1_Member	KEGG Pathway	mmu00190	Oxidative phosphorylation - Mus musculus (house mouse)	-53.8624	-49.5947	48/135	11946,11947,11949,11950,11951,11957,11958,12857,12858,12859,12861,12864,12866,12867,12868,13063,17705,17708,17709,17710,17711,17716,17717,17718,17719,17721,17992,27425,28080,66046,66142,66218,66414,66445,66495,66576,66694,66925,66945,67126,67530,67680,67895,75406,108664,110323,228033,230075	Atp5a1,Atp5b,Atp5c1,Atp5pb,Atp5g1,Atp5j,Atp5k,Cox4i1,Cox5a,Cox5b,Cox6a1,Cox6c,Cox7a2,Cox7c,Cox8a,Cycs,ATP6,COX1,COX2,COX3,CYTB,ND1,ND2,ND3,ND4,ND5,Ndufa4,Atp5l,Atp5o,Ndufb5,Cox7b,Ndufb9,Ndufa12,Cyc1,Ndufb3,Uqcrh,Uqcrfs1,Sdhd,Sdha,Atp5e,Uqcrb,Sdhb,Ppa1,Ndufs7,Atp6v1h,Cox6b1,Atp5g3,Ndufb6
1_Member	KEGG Pathway	mmu05208	Chemical carcinogenesis - reactive oxygen species - Mus musculus (house mouse)	-51.9997	-48.033	55/222	11740,11946,11947,11949,11950,11951,11957,12359,12857,12858,12859,12861,12864,12866,12867,12868,13077,13106,13107,13850,14858,14860,14873,17705,17708,17709,17710,17711,17716,17717,17718,17719,17721,17992,20656,28080,56615,66046,66142,66218,66414,66445,66495,66576,66694,66925,66945,67126,67530,67680,75406,103140,110323,228033,230075	Slc25a5,Atp5a1,Atp5b,Atp5c1,Atp5pb,Atp5g1,Atp5j,Cat,Cox4i1,Cox5a,Cox5b,Cox6a1,Cox6c,Cox7a2,Cox7c,Cox8a,Cyp1a2,Cyp2e1,Cyp2f2,Ephx2,Gsta2,Gsta4,Gsto1,ATP6,COX1,COX2,COX3,CYTB,ND1,ND2,ND3,ND4,ND5,Ndufa4,Sod2,Atp5o,Mgst1,Ndufb5,Cox7b,Ndufb9,Ndufa12,Cyc1,Ndufb3,Uqcrh,Uqcrfs1,Sdhd,Sdha,Atp5e,Uqcrb,Sdhb,Ndufs7,Gstt3,Cox6b1,Atp5g3,Ndufb6
1_Member	WikiPathways	WP295	Electron transport chain	-48.8568	-45.288	40/93	11740,11946,11947,11949,11950,11957,12857,12858,12859,12861,12864,12866,12868,17705,17708,17709,17710,17711,17716,17717,17718,17719,17721,27425,28080,66046,66142,66218,66414,66495,66576,66694,66925,66945,67126,67530,67680,75406,228033,230075	Slc25a5,Atp5a1,Atp5b,Atp5c1,Atp5pb,Atp5j,Cox4i1,Cox5a,Cox5b,Cox6a1,Cox6c,Cox7a2,Cox8a,ATP6,COX1,COX2,COX3,CYTB,ND1,ND2,ND3,ND4,ND5,Atp5l,Atp5o,Ndufb5,Cox7b,Ndufb9,Ndufa12,Ndufb3,Uqcrh,Uqcrfs1,Sdhd,Sdha,Atp5e,Uqcrb,Sdhb,Ndufs7,Atp5g3,Ndufb6
1_Member	Reactome Gene Sets	R-MMU-1428517	The citric acid (TCA) cycle and respiratory electron transport	-47.462	-43.9724	47/165	11946,11947,11949,11950,11951,11957,11958,12857,12858,12861,12867,12868,13063,14194,17705,17708,17709,17710,17711,17716,17717,17718,17719,17721,17992,18604,27425,28080,66046,66142,66218,66414,66445,66495,66576,66694,66925,66945,67126,67680,75406,76187,110323,170718,228033,230075,100126824	Atp5a1,Atp5b,Atp5c1,Atp5pb,Atp5g1,Atp5j,Atp5k,Cox4i1,Cox5a,Cox6a1,Cox7c,Cox8a,Cycs,Fh1,ATP6,COX1,COX2,COX3,CYTB,ND1,ND2,ND3,ND4,ND5,Ndufa4,Pdk2,Atp5l,Atp5o,Ndufb5,Cox7b,Ndufb9,Ndufa12,Cyc1,Ndufb3,Uqcrh,Uqcrfs1,Sdhd,Sdha,Atp5e,Sdhb,Ndufs7,Adhfe1,Cox6b1,Idh3b,Atp5g3,Ndufb6,Sco2
1_Member	GO Biological Processes	GO:0045333	cellular respiration	-45.4722	-42.1075	47/180	11946,11947,11949,11950,11957,11958,12359,12857,12858,12859,12861,12867,13063,13077,14194,17449,17705,17708,17709,17710,17711,17716,17717,17718,17719,17721,17840,20656,28080,66046,66218,66414,66445,66495,66576,66694,66925,66945,67126,67530,67680,75406,103172,170718,227731,230075,100126824	Atp5a1,Atp5b,Atp5c1,Atp5pb,Atp5j,Atp5k,Cat,Cox4i1,Cox5a,Cox5b,Cox6a1,Cox7c,Cycs,Cyp1a2,Fh1,Mdh1,ATP6,COX1,COX2,COX3,CYTB,ND1,ND2,ND3,ND4,ND5,Mup1,Sod2,Atp5o,Ndufb5,Ndufb9,Ndufa12,Cyc1,Ndufb3,Uqcrh,Uqcrfs1,Sdhd,Sdha,Atp5e,Uqcrb,Sdhb,Ndufs7,Chchd10,Idh3b,Slc25a25,Ndufb6,Sco2
1_Member	GO Biological Processes	GO:0009060	aerobic respiration	-44.078	-40.7645	43/146	11946,11947,11949,11950,11957,11958,12359,12857,12858,12859,12861,12867,13063,14194,17449,17705,17708,17709,17710,17711,17716,17717,17718,17719,17721,17840,28080,66046,66218,66414,66445,66495,66576,66694,66925,66945,67126,67530,67680,75406,103172,170718,230075	Atp5a1,Atp5b,Atp5c1,Atp5pb,Atp5j,Atp5k,Cat,Cox4i1,Cox5a,Cox5b,Cox6a1,Cox7c,Cycs,Fh1,Mdh1,ATP6,COX1,COX2,COX3,CYTB,ND1,ND2,ND3,ND4,ND5,Mup1,Atp5o,Ndufb5,Ndufb9,Ndufa12,Cyc1,Ndufb3,Uqcrh,Uqcrfs1,Sdhd,Sdha,Atp5e,Uqcrb,Sdhb,Ndufs7,Chchd10,Idh3b,Ndufb6
1_Member	Reactome Gene Sets	R-MMU-163200	Respiratory electron transport, ATP synthesis by chemiosmotic coupling, and heat production by uncoupling proteins.	-43.8038	-40.5361	40/118	11946,11947,11949,11950,11951,11957,11958,12857,12858,12861,12867,12868,13063,17705,17708,17709,17710,17711,17716,17717,17718,17719,17721,17992,27425,28080,66046,66142,66218,66414,66445,66495,66576,66694,67126,75406,110323,228033,230075,100126824	Atp5a1,Atp5b,Atp5c1,Atp5pb,Atp5g1,Atp5j,Atp5k,Cox4i1,Cox5a,Cox6a1,Cox7c,Cox8a,Cycs,ATP6,COX1,COX2,COX3,CYTB,ND1,ND2,ND3,ND4,ND5,Ndufa4,Atp5l,Atp5o,Ndufb5,Cox7b,Ndufb9,Ndufa12,Cyc1,Ndufb3,Uqcrh,Uqcrfs1,Atp5e,Ndufs7,Cox6b1,Atp5g3,Ndufb6,Sco2
1_Member	GO Biological Processes	GO:0006119	oxidative phosphorylation	-42.5113	-39.3228	38/107	11946,11947,11949,11950,11957,11958,12857,12858,12859,12861,12867,13063,17705,17708,17709,17710,17711,17716,17717,17718,17719,17721,28080,66046,66218,66414,66445,66495,66576,66694,66925,66945,67126,67530,67680,75406,103172,230075	Atp5a1,Atp5b,Atp5c1,Atp5pb,Atp5j,Atp5k,Cox4i1,Cox5a,Cox5b,Cox6a1,Cox7c,Cycs,ATP6,COX1,COX2,COX3,CYTB,ND1,ND2,ND3,ND4,ND5,Atp5o,Ndufb5,Ndufb9,Ndufa12,Cyc1,Ndufb3,Uqcrh,Uqcrfs1,Sdhd,Sdha,Atp5e,Uqcrb,Sdhb,Ndufs7,Chchd10,Ndufb6
1_Member	GO Biological Processes	GO:0015980	energy derivation by oxidation of organic compounds	-42.2587	-39.1049	50/249	11946,11947,11949,11950,11957,11958,12359,12857,12858,12859,12861,12867,13063,13077,14194,14377,14711,17449,17705,17708,17709,17710,17711,17716,17717,17718,17719,17721,17840,20656,28080,66046,66218,66414,66445,66495,66576,66694,66925,66945,67126,67530,67680,75406,103172,170718,227731,230075,244416,100126824	Atp5a1,Atp5b,Atp5c1,Atp5pb,Atp5j,Atp5k,Cat,Cox4i1,Cox5a,Cox5b,Cox6a1,Cox7c,Cycs,Cyp1a2,Fh1,G6pc,Gnmt,Mdh1,ATP6,COX1,COX2,COX3,CYTB,ND1,ND2,ND3,ND4,ND5,Mup1,Sod2,Atp5o,Ndufb5,Ndufb9,Ndufa12,Cyc1,Ndufb3,Uqcrh,Uqcrfs1,Sdhd,Sdha,Atp5e,Uqcrb,Sdhb,Ndufs7,Chchd10,Idh3b,Slc25a25,Ndufb6,Ppp1r3b,Sco2
1_Member	KEGG Pathway	mmu05415	Diabetic cardiomyopathy - Mus musculus (house mouse)	-40.5632	-37.4996	46/211	11740,11946,11947,11949,11950,11951,11957,12857,12858,12859,12861,12864,12866,12867,12868,12896,17705,17708,17709,17710,17711,17716,17717,17718,17719,17721,17992,18604,28080,66046,66142,66218,66414,66445,66495,66576,66694,66925,66945,67126,67530,67680,75406,110323,228033,230075	Slc25a5,Atp5a1,Atp5b,Atp5c1,Atp5pb,Atp5g1,Atp5j,Cox4i1,Cox5a,Cox5b,Cox6a1,Cox6c,Cox7a2,Cox7c,Cox8a,Cpt2,ATP6,COX1,COX2,COX3,CYTB,ND1,ND2,ND3,ND4,ND5,Ndufa4,Pdk2,Atp5o,Ndufb5,Cox7b,Ndufb9,Ndufa12,Cyc1,Ndufb3,Uqcrh,Uqcrfs1,Sdhd,Sdha,Atp5e,Uqcrb,Sdhb,Ndufs7,Cox6b1,Atp5g3,Ndufb6
1_Member	KEGG Pathway	mmu04714	Thermogenesis - Mus musculus (house mouse)	-39.96	-36.9227	47/231	11946,11947,11949,11950,11951,11957,11958,12857,12858,12859,12861,12864,12866,12867,12868,12896,14081,17705,17708,17709,17710,17711,17716,17717,17718,17719,17721,17992,27425,28080,66046,66142,66218,66414,66445,66495,66576,66694,66925,66945,67126,67530,67680,75406,110323,228033,230075	Atp5a1,Atp5b,Atp5c1,Atp5pb,Atp5g1,Atp5j,Atp5k,Cox4i1,Cox5a,Cox5b,Cox6a1,Cox6c,Cox7a2,Cox7c,Cox8a,Cpt2,Acsl1,ATP6,COX1,COX2,COX3,CYTB,ND1,ND2,ND3,ND4,ND5,Ndufa4,Atp5l,Atp5o,Ndufb5,Cox7b,Ndufb9,Ndufa12,Cyc1,Ndufb3,Uqcrh,Uqcrfs1,Sdhd,Sdha,Atp5e,Uqcrb,Sdhb,Ndufs7,Cox6b1,Atp5g3,Ndufb6
1_Member	GO Biological Processes	GO:0006091	generation of precursor metabolites and energy	-38.6302	-35.6412	53/343	11946,11947,11949,11950,11957,11958,12359,12857,12858,12859,12861,12867,13063,13077,14194,14377,14711,17449,17705,17708,17709,17710,17711,17716,17717,17718,17719,17721,17840,18655,20656,28080,30956,66046,66218,66414,66445,66495,66576,66694,66925,66945,67126,67530,67680,75406,103172,107747,170718,227731,230075,244416,100126824	Atp5a1,Atp5b,Atp5c1,Atp5pb,Atp5j,Atp5k,Cat,Cox4i1,Cox5a,Cox5b,Cox6a1,Cox7c,Cycs,Cyp1a2,Fh1,G6pc,Gnmt,Mdh1,ATP6,COX1,COX2,COX3,CYTB,ND1,ND2,ND3,ND4,ND5,Mup1,Pgk1,Sod2,Atp5o,Aass,Ndufb5,Ndufb9,Ndufa12,Cyc1,Ndufb3,Uqcrh,Uqcrfs1,Sdhd,Sdha,Atp5e,Uqcrb,Sdhb,Ndufs7,Chchd10,Aldh1l1,Idh3b,Slc25a25,Ndufb6,Ppp1r3b,Sco2
1_Member	KEGG Pathway	mmu05012	Parkinson disease - Mus musculus (house mouse)	-38.3713	-35.4046	48/264	11740,11946,11947,11949,11950,11951,11957,12857,12858,12859,12861,12864,12866,12867,12868,13063,17705,17708,17709,17710,17711,17716,17717,17718,17719,17721,17992,22145,22190,28080,57320,66046,66142,66218,66414,66445,66495,66576,66694,66925,66945,67126,67530,67680,75406,110323,228033,230075	Slc25a5,Atp5a1,Atp5b,Atp5c1,Atp5pb,Atp5g1,Atp5j,Cox4i1,Cox5a,Cox5b,Cox6a1,Cox6c,Cox7a2,Cox7c,Cox8a,Cycs,ATP6,COX1,COX2,COX3,CYTB,ND1,ND2,ND3,ND4,ND5,Ndufa4,Tuba4a,Ubc,Atp5o,Park7,Ndufb5,Cox7b,Ndufb9,Ndufa12,Cyc1,Ndufb3,Uqcrh,Uqcrfs1,Sdhd,Sdha,Atp5e,Uqcrb,Sdhb,Ndufs7,Cox6b1,Atp5g3,Ndufb6
1_Member	KEGG Pathway	mmu05020	Prion disease - Mus musculus (house mouse)	-38.0468	-35.1215	48/268	11740,11946,11947,11949,11950,11951,11957,12274,12279,12857,12858,12859,12861,12864,12866,12867,12868,13063,17705,17708,17709,17710,17711,17716,17717,17718,17719,17721,17992,22145,28080,66046,66142,66218,66414,66445,66495,66576,66694,66925,66945,67126,67530,67680,75406,110323,228033,230075	Slc25a5,Atp5a1,Atp5b,Atp5c1,Atp5pb,Atp5g1,Atp5j,C6,C9,Cox4i1,Cox5a,Cox5b,Cox6a1,Cox6c,Cox7a2,Cox7c,Cox8a,Cycs,ATP6,COX1,COX2,COX3,CYTB,ND1,ND2,ND3,ND4,ND5,Ndufa4,Tuba4a,Atp5o,Ndufb5,Cox7b,Ndufb9,Ndufa12,Cyc1,Ndufb3,Uqcrh,Uqcrfs1,Sdhd,Sdha,Atp5e,Uqcrb,Sdhb,Ndufs7,Cox6b1,Atp5g3,Ndufb6
1_Member	KEGG Pathway	mmu05016	Huntington disease - Mus musculus (house mouse)	-35.4999	-32.5939	48/302	11740,11946,11947,11949,11950,11951,11957,12857,12858,12859,12861,12864,12866,12867,12868,13063,14775,17705,17708,17709,17710,17711,17716,17717,17718,17719,17721,17992,20656,22145,28080,66046,66142,66218,66414,66445,66495,66576,66694,66925,66945,67126,67530,67680,75406,110323,228033,230075	Slc25a5,Atp5a1,Atp5b,Atp5c1,Atp5pb,Atp5g1,Atp5j,Cox4i1,Cox5a,Cox5b,Cox6a1,Cox6c,Cox7a2,Cox7c,Cox8a,Cycs,Gpx1,ATP6,COX1,COX2,COX3,CYTB,ND1,ND2,ND3,ND4,ND5,Ndufa4,Sod2,Tuba4a,Atp5o,Ndufb5,Cox7b,Ndufb9,Ndufa12,Cyc1,Ndufb3,Uqcrh,Uqcrfs1,Sdhd,Sdha,Atp5e,Uqcrb,Sdhb,Ndufs7,Cox6b1,Atp5g3,Ndufb6
1_Member	GO Biological Processes	GO:0055086	nucleobase-containing small molecule metabolic process	-32.4084	-29.5386	57/540	11615,11946,11947,11949,11950,11951,11957,11958,14081,14263,14711,17449,17705,17716,17717,17718,17719,17721,17850,18655,22262,27425,28080,54683,56720,57320,64697,66046,66218,66414,66495,66885,66925,66945,67054,67126,67375,67528,67680,67880,70789,74147,75406,76654,76971,76974,99586,102247,104112,104776,107747,227231,227731,228033,230075,269378,270166	Ahcyl,Atp5a1,Atp5b,Atp5c1,Atp5pb,Atp5g1,Atp5j,Atp5k,Acsl1,Fmo5,Gnmt,Mdh1,ATP6,ND1,ND2,ND3,ND4,ND5,Mmut,Pgk1,Uox,Atp5l,Atp5o,Prdx5,Tdo2,Park7,Keg1,Ndufb5,Ndufb9,Ndufa12,Ndufb3,Acadsb,Sdhd,Sdha,Paics,Atp5e,Qprt,Nudt7,Sdhb,Dcxr,Kynu,Ehhadh,Ndufs7,Upp2,Sult2a8,Urah,Dpyd,Gpat4,Acly,Aldh6a1,Aldh1l1,Cps1,Slc25a25,Atp5g3,Ndufb6,Ahcy,Clpx
1_Member	KEGG Pathway	mmu05014	Amyotrophic lateral sclerosis - Mus musculus (house mouse)	-31.3426	-28.4899	48/369	11946,11947,11949,11950,11951,11957,12359,12857,12858,12859,12861,12864,12866,12867,12868,13063,14775,17705,17708,17709,17710,17711,17716,17717,17718,17719,17721,17992,22145,28080,66046,66142,66218,66414,66445,66495,66576,66694,66925,66945,67126,67530,67680,75406,103172,110323,228033,230075	Atp5a1,Atp5b,Atp5c1,Atp5pb,Atp5g1,Atp5j,Cat,Cox4i1,Cox5a,Cox5b,Cox6a1,Cox6c,Cox7a2,Cox7c,Cox8a,Cycs,Gpx1,ATP6,COX1,COX2,COX3,CYTB,ND1,ND2,ND3,ND4,ND5,Ndufa4,Tuba4a,Atp5o,Ndufb5,Cox7b,Ndufb9,Ndufa12,Cyc1,Ndufb3,Uqcrh,Uqcrfs1,Sdhd,Sdha,Atp5e,Uqcrb,Sdhb,Ndufs7,Chchd10,Cox6b1,Atp5g3,Ndufb6
1_Member	GO Biological Processes	GO:0015986	proton motive force-driven ATP synthesis	-30.32	-27.4994	26/67	11946,11947,11949,11950,11951,11957,11958,17705,17716,17717,17718,17719,17721,27425,28080,66046,66218,66414,66495,66925,66945,67126,67680,75406,228033,230075	Atp5a1,Atp5b,Atp5c1,Atp5pb,Atp5g1,Atp5j,Atp5k,ATP6,ND1,ND2,ND3,ND4,ND5,Atp5l,Atp5o,Ndufb5,Ndufb9,Ndufa12,Ndufb3,Sdhd,Sdha,Atp5e,Sdhb,Ndufs7,Atp5g3,Ndufb6
1_Member	GO Biological Processes	GO:0042773	ATP synthesis coupled electron transport	-30.32	-27.4994	26/67	12857,12858,12859,12861,12867,13063,17708,17709,17710,17711,17716,17717,17718,17719,17721,66218,66414,66445,66576,66694,66925,66945,67530,67680,75406,230075	Cox4i1,Cox5a,Cox5b,Cox6a1,Cox7c,Cycs,COX1,COX2,COX3,CYTB,ND1,ND2,ND3,ND4,ND5,Ndufb9,Ndufa12,Cyc1,Uqcrh,Uqcrfs1,Sdhd,Sdha,Uqcrb,Sdhb,Ndufs7,Ndufb6
1_Member	GO Biological Processes	GO:0009117	nucleotide metabolic process	-30.0787	-27.2733	52/479	11946,11947,11949,11950,11951,11957,11958,14081,14263,17449,17705,17716,17717,17718,17719,17721,17850,18655,22262,27425,28080,54683,56720,57320,64697,66046,66218,66414,66495,66885,66925,66945,67054,67126,67375,67528,67680,67880,70789,74147,75406,76654,76971,76974,99586,102247,104112,107747,227731,228033,230075,270166	Atp5a1,Atp5b,Atp5c1,Atp5pb,Atp5g1,Atp5j,Atp5k,Acsl1,Fmo5,Mdh1,ATP6,ND1,ND2,ND3,ND4,ND5,Mmut,Pgk1,Uox,Atp5l,Atp5o,Prdx5,Tdo2,Park7,Keg1,Ndufb5,Ndufb9,Ndufa12,Ndufb3,Acadsb,Sdhd,Sdha,Paics,Atp5e,Qprt,Nudt7,Sdhb,Dcxr,Kynu,Ehhadh,Ndufs7,Upp2,Sult2a8,Urah,Dpyd,Gpat4,Acly,Aldh1l1,Slc25a25,Atp5g3,Ndufb6,Clpx
1_Member	GO Biological Processes	GO:0019646	aerobic electron transport chain	-29.7756	-26.9918	24/54	12857,12858,12859,12861,12867,13063,17708,17710,17711,17716,17717,17718,17719,17721,66218,66445,66576,66694,66925,66945,67530,67680,75406,230075	Cox4i1,Cox5a,Cox5b,Cox6a1,Cox7c,Cycs,COX1,COX3,CYTB,ND1,ND2,ND3,ND4,ND5,Ndufb9,Cyc1,Uqcrh,Uqcrfs1,Sdhd,Sdha,Uqcrb,Sdhb,Ndufs7,Ndufb6
1_Member	GO Biological Processes	GO:0006753	nucleoside phosphate metabolic process	-29.7682	-26.9918	52/486	11946,11947,11949,11950,11951,11957,11958,14081,14263,17449,17705,17716,17717,17718,17719,17721,17850,18655,22262,27425,28080,54683,56720,57320,64697,66046,66218,66414,66495,66885,66925,66945,67054,67126,67375,67528,67680,67880,70789,74147,75406,76654,76971,76974,99586,102247,104112,107747,227731,228033,230075,270166	Atp5a1,Atp5b,Atp5c1,Atp5pb,Atp5g1,Atp5j,Atp5k,Acsl1,Fmo5,Mdh1,ATP6,ND1,ND2,ND3,ND4,ND5,Mmut,Pgk1,Uox,Atp5l,Atp5o,Prdx5,Tdo2,Park7,Keg1,Ndufb5,Ndufb9,Ndufa12,Ndufb3,Acadsb,Sdhd,Sdha,Paics,Atp5e,Qprt,Nudt7,Sdhb,Dcxr,Kynu,Ehhadh,Ndufs7,Upp2,Sult2a8,Urah,Dpyd,Gpat4,Acly,Aldh1l1,Slc25a25,Atp5g3,Ndufb6,Clpx
1_Member	KEGG Pathway	mmu05010	Alzheimer disease - Mus musculus (house mouse)	-29.5197	-26.7571	47/383	11740,11946,11947,11949,11950,11951,11957,12857,12858,12859,12861,12864,12866,12867,12868,13063,17705,17708,17709,17710,17711,17716,17717,17718,17719,17721,17992,19165,22145,28080,66046,66142,66218,66414,66445,66495,66576,66694,66925,66945,67126,67530,67680,75406,110323,228033,230075	Slc25a5,Atp5a1,Atp5b,Atp5c1,Atp5pb,Atp5g1,Atp5j,Cox4i1,Cox5a,Cox5b,Cox6a1,Cox6c,Cox7a2,Cox7c,Cox8a,Cycs,ATP6,COX1,COX2,COX3,CYTB,ND1,ND2,ND3,ND4,ND5,Ndufa4,Psen2,Tuba4a,Atp5o,Ndufb5,Cox7b,Ndufb9,Ndufa12,Cyc1,Ndufb3,Uqcrh,Uqcrfs1,Sdhd,Sdha,Atp5e,Uqcrb,Sdhb,Ndufs7,Cox6b1,Atp5g3,Ndufb6
1_Member	KEGG Pathway	mmu05022	Pathways of neurodegeneration - multiple diseases - Mus musculus (house mouse)	-29.431	-26.6817	51/471	11740,11946,11947,11949,11950,11951,11957,12359,12857,12858,12859,12861,12864,12866,12867,12868,13063,14775,17705,17708,17709,17710,17711,17716,17717,17718,17719,17721,17992,19165,22145,22190,28080,57320,66046,66142,66218,66414,66445,66495,66576,66694,66925,66945,67126,67530,67680,75406,110323,228033,230075	Slc25a5,Atp5a1,Atp5b,Atp5c1,Atp5pb,Atp5g1,Atp5j,Cat,Cox4i1,Cox5a,Cox5b,Cox6a1,Cox6c,Cox7a2,Cox7c,Cox8a,Cycs,Gpx1,ATP6,COX1,COX2,COX3,CYTB,ND1,ND2,ND3,ND4,ND5,Ndufa4,Psen2,Tuba4a,Ubc,Atp5o,Park7,Ndufb5,Cox7b,Ndufb9,Ndufa12,Cyc1,Ndufb3,Uqcrh,Uqcrfs1,Sdhd,Sdha,Atp5e,Uqcrb,Sdhb,Ndufs7,Cox6b1,Atp5g3,Ndufb6
1_Member	GO Biological Processes	GO:0072521	purine-containing compound metabolic process	-29.3607	-26.6245	48/407	11615,11946,11947,11949,11950,11951,11957,11958,14081,14377,14711,17705,17716,17717,17718,17719,17721,17850,18655,22262,27425,28080,56720,64697,66046,66218,66414,66495,66885,66925,66945,67054,67126,67528,67680,70789,74147,75406,76971,76974,99586,102247,104112,227731,228033,230075,269378,270166	Ahcyl,Atp5a1,Atp5b,Atp5c1,Atp5pb,Atp5g1,Atp5j,Atp5k,Acsl1,G6pc,Gnmt,ATP6,ND1,ND2,ND3,ND4,ND5,Mmut,Pgk1,Uox,Atp5l,Atp5o,Tdo2,Keg1,Ndufb5,Ndufb9,Ndufa12,Ndufb3,Acadsb,Sdhd,Sdha,Paics,Atp5e,Nudt7,Sdhb,Kynu,Ehhadh,Ndufs7,Sult2a8,Urah,Dpyd,Gpat4,Acly,Slc25a25,Atp5g3,Ndufb6,Ahcy,Clpx
1_Member	GO Biological Processes	GO:0022904	respiratory electron transport chain	-29.2972	-26.5736	28/91	12857,12858,12859,12861,12867,13063,17708,17709,17710,17711,17716,17717,17718,17719,17721,20656,66218,66414,66445,66576,66694,66925,66945,67530,67680,75406,230075,100126824	Cox4i1,Cox5a,Cox5b,Cox6a1,Cox7c,Cycs,COX1,COX2,COX3,CYTB,ND1,ND2,ND3,ND4,ND5,Sod2,Ndufb9,Ndufa12,Cyc1,Uqcrh,Uqcrfs1,Sdhd,Sdha,Uqcrb,Sdhb,Ndufs7,Ndufb6,Sco2
1_Member	GO Biological Processes	GO:0022900	electron transport chain	-29.2048	-26.4933	29/102	12857,12858,12859,12861,12867,13063,17708,17709,17710,17711,17716,17717,17718,17719,17721,20656,66218,66414,66445,66495,66576,66694,66925,66945,67530,67680,75406,230075,100126824	Cox4i1,Cox5a,Cox5b,Cox6a1,Cox7c,Cycs,COX1,COX2,COX3,CYTB,ND1,ND2,ND3,ND4,ND5,Sod2,Ndufb9,Ndufa12,Cyc1,Ndufb3,Uqcrh,Uqcrfs1,Sdhd,Sdha,Uqcrb,Sdhb,Ndufs7,Ndufb6,Sco2
1_Member	GO Biological Processes	GO:0042775	mitochondrial ATP synthesis coupled electron transport	-29.0471	-26.3476	25/65	12857,12858,12859,12861,12867,13063,17708,17710,17711,17716,17717,17718,17719,17721,66218,66414,66445,66576,66694,66925,66945,67530,67680,75406,230075	Cox4i1,Cox5a,Cox5b,Cox6a1,Cox7c,Cycs,COX1,COX3,CYTB,ND1,ND2,ND3,ND4,ND5,Ndufb9,Ndufa12,Cyc1,Uqcrh,Uqcrfs1,Sdhd,Sdha,Uqcrb,Sdhb,Ndufs7,Ndufb6
1_Member	Reactome Gene Sets	R-MMU-611105	Respiratory electron transport	-28.7006	-26.0126	28/95	12857,12858,12861,12867,12868,13063,17708,17709,17710,17711,17716,17717,17718,17719,17721,17992,66046,66142,66218,66414,66445,66495,66576,66694,75406,110323,230075,100126824	Cox4i1,Cox5a,Cox6a1,Cox7c,Cox8a,Cycs,COX1,COX2,COX3,CYTB,ND1,ND2,ND3,ND4,ND5,Ndufa4,Ndufb5,Cox7b,Ndufb9,Ndufa12,Cyc1,Ndufb3,Uqcrh,Uqcrfs1,Ndufs7,Cox6b1,Ndufb6,Sco2
1_Member	GO Biological Processes	GO:0009259	ribonucleotide metabolic process	-27.6712	-25.0056	45/378	11946,11947,11949,11950,11951,11957,11958,14081,17705,17716,17717,17718,17719,17721,17850,18655,22262,27425,28080,56720,64697,66046,66218,66414,66495,66885,66925,66945,67054,67126,67528,67680,70789,74147,75406,76654,76971,76974,99586,102247,104112,227731,228033,230075,270166	Atp5a1,Atp5b,Atp5c1,Atp5pb,Atp5g1,Atp5j,Atp5k,Acsl1,ATP6,ND1,ND2,ND3,ND4,ND5,Mmut,Pgk1,Uox,Atp5l,Atp5o,Tdo2,Keg1,Ndufb5,Ndufb9,Ndufa12,Ndufb3,Acadsb,Sdhd,Sdha,Paics,Atp5e,Nudt7,Sdhb,Kynu,Ehhadh,Ndufs7,Upp2,Sult2a8,Urah,Dpyd,Gpat4,Acly,Slc25a25,Atp5g3,Ndufb6,Clpx
1_Member	GO Biological Processes	GO:0006754	ATP biosynthetic process	-27.4566	-24.8016	26/83	11946,11947,11949,11950,11951,11957,11958,17705,17716,17717,17718,17719,17721,27425,28080,66046,66218,66414,66495,66925,66945,67126,67680,75406,228033,230075	Atp5a1,Atp5b,Atp5c1,Atp5pb,Atp5g1,Atp5j,Atp5k,ATP6,ND1,ND2,ND3,ND4,ND5,Atp5l,Atp5o,Ndufb5,Ndufb9,Ndufa12,Ndufb3,Sdhd,Sdha,Atp5e,Sdhb,Ndufs7,Atp5g3,Ndufb6
1_Member	GO Biological Processes	GO:0019693	ribose phosphate metabolic process	-27.1332	-24.4887	45/389	11946,11947,11949,11950,11951,11957,11958,14081,17705,17716,17717,17718,17719,17721,17850,18655,22262,27425,28080,56720,64697,66046,66218,66414,66495,66885,66925,66945,67054,67126,67528,67680,70789,74147,75406,76654,76971,76974,99586,102247,104112,227731,228033,230075,270166	Atp5a1,Atp5b,Atp5c1,Atp5pb,Atp5g1,Atp5j,Atp5k,Acsl1,ATP6,ND1,ND2,ND3,ND4,ND5,Mmut,Pgk1,Uox,Atp5l,Atp5o,Tdo2,Keg1,Ndufb5,Ndufb9,Ndufa12,Ndufb3,Acadsb,Sdhd,Sdha,Paics,Atp5e,Nudt7,Sdhb,Kynu,Ehhadh,Ndufs7,Upp2,Sult2a8,Urah,Dpyd,Gpat4,Acly,Slc25a25,Atp5g3,Ndufb6,Clpx
1_Member	GO Biological Processes	GO:0009150	purine ribonucleotide metabolic process	-26.5859	-23.9517	43/358	11946,11947,11949,11950,11951,11957,11958,14081,17705,17716,17717,17718,17719,17721,17850,18655,22262,27425,28080,56720,64697,66046,66218,66414,66495,66885,66925,66945,67054,67126,67528,67680,70789,74147,75406,76971,76974,102247,104112,227731,228033,230075,270166	Atp5a1,Atp5b,Atp5c1,Atp5pb,Atp5g1,Atp5j,Atp5k,Acsl1,ATP6,ND1,ND2,ND3,ND4,ND5,Mmut,Pgk1,Uox,Atp5l,Atp5o,Tdo2,Keg1,Ndufb5,Ndufb9,Ndufa12,Ndufb3,Acadsb,Sdhd,Sdha,Paics,Atp5e,Nudt7,Sdhb,Kynu,Ehhadh,Ndufs7,Sult2a8,Urah,Gpat4,Acly,Slc25a25,Atp5g3,Ndufb6,Clpx
1_Member	GO Biological Processes	GO:0042776	proton motive force-driven mitochondrial ATP synthesis	-26.3139	-23.6896	23/62	11946,11947,11949,11950,11957,11958,17705,17716,17717,17718,17719,17721,28080,66046,66218,66414,66495,66925,66945,67126,67680,75406,230075	Atp5a1,Atp5b,Atp5c1,Atp5pb,Atp5j,Atp5k,ATP6,ND1,ND2,ND3,ND4,ND5,Atp5o,Ndufb5,Ndufb9,Ndufa12,Ndufb3,Sdhd,Sdha,Atp5e,Sdhb,Ndufs7,Ndufb6
1_Member	GO Biological Processes	GO:0009206	purine ribonucleoside triphosphate biosynthetic process	-25.8631	-23.2486	26/94	11946,11947,11949,11950,11951,11957,11958,17705,17716,17717,17718,17719,17721,27425,28080,66046,66218,66414,66495,66925,66945,67126,67680,75406,228033,230075	Atp5a1,Atp5b,Atp5c1,Atp5pb,Atp5g1,Atp5j,Atp5k,ATP6,ND1,ND2,ND3,ND4,ND5,Atp5l,Atp5o,Ndufb5,Ndufb9,Ndufa12,Ndufb3,Sdhd,Sdha,Atp5e,Sdhb,Ndufs7,Atp5g3,Ndufb6
1_Member	GO Biological Processes	GO:0006163	purine nucleotide metabolic process	-25.8505	-23.2455	43/373	11946,11947,11949,11950,11951,11957,11958,14081,17705,17716,17717,17718,17719,17721,17850,18655,22262,27425,28080,56720,64697,66046,66218,66414,66495,66885,66925,66945,67054,67126,67528,67680,70789,74147,75406,76971,76974,102247,104112,227731,228033,230075,270166	Atp5a1,Atp5b,Atp5c1,Atp5pb,Atp5g1,Atp5j,Atp5k,Acsl1,ATP6,ND1,ND2,ND3,ND4,ND5,Mmut,Pgk1,Uox,Atp5l,Atp5o,Tdo2,Keg1,Ndufb5,Ndufb9,Ndufa12,Ndufb3,Acadsb,Sdhd,Sdha,Paics,Atp5e,Nudt7,Sdhb,Kynu,Ehhadh,Ndufs7,Sult2a8,Urah,Gpat4,Acly,Slc25a25,Atp5g3,Ndufb6,Clpx
1_Member	GO Biological Processes	GO:0009145	purine nucleoside triphosphate biosynthetic process	-25.7297	-23.1341	26/95	11946,11947,11949,11950,11951,11957,11958,17705,17716,17717,17718,17719,17721,27425,28080,66046,66218,66414,66495,66925,66945,67126,67680,75406,228033,230075	Atp5a1,Atp5b,Atp5c1,Atp5pb,Atp5g1,Atp5j,Atp5k,ATP6,ND1,ND2,ND3,ND4,ND5,Atp5l,Atp5o,Ndufb5,Ndufb9,Ndufa12,Ndufb3,Sdhd,Sdha,Atp5e,Sdhb,Ndufs7,Atp5g3,Ndufb6
1_Member	GO Biological Processes	GO:0009201	ribonucleoside triphosphate biosynthetic process	-25.2127	-22.6262	26/99	11946,11947,11949,11950,11951,11957,11958,17705,17716,17717,17718,17719,17721,27425,28080,66046,66218,66414,66495,66925,66945,67126,67680,75406,228033,230075	Atp5a1,Atp5b,Atp5c1,Atp5pb,Atp5g1,Atp5j,Atp5k,ATP6,ND1,ND2,ND3,ND4,ND5,Atp5l,Atp5o,Ndufb5,Ndufb9,Ndufa12,Ndufb3,Sdhd,Sdha,Atp5e,Sdhb,Ndufs7,Atp5g3,Ndufb6
1_Member	KEGG Pathway	mmu04932	Non-alcoholic fatty liver disease - Mus musculus (house mouse)	-24.6946	-22.1258	30/156	12857,12858,12859,12861,12864,12866,12867,12868,13063,13106,17708,17709,17710,17711,17992,66046,66142,66218,66414,66445,66495,66576,66694,66925,66945,67530,67680,75406,110323,230075	Cox4i1,Cox5a,Cox5b,Cox6a1,Cox6c,Cox7a2,Cox7c,Cox8a,Cycs,Cyp2e1,COX1,COX2,COX3,CYTB,Ndufa4,Ndufb5,Cox7b,Ndufb9,Ndufa12,Cyc1,Ndufb3,Uqcrh,Uqcrfs1,Sdhd,Sdha,Uqcrb,Sdhb,Ndufs7,Cox6b1,Ndufb6
1_Member	GO Biological Processes	GO:0009142	nucleoside triphosphate biosynthetic process	-23.912	-21.3518	26/110	11946,11947,11949,11950,11951,11957,11958,17705,17716,17717,17718,17719,17721,27425,28080,66046,66218,66414,66495,66925,66945,67126,67680,75406,228033,230075	Atp5a1,Atp5b,Atp5c1,Atp5pb,Atp5g1,Atp5j,Atp5k,ATP6,ND1,ND2,ND3,ND4,ND5,Atp5l,Atp5o,Ndufb5,Ndufb9,Ndufa12,Ndufb3,Sdhd,Sdha,Atp5e,Sdhb,Ndufs7,Atp5g3,Ndufb6
1_Member	GO Biological Processes	GO:0009152	purine ribonucleotide biosynthetic process	-23.3809	-20.8292	30/172	11946,11947,11949,11950,11951,11957,11958,14081,17705,17716,17717,17718,17719,17721,17850,27425,28080,66046,66218,66414,66495,66925,66945,67054,67126,67680,75406,104112,228033,230075	Atp5a1,Atp5b,Atp5c1,Atp5pb,Atp5g1,Atp5j,Atp5k,Acsl1,ATP6,ND1,ND2,ND3,ND4,ND5,Mmut,Atp5l,Atp5o,Ndufb5,Ndufb9,Ndufa12,Ndufb3,Sdhd,Sdha,Paics,Atp5e,Sdhb,Ndufs7,Acly,Atp5g3,Ndufb6
1_Member	GO Biological Processes	GO:0046034	ATP metabolic process	-23.0261	-20.4827	29/161	11946,11947,11949,11950,11951,11957,11958,17705,17716,17717,17718,17719,17721,18655,27425,28080,66046,66218,66414,66495,66925,66945,67126,67680,75406,227731,228033,230075,270166	Atp5a1,Atp5b,Atp5c1,Atp5pb,Atp5g1,Atp5j,Atp5k,ATP6,ND1,ND2,ND3,ND4,ND5,Pgk1,Atp5l,Atp5o,Ndufb5,Ndufb9,Ndufa12,Ndufb3,Sdhd,Sdha,Atp5e,Sdhb,Ndufs7,Slc25a25,Atp5g3,Ndufb6,Clpx
1_Member	GO Biological Processes	GO:0006164	purine nucleotide biosynthetic process	-22.7037	-20.1841	30/181	11946,11947,11949,11950,11951,11957,11958,14081,17705,17716,17717,17718,17719,17721,17850,27425,28080,66046,66218,66414,66495,66925,66945,67054,67126,67680,75406,104112,228033,230075	Atp5a1,Atp5b,Atp5c1,Atp5pb,Atp5g1,Atp5j,Atp5k,Acsl1,ATP6,ND1,ND2,ND3,ND4,ND5,Mmut,Atp5l,Atp5o,Ndufb5,Ndufb9,Ndufa12,Ndufb3,Sdhd,Sdha,Paics,Atp5e,Sdhb,Ndufs7,Acly,Atp5g3,Ndufb6
1_Member	GO Biological Processes	GO:0009260	ribonucleotide biosynthetic process	-22.4867	-19.9748	30/184	11946,11947,11949,11950,11951,11957,11958,14081,17705,17716,17717,17718,17719,17721,17850,27425,28080,66046,66218,66414,66495,66925,66945,67054,67126,67680,75406,104112,228033,230075	Atp5a1,Atp5b,Atp5c1,Atp5pb,Atp5g1,Atp5j,Atp5k,Acsl1,ATP6,ND1,ND2,ND3,ND4,ND5,Mmut,Atp5l,Atp5o,Ndufb5,Ndufb9,Ndufa12,Ndufb3,Sdhd,Sdha,Paics,Atp5e,Sdhb,Ndufs7,Acly,Atp5g3,Ndufb6
1_Member	GO Biological Processes	GO:0072522	purine-containing compound biosynthetic process	-22.1341	-19.6298	30/189	11946,11947,11949,11950,11951,11957,11958,14081,17705,17716,17717,17718,17719,17721,17850,27425,28080,66046,66218,66414,66495,66925,66945,67054,67126,67680,75406,104112,228033,230075	Atp5a1,Atp5b,Atp5c1,Atp5pb,Atp5g1,Atp5j,Atp5k,Acsl1,ATP6,ND1,ND2,ND3,ND4,ND5,Mmut,Atp5l,Atp5o,Ndufb5,Ndufb9,Ndufa12,Ndufb3,Sdhd,Sdha,Paics,Atp5e,Sdhb,Ndufs7,Acly,Atp5g3,Ndufb6
1_Member	GO Biological Processes	GO:0009165	nucleotide biosynthetic process	-21.8906	-19.3938	32/228	11946,11947,11949,11950,11951,11957,11958,14081,17705,17716,17717,17718,17719,17721,17850,27425,28080,66046,66218,66414,66495,66925,66945,67054,67126,67375,67680,70789,75406,104112,228033,230075	Atp5a1,Atp5b,Atp5c1,Atp5pb,Atp5g1,Atp5j,Atp5k,Acsl1,ATP6,ND1,ND2,ND3,ND4,ND5,Mmut,Atp5l,Atp5o,Ndufb5,Ndufb9,Ndufa12,Ndufb3,Sdhd,Sdha,Paics,Atp5e,Qprt,Sdhb,Kynu,Ndufs7,Acly,Atp5g3,Ndufb6
1_Member	GO Biological Processes	GO:0046390	ribose phosphate biosynthetic process	-21.8598	-19.3702	30/193	11946,11947,11949,11950,11951,11957,11958,14081,17705,17716,17717,17718,17719,17721,17850,27425,28080,66046,66218,66414,66495,66925,66945,67054,67126,67680,75406,104112,228033,230075	Atp5a1,Atp5b,Atp5c1,Atp5pb,Atp5g1,Atp5j,Atp5k,Acsl1,ATP6,ND1,ND2,ND3,ND4,ND5,Mmut,Atp5l,Atp5o,Ndufb5,Ndufb9,Ndufa12,Ndufb3,Sdhd,Sdha,Paics,Atp5e,Sdhb,Ndufs7,Acly,Atp5g3,Ndufb6
1_Member	GO Biological Processes	GO:1901293	nucleoside phosphate biosynthetic process	-21.5354	-19.053	32/234	11946,11947,11949,11950,11951,11957,11958,14081,17705,17716,17717,17718,17719,17721,17850,27425,28080,66046,66218,66414,66495,66925,66945,67054,67126,67375,67680,70789,75406,104112,228033,230075	Atp5a1,Atp5b,Atp5c1,Atp5pb,Atp5g1,Atp5j,Atp5k,Acsl1,ATP6,ND1,ND2,ND3,ND4,ND5,Mmut,Atp5l,Atp5o,Ndufb5,Ndufb9,Ndufa12,Ndufb3,Sdhd,Sdha,Paics,Atp5e,Qprt,Sdhb,Kynu,Ndufs7,Acly,Atp5g3,Ndufb6
1_Member	WikiPathways	WP1248	Oxidative phosphorylation	-21.2902	-18.8148	19/54	11946,11947,11950,11951,11957,17705,17716,17717,17718,17719,17721,27425,28080,66046,66218,67126,75406,228033,230075	Atp5a1,Atp5b,Atp5pb,Atp5g1,Atp5j,ATP6,ND1,ND2,ND3,ND4,ND5,Atp5l,Atp5o,Ndufb5,Ndufb9,Atp5e,Ndufs7,Atp5g3,Ndufb6
1_Member	GO Biological Processes	GO:0009205	purine ribonucleoside triphosphate metabolic process	-21.0434	-18.5886	29/188	11946,11947,11949,11950,11951,11957,11958,17705,17716,17717,17718,17719,17721,18655,27425,28080,66046,66218,66414,66495,66925,66945,67126,67680,75406,227731,228033,230075,270166	Atp5a1,Atp5b,Atp5c1,Atp5pb,Atp5g1,Atp5j,Atp5k,ATP6,ND1,ND2,ND3,ND4,ND5,Pgk1,Atp5l,Atp5o,Ndufb5,Ndufb9,Ndufa12,Ndufb3,Sdhd,Sdha,Atp5e,Sdhb,Ndufs7,Slc25a25,Atp5g3,Ndufb6,Clpx
1_Member	GO Biological Processes	GO:0009144	purine nucleoside triphosphate metabolic process	-20.6482	-18.2065	29/194	11946,11947,11949,11950,11951,11957,11958,17705,17716,17717,17718,17719,17721,18655,27425,28080,66046,66218,66414,66495,66925,66945,67126,67680,75406,227731,228033,230075,270166	Atp5a1,Atp5b,Atp5c1,Atp5pb,Atp5g1,Atp5j,Atp5k,ATP6,ND1,ND2,ND3,ND4,ND5,Pgk1,Atp5l,Atp5o,Ndufb5,Ndufb9,Ndufa12,Ndufb3,Sdhd,Sdha,Atp5e,Sdhb,Ndufs7,Slc25a25,Atp5g3,Ndufb6,Clpx
1_Member	GO Biological Processes	GO:0009199	ribonucleoside triphosphate metabolic process	-20.6482	-18.2065	29/194	11946,11947,11949,11950,11951,11957,11958,17705,17716,17717,17718,17719,17721,18655,27425,28080,66046,66218,66414,66495,66925,66945,67126,67680,75406,227731,228033,230075,270166	Atp5a1,Atp5b,Atp5c1,Atp5pb,Atp5g1,Atp5j,Atp5k,ATP6,ND1,ND2,ND3,ND4,ND5,Pgk1,Atp5l,Atp5o,Ndufb5,Ndufb9,Ndufa12,Ndufb3,Sdhd,Sdha,Atp5e,Sdhb,Ndufs7,Slc25a25,Atp5g3,Ndufb6,Clpx
1_Member	GO Biological Processes	GO:0009141	nucleoside triphosphate metabolic process	-19.5434	-17.1082	29/212	11946,11947,11949,11950,11951,11957,11958,17705,17716,17717,17718,17719,17721,18655,27425,28080,66046,66218,66414,66495,66925,66945,67126,67680,75406,227731,228033,230075,270166	Atp5a1,Atp5b,Atp5c1,Atp5pb,Atp5g1,Atp5j,Atp5k,ATP6,ND1,ND2,ND3,ND4,ND5,Pgk1,Atp5l,Atp5o,Ndufb5,Ndufb9,Ndufa12,Ndufb3,Sdhd,Sdha,Atp5e,Sdhb,Ndufs7,Slc25a25,Atp5g3,Ndufb6,Clpx
1_Member	GO Biological Processes	GO:0090407	organophosphate biosynthetic process	-19.075	-16.6524	40/472	11946,11947,11949,11950,11951,11957,11958,14081,17705,17716,17717,17718,17719,17721,17850,20280,27425,28080,66046,66218,66414,66495,66925,66945,67054,67126,67375,67512,67680,67880,68631,70789,75406,102247,104112,212862,214253,227231,228033,230075	Atp5a1,Atp5b,Atp5c1,Atp5pb,Atp5g1,Atp5j,Atp5k,Acsl1,ATP6,ND1,ND2,ND3,ND4,ND5,Mmut,Scp2,Atp5l,Atp5o,Ndufb5,Ndufb9,Ndufa12,Ndufb3,Sdhd,Sdha,Paics,Atp5e,Qprt,Agpat2,Sdhb,Dcxr,Cryl1,Kynu,Ndufs7,Gpat4,Acly,Chpt1,Etnk2,Cps1,Atp5g3,Ndufb6
1_Member	Reactome Gene Sets	R-MMU-1592230	Mitochondrial biogenesis	-18.772	-16.3555	14/27	11946,11947,11949,11950,11951,11957,11958,13063,17705,20656,27425,28080,67126,228033	Atp5a1,Atp5b,Atp5c1,Atp5pb,Atp5g1,Atp5j,Atp5k,Cycs,ATP6,Sod2,Atp5l,Atp5o,Atp5e,Atp5g3
1_Member	Reactome Gene Sets	R-MMU-163210	Formation of ATP by chemiosmotic coupling	-18.5058	-16.1014	12/17	11946,11947,11949,11950,11951,11957,11958,17705,27425,28080,67126,228033	Atp5a1,Atp5b,Atp5c1,Atp5pb,Atp5g1,Atp5j,Atp5k,ATP6,Atp5l,Atp5o,Atp5e,Atp5g3
1_Member	Reactome Gene Sets	R-MMU-8949613	Cristae formation	-18.5058	-16.1014	12/17	11946,11947,11949,11950,11951,11957,11958,17705,27425,28080,67126,228033	Atp5a1,Atp5b,Atp5c1,Atp5pb,Atp5g1,Atp5j,Atp5k,ATP6,Atp5l,Atp5o,Atp5e,Atp5g3
1_Member	GO Biological Processes	GO:1901137	carbohydrate derivative biosynthetic process	-13.2029	-10.8846	35/538	11946,11947,11949,11950,11951,11957,11958,14081,15450,16000,17705,17716,17717,17718,17719,17721,17850,27425,28080,66046,66218,66414,66495,66925,66945,67054,67126,67680,67880,68631,75406,102022,104112,228033,230075	Atp5a1,Atp5b,Atp5c1,Atp5pb,Atp5g1,Atp5j,Atp5k,Acsl1,Lipc,Igf1,ATP6,ND1,ND2,ND3,ND4,ND5,Mmut,Atp5l,Atp5o,Ndufb5,Ndufb9,Ndufa12,Ndufb3,Sdhd,Sdha,Paics,Atp5e,Sdhb,Dcxr,Cryl1,Ndufs7,Ces2a,Acly,Atp5g3,Ndufb6
1_Member	CORUM	CORUM:381	Respiratory chain complex I, mitochondrial	-11.6163	-9.36972	11/37	17716,17717,17719,17721,17992,66046,66218,66414,66495,75406,230075	ND1,ND2,ND4,ND5,Ndufa4,Ndufb5,Ndufb9,Ndufa12,Ndufb3,Ndufs7,Ndufb6
1_Member	CORUM	CORUM:382	Respiratory chain complex I, mitochondrial	-11.2007	-8.97038	11/40	17716,17718,17719,17721,17992,66046,66218,66414,66495,75406,230075	ND1,ND3,ND4,ND5,Ndufa4,Ndufb5,Ndufb9,Ndufa12,Ndufb3,Ndufs7,Ndufb6
1_Member	Reactome Gene Sets	R-MMU-6799198	Complex I biogenesis	-9.3916	-7.22767	11/57	17716,17717,17718,17719,17721,66046,66218,66414,66495,75406,230075	ND1,ND2,ND3,ND4,ND5,Ndufb5,Ndufb9,Ndufa12,Ndufb3,Ndufs7,Ndufb6
1_Member	GO Biological Processes	GO:0006120	mitochondrial electron transport, NADH to ubiquinone	-8.72555	-6.61315	8/26	17716,17717,17718,17719,17721,66218,75406,230075	ND1,ND2,ND3,ND4,ND5,Ndufb9,Ndufs7,Ndufb6
1_Member	GO Biological Processes	GO:0010257	NADH dehydrogenase complex assembly	-8.08714	-6.01253	10/58	17716,17717,17719,17721,66046,66218,66414,66495,75406,230075	ND1,ND2,ND4,ND5,Ndufb5,Ndufb9,Ndufa12,Ndufb3,Ndufs7,Ndufb6
1_Member	GO Biological Processes	GO:0032981	mitochondrial respiratory chain complex I assembly	-8.08714	-6.01253	10/58	17716,17717,17719,17721,66046,66218,66414,66495,75406,230075	ND1,ND2,ND4,ND5,Ndufb5,Ndufb9,Ndufa12,Ndufb3,Ndufs7,Ndufb6
1_Member	GO Biological Processes	GO:0034654	nucleobase-containing compound biosynthetic process	-7.94524	-5.8789	34/796	11946,11947,11949,11950,11951,11957,11958,12608,14081,17705,17716,17717,17718,17719,17721,17850,27425,28080,66046,66218,66414,66495,66925,66945,67054,67126,67375,67680,70789,75406,84506,104112,228033,230075	Atp5a1,Atp5b,Atp5c1,Atp5pb,Atp5g1,Atp5j,Atp5k,Cebpb,Acsl1,ATP6,ND1,ND2,ND3,ND4,ND5,Mmut,Atp5l,Atp5o,Ndufb5,Ndufb9,Ndufa12,Ndufb3,Sdhd,Sdha,Paics,Atp5e,Qprt,Sdhb,Kynu,Ndufs7,Hamp,Acly,Atp5g3,Ndufb6
1_Member	GO Biological Processes	GO:0033108	mitochondrial respiratory chain complex assembly	-7.02057	-5.00569	11/94	17716,17717,17719,17721,66046,66218,66414,66495,75406,230075,100126824	ND1,ND2,ND4,ND5,Ndufb5,Ndufb9,Ndufa12,Ndufb3,Ndufs7,Ndufb6,Sco2
1_Member	Reactome Gene Sets	R-MMU-1852241	Organelle biogenesis and maintenance	-6.40021	-4.42473	15/212	11946,11947,11949,11950,11951,11957,11958,13063,17705,20656,22145,27425,28080,67126,228033	Atp5a1,Atp5b,Atp5c1,Atp5pb,Atp5g1,Atp5j,Atp5k,Cycs,ATP6,Sod2,Tuba4a,Atp5l,Atp5o,Atp5e,Atp5g3
1_Member	KEGG Pathway	mmu04723	Retrograde endocannabinoid signaling - Mus musculus (house mouse)	-5.85182	-3.90455	12/148	17716,17717,17718,17719,17721,17992,66046,66218,66414,66495,75406,230075	ND1,ND2,ND3,ND4,ND5,Ndufa4,Ndufb5,Ndufb9,Ndufa12,Ndufb3,Ndufs7,Ndufb6
1_Member	GO Biological Processes	GO:0007005	mitochondrion organization	-4.96846	-3.09867	20/461	11740,12866,14004,14245,15510,17716,17717,17719,17721,17840,20656,57320,66046,66218,66414,66495,75406,103172,230075,100126824	Slc25a5,Cox7a2,Chchd2,Lpin1,Hspd1,ND1,ND2,ND4,ND5,Mup1,Sod2,Park7,Ndufb5,Ndufb9,Ndufa12,Ndufb3,Ndufs7,Chchd10,Ndufb6,Sco2
2_Summary	GO Biological Processes	GO:0046395	carboxylic acid catabolic process	-49.6829	-45.8923	52/205	11611,11615,11720,11846,12411,12896,14085,14245,14718,15109,15112,15233,15445,16922,18242,18416,18478,18534,19125,19299,20280,26912,30956,56357,56720,56794,58875,64898,66885,67375,67528,67880,68631,70789,71562,71761,74147,76187,76971,104174,104776,107747,110391,192166,208665,212647,216456,231691,234724,266645,268860,269378,18655,22262,57320,76654,76974,99586,104086,11898,12116,13190,14711,17850,2…	Agxt,Ahcyl,Mat1a,Arg1,Cbs,Cpt2,Fah,Lpin1,Got1,Hal,Hao1,Hgd,Hpd,Phyh,Oat,Otc,Pah,Pck1,Prodh,Abcd3,Scp2,Gcat,Aass,Ivd,Tdo2,Hacl1,Hibadh,Lpin2,Acadsb,Qprt,Nudt7,Dcxr,Cryl1,Kynu,Afmid,Amdhd1,Ehhadh,Adhfe1,Sult2a8,Gldc,Aldh6a1,Aldh1l1,Qdpr,Sardh,Akr1d1,Aldh4a1,Gls2,Sds,Tat,Acmsd,Abat,Ahcy,Pgk1,Uox,Park7,Upp2,Urah,Dpyd,Cyp27a1,Ass1,Bhmt,Dct,Gnmt,Mmut,Sephs2,Tst,Aadat,Keg1,Cth,Asl,Cps1,Ddc,Rida,Slc25a15…
2_Member	GO Biological Processes	GO:0046395	carboxylic acid catabolic process	-49.6829	-45.8923	52/205	11611,11615,11720,11846,12411,12896,14085,14245,14718,15109,15112,15233,15445,16922,18242,18416,18478,18534,19125,19299,20280,26912,30956,56357,56720,56794,58875,64898,66885,67375,67528,67880,68631,70789,71562,71761,74147,76187,76971,104174,104776,107747,110391,192166,208665,212647,216456,231691,234724,266645,268860,269378	Agxt,Ahcyl,Mat1a,Arg1,Cbs,Cpt2,Fah,Lpin1,Got1,Hal,Hao1,Hgd,Hpd,Phyh,Oat,Otc,Pah,Pck1,Prodh,Abcd3,Scp2,Gcat,Aass,Ivd,Tdo2,Hacl1,Hibadh,Lpin2,Acadsb,Qprt,Nudt7,Dcxr,Cryl1,Kynu,Afmid,Amdhd1,Ehhadh,Adhfe1,Sult2a8,Gldc,Aldh6a1,Aldh1l1,Qdpr,Sardh,Akr1d1,Aldh4a1,Gls2,Sds,Tat,Acmsd,Abat,Ahcy
2_Member	GO Biological Processes	GO:0016054	organic acid catabolic process	-49.441	-45.7754	52/207	11611,11615,11720,11846,12411,12896,14085,14245,14718,15109,15112,15233,15445,16922,18242,18416,18478,18534,19125,19299,20280,26912,30956,56357,56720,56794,58875,64898,66885,67375,67528,67880,68631,70789,71562,71761,74147,76187,76971,104174,104776,107747,110391,192166,208665,212647,216456,231691,234724,266645,268860,269378	Agxt,Ahcyl,Mat1a,Arg1,Cbs,Cpt2,Fah,Lpin1,Got1,Hal,Hao1,Hgd,Hpd,Phyh,Oat,Otc,Pah,Pck1,Prodh,Abcd3,Scp2,Gcat,Aass,Ivd,Tdo2,Hacl1,Hibadh,Lpin2,Acadsb,Qprt,Nudt7,Dcxr,Cryl1,Kynu,Afmid,Amdhd1,Ehhadh,Adhfe1,Sult2a8,Gldc,Aldh6a1,Aldh1l1,Qdpr,Sardh,Akr1d1,Aldh4a1,Gls2,Sds,Tat,Acmsd,Abat,Ahcy
2_Member	GO Biological Processes	GO:0044282	small molecule catabolic process	-47.1349	-43.7123	59/328	11611,11615,11720,11846,12411,12896,14085,14245,14718,15109,15112,15233,15445,16922,18242,18416,18478,18534,18655,19125,19299,20280,22262,26912,30956,56357,56720,56794,57320,58875,64898,66885,67375,67528,67880,68631,70789,71562,71761,74147,76187,76654,76971,76974,99586,104086,104174,104776,107747,110391,192166,208665,212647,216456,231691,234724,266645,268860,269378	Agxt,Ahcyl,Mat1a,Arg1,Cbs,Cpt2,Fah,Lpin1,Got1,Hal,Hao1,Hgd,Hpd,Phyh,Oat,Otc,Pah,Pck1,Pgk1,Prodh,Abcd3,Scp2,Uox,Gcat,Aass,Ivd,Tdo2,Hacl1,Park7,Hibadh,Lpin2,Acadsb,Qprt,Nudt7,Dcxr,Cryl1,Kynu,Afmid,Amdhd1,Ehhadh,Adhfe1,Upp2,Sult2a8,Urah,Dpyd,Cyp27a1,Gldc,Aldh6a1,Aldh1l1,Qdpr,Sardh,Akr1d1,Aldh4a1,Gls2,Sds,Tat,Acmsd,Abat,Ahcy
2_Member	GO Biological Processes	GO:1901605	alpha-amino acid metabolic process	-43.1774	-39.9511	45/175	11611,11615,11720,11846,11898,12116,12411,13190,14085,14711,14718,15233,15445,17850,18242,18416,18478,19125,20768,22117,23923,26912,30956,56357,56720,58875,64697,66885,70789,71562,71761,76187,104174,104776,107869,109900,110391,192166,212647,216456,227231,231691,234724,266645,269378	Agxt,Ahcyl,Mat1a,Arg1,Ass1,Bhmt,Cbs,Dct,Fah,Gnmt,Got1,Hgd,Hpd,Mmut,Oat,Otc,Pah,Prodh,Sephs2,Tst,Aadat,Gcat,Aass,Ivd,Tdo2,Hibadh,Keg1,Acadsb,Kynu,Afmid,Amdhd1,Adhfe1,Gldc,Aldh6a1,Cth,Asl,Qdpr,Sardh,Aldh4a1,Gls2,Cps1,Sds,Tat,Acmsd,Ahcy
2_Member	Reactome Gene Sets	R-MMU-71291	Metabolism of amino acids and derivatives	-41.0337	-37.9121	49/248	11611,11615,11720,11846,11898,12116,12411,13190,13195,14085,14711,14718,15109,15112,15233,15445,15473,18242,18408,18416,18478,19125,20768,22117,23923,30956,56357,56720,58875,66885,70789,71761,74129,76282,104174,104776,107869,109900,110391,110695,192166,211389,212647,216456,227231,231691,234724,243382,269378	Agxt,Ahcyl,Mat1a,Arg1,Ass1,Bhmt,Cbs,Dct,Ddc,Fah,Gnmt,Got1,Hal,Hao1,Hgd,Hpd,Rida,Oat,Slc25a15,Otc,Pah,Prodh,Sephs2,Tst,Aadat,Aass,Ivd,Tdo2,Hibadh,Acadsb,Kynu,Amdhd1,Dmgdh,Gpt,Gldc,Aldh6a1,Cth,Asl,Qdpr,Aldh7a1,Sardh,Suox,Aldh4a1,Gls2,Cps1,Sds,Tat,Ppm1k,Ahcy
2_Member	GO Biological Processes	GO:0006520	cellular amino acid metabolic process	-40.8541	-37.7624	49/250	11611,11615,11720,11846,11898,12116,12411,13190,13195,14085,14711,14718,15109,15112,15233,15445,17850,18242,18416,18478,19125,20768,22117,23923,26912,30956,56357,56720,58875,64697,66885,70789,71562,71761,76187,104174,104776,107869,109900,110391,192166,212647,216456,227231,231691,234724,266645,268860,269378	Agxt,Ahcyl,Mat1a,Arg1,Ass1,Bhmt,Cbs,Dct,Ddc,Fah,Gnmt,Got1,Hal,Hao1,Hgd,Hpd,Mmut,Oat,Otc,Pah,Prodh,Sephs2,Tst,Aadat,Gcat,Aass,Ivd,Tdo2,Hibadh,Keg1,Acadsb,Kynu,Afmid,Amdhd1,Adhfe1,Gldc,Aldh6a1,Cth,Asl,Qdpr,Sardh,Aldh4a1,Gls2,Cps1,Sds,Tat,Acmsd,Abat,Ahcy
2_Member	GO Biological Processes	GO:0009063	cellular amino acid catabolic process	-39.8128	-36.8003	35/95	11611,11615,11720,11846,12411,14085,14718,15109,15233,15445,18242,18416,18478,19125,26912,30956,56357,56720,58875,66885,70789,71562,71761,76187,104174,104776,110391,192166,212647,216456,231691,234724,266645,268860,269378	Agxt,Ahcyl,Mat1a,Arg1,Cbs,Fah,Got1,Hal,Hgd,Hpd,Oat,Otc,Pah,Prodh,Gcat,Aass,Ivd,Tdo2,Hibadh,Acadsb,Kynu,Afmid,Amdhd1,Adhfe1,Gldc,Aldh6a1,Qdpr,Sardh,Aldh4a1,Gls2,Sds,Tat,Acmsd,Abat,Ahcy
2_Member	GO Biological Processes	GO:1901606	alpha-amino acid catabolic process	-38.2305	-35.285	32/78	11611,11615,11720,11846,12411,14085,14718,15233,15445,18242,18416,18478,19125,26912,30956,56357,56720,58875,66885,70789,71562,76187,104174,104776,110391,192166,212647,216456,231691,234724,266645,269378	Agxt,Ahcyl,Mat1a,Arg1,Cbs,Fah,Got1,Hgd,Hpd,Oat,Otc,Pah,Prodh,Gcat,Aass,Ivd,Tdo2,Hibadh,Acadsb,Kynu,Afmid,Adhfe1,Gldc,Aldh6a1,Qdpr,Sardh,Aldh4a1,Gls2,Sds,Tat,Acmsd,Ahcy
2_Member	WikiPathways	WP662	Amino acid metabolism	-28.5563	-25.8796	28/96	11846,11898,12116,12411,13195,14085,14194,14718,14860,15109,17449,17850,18242,18416,18534,19125,56720,58875,66925,66945,74147,104112,107869,109900,110695,227231,231691,234724	Arg1,Ass1,Bhmt,Cbs,Ddc,Fah,Fh1,Got1,Gsta4,Hal,Mdh1,Mmut,Oat,Otc,Pck1,Prodh,Tdo2,Hibadh,Sdhd,Sdha,Ehhadh,Acly,Cth,Asl,Aldh7a1,Cps1,Sds,Tat
3_Summary	GO Biological Processes	GO:0032787	monocarboxylic acid metabolic process	-33.2374	-30.3498	58/544	11611,12686,12896,13077,13087,13105,13106,13107,13109,13117,13118,13119,13123,13850,14081,14085,14245,14775,14870,15112,15450,16922,17850,18534,18655,18777,19299,20280,22238,27413,30924,54326,56357,56794,57320,64898,66885,67528,67880,68631,70789,71519,71773,72094,74147,76971,102022,102247,102294,104086,104112,111175,208665,231396,231691,268860,277753,545288,13074,13595,15494,15496,21835,67512,682…	Agxt,Elovl3,Cpt2,Cyp1a2,Cyp2a5,Cyp2d9,Cyp2e1,Cyp2f2,Cyp2j5,Cyp4a10,Cyp4a12b,Cyp4a14,Cyp7b1,Ephx2,Acsl1,Fah,Lpin1,Gpx1,Gstp1,Hao1,Lipc,Phyh,Mmut,Pck1,Pgk1,Lypla1,Abcd3,Scp2,Ugt2b5,Abcb11,Angptl3,Elovl2,Ivd,Hacl1,Park7,Lpin2,Acadsb,Nudt7,Dcxr,Cryl1,Kynu,Cyp2u1,Ugt2b1,Ugt2a3,Ehhadh,Sult2a8,Ces2a,Gpat4,Cyp4v3,Cyp27a1,Acly,Pecr,Akr1d1,Ugt2b36,Sds,Abat,Cyp4a12a,Cyp2c67,Cyp17a1,Ebp,Hsd3b3,Hsd3b5,Thrsp,A…
3_Member	GO Biological Processes	GO:0032787	monocarboxylic acid metabolic process	-33.2374	-30.3498	58/544	11611,12686,12896,13077,13087,13105,13106,13107,13109,13117,13118,13119,13123,13850,14081,14085,14245,14775,14870,15112,15450,16922,17850,18534,18655,18777,19299,20280,22238,27413,30924,54326,56357,56794,57320,64898,66885,67528,67880,68631,70789,71519,71773,72094,74147,76971,102022,102247,102294,104086,104112,111175,208665,231396,231691,268860,277753,545288	Agxt,Elovl3,Cpt2,Cyp1a2,Cyp2a5,Cyp2d9,Cyp2e1,Cyp2f2,Cyp2j5,Cyp4a10,Cyp4a12b,Cyp4a14,Cyp7b1,Ephx2,Acsl1,Fah,Lpin1,Gpx1,Gstp1,Hao1,Lipc,Phyh,Mmut,Pck1,Pgk1,Lypla1,Abcd3,Scp2,Ugt2b5,Abcb11,Angptl3,Elovl2,Ivd,Hacl1,Park7,Lpin2,Acadsb,Nudt7,Dcxr,Cryl1,Kynu,Cyp2u1,Ugt2b1,Ugt2a3,Ehhadh,Sult2a8,Ces2a,Gpat4,Cyp4v3,Cyp27a1,Acly,Pecr,Akr1d1,Ugt2b36,Sds,Abat,Cyp4a12a,Cyp2c67
3_Member	GO Biological Processes	GO:0006631	fatty acid metabolic process	-24.7413	-22.1638	42/375	12686,12896,13077,13087,13105,13106,13107,13109,13117,13118,13119,13850,14081,14245,14775,14870,15112,15450,16922,17850,18534,18777,19299,20280,27413,30924,54326,56357,56794,64898,66885,67528,68631,71519,74147,102022,102247,102294,104112,111175,277753,545288	Elovl3,Cpt2,Cyp1a2,Cyp2a5,Cyp2d9,Cyp2e1,Cyp2f2,Cyp2j5,Cyp4a10,Cyp4a12b,Cyp4a14,Ephx2,Acsl1,Lpin1,Gpx1,Gstp1,Hao1,Lipc,Phyh,Mmut,Pck1,Lypla1,Abcd3,Scp2,Abcb11,Angptl3,Elovl2,Ivd,Hacl1,Lpin2,Acadsb,Nudt7,Cryl1,Cyp2u1,Ehhadh,Ces2a,Gpat4,Cyp4v3,Acly,Pecr,Cyp4a12a,Cyp2c67
3_Member	Reactome Gene Sets	R-MMU-556833	Metabolism of lipids	-13.4301	-11.1019	37/591	12686,12896,13074,13077,13106,13117,13118,13123,13595,13850,14081,14245,14775,15494,15496,16922,17850,20280,21835,27413,54326,56794,64898,67512,68255,71519,71760,74147,76574,78925,102247,104086,104112,111175,208665,212862,214253	Elovl3,Cpt2,Cyp17a1,Cyp1a2,Cyp2e1,Cyp4a10,Cyp4a12b,Cyp7b1,Ebp,Ephx2,Acsl1,Lpin1,Gpx1,Hsd3b3,Hsd3b5,Phyh,Mmut,Scp2,Thrsp,Abcb11,Elovl2,Hacl1,Lpin2,Agpat2,Tmem86b,Cyp2u1,Etnppl,Ehhadh,Mfsd2a,Srd5a1,Gpat4,Cyp27a1,Acly,Pecr,Akr1d1,Chpt1,Etnk2
3_Member	Reactome Gene Sets	R-MMU-8978868	Fatty acid metabolism	-10.6977	-8.4753	18/163	12686,12896,13077,13117,13118,13850,14081,14775,16922,17850,20280,21835,54326,56794,71519,74147,104112,111175	Elovl3,Cpt2,Cyp1a2,Cyp4a10,Cyp4a12b,Ephx2,Acsl1,Gpx1,Phyh,Mmut,Scp2,Thrsp,Elovl2,Hacl1,Cyp2u1,Ehhadh,Acly,Pecr
4_Summary	GO Biological Processes	GO:0043648	dicarboxylic acid metabolic process	-22.9417	-20.4064	23/83	11898,14194,14718,16922,17449,18242,18534,19125,23923,66945,67375,67680,70789,71761,76187,104112,107747,109900,170718,212647,216456,234724,266645,11846,14085,18416,227231,66988,72535,110695	Ass1,Fh1,Got1,Phyh,Mdh1,Oat,Pck1,Prodh,Aadat,Sdha,Qprt,Sdhb,Kynu,Amdhd1,Adhfe1,Acly,Aldh1l1,Asl,Idh3b,Aldh4a1,Gls2,Tat,Acmsd,Arg1,Fah,Otc,Cps1,Lap3,Aldh1b1,Aldh7a1
4_Member	GO Biological Processes	GO:0043648	dicarboxylic acid metabolic process	-22.9417	-20.4064	23/83	11898,14194,14718,16922,17449,18242,18534,19125,23923,66945,67375,67680,70789,71761,76187,104112,107747,109900,170718,212647,216456,234724,266645	Ass1,Fh1,Got1,Phyh,Mdh1,Oat,Pck1,Prodh,Aadat,Sdha,Qprt,Sdhb,Kynu,Amdhd1,Adhfe1,Acly,Aldh1l1,Asl,Idh3b,Aldh4a1,Gls2,Tat,Acmsd
4_Member	GO Biological Processes	GO:0009064	glutamine family amino acid metabolic process	-14.8867	-12.5166	15/56	11846,11898,14085,14718,18242,18416,19125,23923,71761,76187,109900,212647,216456,227231,234724	Arg1,Ass1,Fah,Got1,Oat,Otc,Prodh,Aadat,Amdhd1,Adhfe1,Asl,Aldh4a1,Gls2,Cps1,Tat
4_Member	GO Biological Processes	GO:0006536	glutamate metabolic process	-12.3271	-10.0416	10/24	14718,18242,19125,23923,71761,76187,109900,212647,216456,234724	Got1,Oat,Prodh,Aadat,Amdhd1,Adhfe1,Asl,Aldh4a1,Gls2,Tat
4_Member	GO Biological Processes	GO:0009065	glutamine family amino acid catabolic process	-9.21276	-7.0623	8/23	11846,14085,14718,18242,19125,76187,212647,216456	Arg1,Fah,Got1,Oat,Prodh,Adhfe1,Aldh4a1,Gls2
4_Member	KEGG Pathway	mmu00330	Arginine and proline metabolism - Mus musculus (house mouse)	-6.05182	-4.09795	8/54	11846,14718,18242,19125,66988,72535,110695,212647	Arg1,Got1,Oat,Prodh,Lap3,Aldh1b1,Aldh7a1,Aldh4a1
4_Member	GO Biological Processes	GO:0006560	proline metabolic process	-3.50048	-1.79741	3/10	18242,19125,212647	Oat,Prodh,Aldh4a1
5_Summary	GO Biological Processes	GO:0044283	small molecule biosynthetic process	-22.8373	-20.3099	42/419	11611,11898,12116,12411,12686,13117,13118,13119,13123,13595,14377,14528,14718,14870,14873,15112,15450,17449,18416,18478,18534,18655,19299,20280,20768,30956,54326,57320,67426,70789,72999,104086,104112,107869,109900,110391,111175,208665,216456,231691,268860,277753,11720,11846,76282,170718,227231	Agxt,Ass1,Bhmt,Cbs,Elovl3,Cyp4a10,Cyp4a12b,Cyp4a14,Cyp7b1,Ebp,G6pc,Gch1,Got1,Gstp1,Gsto1,Hao1,Lipc,Mdh1,Otc,Pah,Pck1,Pgk1,Abcd3,Scp2,Sephs2,Aass,Elovl2,Park7,Coq8a,Kynu,Insig2,Cyp27a1,Acly,Cth,Asl,Qdpr,Pecr,Akr1d1,Gls2,Sds,Abat,Cyp4a12a,Mat1a,Arg1,Gpt,Idh3b,Cps1
5_Member	GO Biological Processes	GO:0044283	small molecule biosynthetic process	-22.8373	-20.3099	42/419	11611,11898,12116,12411,12686,13117,13118,13119,13123,13595,14377,14528,14718,14870,14873,15112,15450,17449,18416,18478,18534,18655,19299,20280,20768,30956,54326,57320,67426,70789,72999,104086,104112,107869,109900,110391,111175,208665,216456,231691,268860,277753	Agxt,Ass1,Bhmt,Cbs,Elovl3,Cyp4a10,Cyp4a12b,Cyp4a14,Cyp7b1,Ebp,G6pc,Gch1,Got1,Gstp1,Gsto1,Hao1,Lipc,Mdh1,Otc,Pah,Pck1,Pgk1,Abcd3,Scp2,Sephs2,Aass,Elovl2,Park7,Coq8a,Kynu,Insig2,Cyp27a1,Acly,Cth,Asl,Qdpr,Pecr,Akr1d1,Gls2,Sds,Abat,Cyp4a12a
5_Member	GO Biological Processes	GO:0046394	carboxylic acid biosynthetic process	-21.2475	-18.7791	32/239	11611,11898,12116,12411,12686,13117,13118,13119,13123,14718,14870,14873,15112,15450,18416,18478,19299,20768,30956,54326,57320,70789,104086,104112,107869,109900,111175,208665,216456,231691,268860,277753	Agxt,Ass1,Bhmt,Cbs,Elovl3,Cyp4a10,Cyp4a12b,Cyp4a14,Cyp7b1,Got1,Gstp1,Gsto1,Hao1,Lipc,Otc,Pah,Abcd3,Sephs2,Aass,Elovl2,Park7,Kynu,Cyp27a1,Acly,Cth,Asl,Pecr,Akr1d1,Gls2,Sds,Abat,Cyp4a12a
5_Member	GO Biological Processes	GO:0016053	organic acid biosynthetic process	-21.1907	-18.7292	32/240	11611,11898,12116,12411,12686,13117,13118,13119,13123,14718,14870,14873,15112,15450,18416,18478,19299,20768,30956,54326,57320,70789,104086,104112,107869,109900,111175,208665,216456,231691,268860,277753	Agxt,Ass1,Bhmt,Cbs,Elovl3,Cyp4a10,Cyp4a12b,Cyp4a14,Cyp7b1,Got1,Gstp1,Gsto1,Hao1,Lipc,Otc,Pah,Abcd3,Sephs2,Aass,Elovl2,Park7,Kynu,Cyp27a1,Acly,Cth,Asl,Pecr,Akr1d1,Gls2,Sds,Abat,Cyp4a12a
5_Member	GO Biological Processes	GO:0008652	cellular amino acid biosynthetic process	-14.2768	-11.9282	15/61	11611,11898,12116,12411,14718,15112,18416,18478,20768,30956,107869,109900,216456,231691,268860	Agxt,Ass1,Bhmt,Cbs,Got1,Hao1,Otc,Pah,Sephs2,Aass,Cth,Asl,Gls2,Sds,Abat
5_Member	GO Biological Processes	GO:1901607	alpha-amino acid biosynthetic process	-12.3167	-10.0357	13/54	11611,11898,12116,12411,14718,18416,18478,20768,30956,107869,109900,216456,231691	Agxt,Ass1,Bhmt,Cbs,Got1,Otc,Pah,Sephs2,Aass,Cth,Asl,Gls2,Sds
5_Member	KEGG Pathway	mmu01230	Biosynthesis of amino acids - Mus musculus (house mouse)	-11.2663	-9.02986	14/79	11720,11846,11898,12411,14718,18416,18478,18655,76282,107869,109900,170718,227231,231691	Mat1a,Arg1,Ass1,Cbs,Got1,Otc,Pah,Pgk1,Gpt,Cth,Asl,Idh3b,Cps1,Sds
6_Summary	CORUM	CORUM:538	Cytochrome c oxidase, mitochondrial	-19.3322	-16.9033	11/12	12857,12858,12859,12861,12864,12866,12867,12868,17709,66142,110323,17708,17710,17711,66445,66576,66694,67530,13063,17992,18477,54683,216456,100126824,11758,12359,14775,14870,20656,22190,12608,22145,80888,108664	Cox4i1,Cox5a,Cox5b,Cox6a1,Cox6c,Cox7a2,Cox7c,Cox8a,COX2,Cox7b,Cox6b1,COX1,COX3,CYTB,Cyc1,Uqcrh,Uqcrfs1,Uqcrb,Cycs,Ndufa4,Prdx1,Prdx5,Gls2,Sco2,Prdx6,Cat,Gpx1,Gstp1,Sod2,Ubc,Cebpb,Tuba4a,Hspb8,Atp6v1h
6_Member	CORUM	CORUM:538	Cytochrome c oxidase, mitochondrial	-19.3322	-16.9033	11/12	12857,12858,12859,12861,12864,12866,12867,12868,17709,66142,110323	Cox4i1,Cox5a,Cox5b,Cox6a1,Cox6c,Cox7a2,Cox7c,Cox8a,COX2,Cox7b,Cox6b1
6_Member	KEGG Pathway	mmu04260	Cardiac muscle contraction - Mus musculus (house mouse)	-15.5833	-13.202	18/87	12857,12858,12859,12861,12864,12866,12867,12868,17708,17709,17710,17711,66142,66445,66576,66694,67530,110323	Cox4i1,Cox5a,Cox5b,Cox6a1,Cox6c,Cox7a2,Cox7c,Cox8a,COX1,COX2,COX3,CYTB,Cox7b,Cyc1,Uqcrh,Uqcrfs1,Uqcrb,Cox6b1
6_Member	Reactome Gene Sets	R-MMU-5628897	TP53 Regulates Metabolic Genes	-14.5399	-12.1807	16/71	12857,12858,12861,12867,12868,13063,17708,17709,17710,17992,18477,54683,66142,110323,216456,100126824	Cox4i1,Cox5a,Cox6a1,Cox7c,Cox8a,Cycs,COX1,COX2,COX3,Ndufa4,Prdx1,Prdx5,Cox7b,Cox6b1,Gls2,Sco2
6_Member	Reactome Gene Sets	R-MMU-9711123	Cellular response to chemical stress	-14.1242	-11.7859	21/156	11758,12359,12857,12858,12861,12867,12868,13063,14775,14870,17708,17709,17710,17992,18477,20656,22190,54683,66142,110323,100126824	Prdx6,Cat,Cox4i1,Cox5a,Cox6a1,Cox7c,Cox8a,Cycs,Gpx1,Gstp1,COX1,COX2,COX3,Ndufa4,Prdx1,Sod2,Ubc,Prdx5,Cox7b,Cox6b1,Sco2
6_Member	Reactome Gene Sets	R-MMU-9707564	Cytoprotection by HMOX1	-12.7892	-10.4946	13/50	12857,12858,12861,12867,12868,13063,17708,17709,17710,17992,66142,110323,100126824	Cox4i1,Cox5a,Cox6a1,Cox7c,Cox8a,Cycs,COX1,COX2,COX3,Ndufa4,Cox7b,Cox6b1,Sco2
6_Member	GO Biological Processes	GO:0006123	mitochondrial electron transport, cytochrome c to oxygen	-12.1496	-9.87755	8/12	12857,12858,12859,12861,12867,13063,17708,17710	Cox4i1,Cox5a,Cox5b,Cox6a1,Cox7c,Cycs,COX1,COX3
6_Member	Reactome Gene Sets	R-MMU-2262752	Cellular responses to stress	-8.36867	-6.2712	25/438	11758,12359,12608,12857,12858,12861,12867,12868,13063,14775,14870,17708,17709,17710,17992,18477,20656,22145,22190,54683,66142,80888,108664,110323,100126824	Prdx6,Cat,Cebpb,Cox4i1,Cox5a,Cox6a1,Cox7c,Cox8a,Cycs,Gpx1,Gstp1,COX1,COX2,COX3,Ndufa4,Prdx1,Sod2,Tuba4a,Ubc,Prdx5,Cox7b,Hspb8,Atp6v1h,Cox6b1,Sco2
6_Member	Reactome Gene Sets	R-MMU-8953897	Cellular responses to stimuli	-8.30902	-6.21737	25/441	11758,12359,12608,12857,12858,12861,12867,12868,13063,14775,14870,17708,17709,17710,17992,18477,20656,22145,22190,54683,66142,80888,108664,110323,100126824	Prdx6,Cat,Cebpb,Cox4i1,Cox5a,Cox6a1,Cox7c,Cox8a,Cycs,Gpx1,Gstp1,COX1,COX2,COX3,Ndufa4,Prdx1,Sod2,Tuba4a,Ubc,Prdx5,Cox7b,Hspb8,Atp6v1h,Cox6b1,Sco2
6_Member	Reactome Gene Sets	R-MMU-3700989	Transcriptional Regulation by TP53	-6.10332	-4.14308	17/286	12857,12858,12861,12867,12868,13063,17708,17709,17710,17992,18477,22190,54683,66142,110323,216456,100126824	Cox4i1,Cox5a,Cox6a1,Cox7c,Cox8a,Cycs,COX1,COX2,COX3,Ndufa4,Prdx1,Ubc,Prdx5,Cox7b,Cox6b1,Gls2,Sco2
7_Summary	GO Biological Processes	GO:0006790	sulfur compound metabolic process	-17.1834	-14.7849	32/325	11611,11615,11720,12116,12411,14081,14711,14775,14858,14860,14870,14873,17850,20656,22117,56615,56720,57320,64697,66885,67528,70789,74147,76263,76971,102247,103140,104112,107869,211389,227231,269378,11898,12896,13039,14528,15450,74129,107747,109900,192166,13077,13106,13107,22238,71773,72094,231396,56388,14263,11758,18477,28248,54683,66988,76654,99586,102022,13850,13063,20971,16898,19165,56040,679…	Agxt,Ahcyl,Mat1a,Bhmt,Cbs,Acsl1,Gnmt,Gpx1,Gsta2,Gsta4,Gstp1,Gsto1,Mmut,Sod2,Tst,Mgst1,Tdo2,Park7,Keg1,Acadsb,Nudt7,Kynu,Ehhadh,Gstk1,Sult2a8,Gpat4,Gstt3,Acly,Cth,Suox,Cps1,Ahcy,Ass1,Cpt2,Ctsl,Gch1,Lipc,Dmgdh,Aldh1l1,Asl,Sardh,Cyp1a2,Cyp2e1,Cyp2f2,Ugt2b5,Ugt2b1,Ugt2a3,Ugt2b36,Cyp3a25,Fmo5,Prdx6,Prdx1,Slco1a1,Prdx5,Lap3,Upp2,Dpyd,Ces2a,Ephx2,Cycs,Sdc4,Rps2,Psen2,Rplp1,Rpl41,Rpl10
7_Member	GO Biological Processes	GO:0006790	sulfur compound metabolic process	-17.1834	-14.7849	32/325	11611,11615,11720,12116,12411,14081,14711,14775,14858,14860,14870,14873,17850,20656,22117,56615,56720,57320,64697,66885,67528,70789,74147,76263,76971,102247,103140,104112,107869,211389,227231,269378	Agxt,Ahcyl,Mat1a,Bhmt,Cbs,Acsl1,Gnmt,Gpx1,Gsta2,Gsta4,Gstp1,Gsto1,Mmut,Sod2,Tst,Mgst1,Tdo2,Park7,Keg1,Acadsb,Nudt7,Kynu,Ehhadh,Gstk1,Sult2a8,Gpat4,Gstt3,Acly,Cth,Suox,Cps1,Ahcy
7_Member	GO Biological Processes	GO:0006575	cellular modified amino acid metabolic process	-16.2657	-13.873	25/194	11615,11898,12116,12896,13039,14528,14711,14775,14858,14860,14870,14873,15450,20656,56615,57320,74129,76263,76971,103140,107747,107869,109900,192166,269378	Ahcyl,Ass1,Bhmt,Cpt2,Ctsl,Gch1,Gnmt,Gpx1,Gsta2,Gsta4,Gstp1,Gsto1,Lipc,Sod2,Mgst1,Park7,Dmgdh,Gstk1,Sult2a8,Gstt3,Aldh1l1,Cth,Asl,Sardh,Ahcy
7_Member	KEGG Pathway	mmu00980	Metabolism of xenobiotics by cytochrome P450 - Mus musculus (house mouse)	-13.0289	-10.725	15/73	13077,13106,13107,14858,14860,14870,14873,22238,56615,71773,72094,76263,76971,103140,231396	Cyp1a2,Cyp2e1,Cyp2f2,Gsta2,Gsta4,Gstp1,Gsto1,Ugt2b5,Mgst1,Ugt2b1,Ugt2a3,Gstk1,Sult2a8,Gstt3,Ugt2b36
7_Member	KEGG Pathway	mmu05204	Chemical carcinogenesis - DNA adducts - Mus musculus (house mouse)	-12.0817	-9.81399	15/84	13077,13106,14858,14860,14870,14873,22238,56388,56615,71773,72094,76263,76971,103140,231396	Cyp1a2,Cyp2e1,Gsta2,Gsta4,Gstp1,Gsto1,Ugt2b5,Cyp3a25,Mgst1,Ugt2b1,Ugt2a3,Gstk1,Sult2a8,Gstt3,Ugt2b36
7_Member	KEGG Pathway	mmu00982	Drug metabolism - cytochrome P450 - Mus musculus (house mouse)	-11.9356	-9.67642	14/71	13077,13106,14263,14858,14860,14870,14873,22238,56615,71773,72094,76263,103140,231396	Cyp1a2,Cyp2e1,Fmo5,Gsta2,Gsta4,Gstp1,Gsto1,Ugt2b5,Mgst1,Ugt2b1,Ugt2a3,Gstk1,Gstt3,Ugt2b36
7_Member	WikiPathways	WP4466	Oxidative stress and redox pathway	-11.4801	-9.23771	15/92	11758,12411,14775,14858,14860,14870,14873,18477,20656,28248,54683,56615,66988,76263,103140	Prdx6,Cbs,Gpx1,Gsta2,Gsta4,Gstp1,Gsto1,Prdx1,Sod2,Slco1a1,Prdx5,Mgst1,Lap3,Gstk1,Gstt3
7_Member	KEGG Pathway	mmu00983	Drug metabolism - other enzymes - Mus musculus (house mouse)	-10.3325	-8.1217	14/92	13106,14858,14860,14870,14873,22238,56615,71773,72094,76654,99586,102022,103140,231396	Cyp2e1,Gsta2,Gsta4,Gstp1,Gsto1,Ugt2b5,Mgst1,Ugt2b1,Ugt2a3,Upp2,Dpyd,Ces2a,Gstt3,Ugt2b36
7_Member	GO Biological Processes	GO:0006749	glutathione metabolic process	-7.82179	-5.76357	11/79	14775,14858,14860,14870,14873,20656,56615,57320,76263,103140,107869	Gpx1,Gsta2,Gsta4,Gstp1,Gsto1,Sod2,Mgst1,Park7,Gstk1,Gstt3,Cth
7_Member	KEGG Pathway	mmu00480	Glutathione metabolism - Mus musculus (house mouse)	-7.15136	-5.12667	10/72	11758,14775,14858,14860,14870,14873,56615,66988,76263,103140	Prdx6,Gpx1,Gsta2,Gsta4,Gstp1,Gsto1,Mgst1,Lap3,Gstk1,Gstt3
7_Member	KEGG Pathway	mmu05207	Chemical carcinogenesis - receptor activation - Mus musculus (house mouse)	-4.01957	-2.25969	12/225	13077,13850,14858,14860,14873,22238,56388,56615,71773,72094,103140,231396	Cyp1a2,Ephx2,Gsta2,Gsta4,Gsto1,Ugt2b5,Cyp3a25,Mgst1,Ugt2b1,Ugt2a3,Gstt3,Ugt2b36
7_Member	KEGG Pathway	mmu01524	Platinum drug resistance - Mus musculus (house mouse)	-3.84752	-2.10612	7/80	13063,14858,14860,14870,14873,56615,103140	Cycs,Gsta2,Gsta4,Gstp1,Gsto1,Mgst1,Gstt3
7_Member	Reactome Gene Sets	R-MMU-156590	Glutathione conjugation	-3.77566	-2.047	5/37	14858,14870,14873,56615,76263	Gsta2,Gstp1,Gsto1,Mgst1,Gstk1
7_Member	KEGG Pathway	mmu05418	Fluid shear stress and atherosclerosis - Mus musculus (house mouse)	-3.58721	-1.87457	9/147	11898,13039,14858,14860,14870,14873,20971,56615,103140	Ass1,Ctsl,Gsta2,Gsta4,Gstp1,Gsto1,Sdc4,Mgst1,Gstt3
7_Member	GO Biological Processes	GO:0006518	peptide metabolic process	-2.19447	-0.659127	16/558	14775,14858,14860,14870,14873,16898,19165,20656,56040,56615,57320,67945,76263,103140,107869,110954	Gpx1,Gsta2,Gsta4,Gstp1,Gsto1,Rps2,Psen2,Sod2,Rplp1,Mgst1,Park7,Rpl41,Gstk1,Gstt3,Cth,Rpl10
8_Summary	Reactome Gene Sets	R-MMU-211859	Biological oxidations	-15.8938	-13.5068	25/201	11615,11720,13077,13106,13107,13117,13118,13123,14858,14870,14873,18113,56388,56615,66112,67758,69574,71519,71773,72535,76263,102294,104086,231396,269378,13074,13850,14263,14775,14860,21743,72094,208665	Ahcyl,Mat1a,Cyp1a2,Cyp2e1,Cyp2f2,Cyp4a10,Cyp4a12b,Cyp7b1,Gsta2,Gstp1,Gsto1,Nnmt,Cyp3a25,Mgst1,Mtarc1,Aadac,Cmbl,Cyp2u1,Ugt2b1,Aldh1b1,Gstk1,Cyp4v3,Cyp27a1,Ugt2b36,Ahcy,Cyp17a1,Ephx2,Fmo5,Gpx1,Gsta4,Inmt,Ugt2a3,Akr1d1
8_Member	Reactome Gene Sets	R-MMU-211859	Biological oxidations	-15.8938	-13.5068	25/201	11615,11720,13077,13106,13107,13117,13118,13123,14858,14870,14873,18113,56388,56615,66112,67758,69574,71519,71773,72535,76263,102294,104086,231396,269378	Ahcyl,Mat1a,Cyp1a2,Cyp2e1,Cyp2f2,Cyp4a10,Cyp4a12b,Cyp7b1,Gsta2,Gstp1,Gsto1,Nnmt,Cyp3a25,Mgst1,Mtarc1,Aadac,Cmbl,Cyp2u1,Ugt2b1,Aldh1b1,Gstk1,Cyp4v3,Cyp27a1,Ugt2b36,Ahcy
8_Member	WikiPathways	WP1251	Metapathway biotransformation	-15.0321	-12.6564	21/141	13074,13077,13106,13107,13123,13850,14263,14775,14858,14860,14870,14873,18113,21743,56615,71519,72094,76263,102294,104086,208665	Cyp17a1,Cyp1a2,Cyp2e1,Cyp2f2,Cyp7b1,Ephx2,Fmo5,Gpx1,Gsta2,Gsta4,Gstp1,Gsto1,Nnmt,Inmt,Mgst1,Cyp2u1,Ugt2a3,Gstk1,Cyp4v3,Cyp27a1,Akr1d1
8_Member	Reactome Gene Sets	R-MMU-211945	Phase I - Functionalization of compounds	-9.7724	-7.58745	14/101	13077,13106,13107,13117,13118,13123,56388,66112,67758,69574,71519,72535,102294,104086	Cyp1a2,Cyp2e1,Cyp2f2,Cyp4a10,Cyp4a12b,Cyp7b1,Cyp3a25,Mtarc1,Aadac,Cmbl,Cyp2u1,Aldh1b1,Cyp4v3,Cyp27a1
8_Member	Reactome Gene Sets	R-MMU-211897	Cytochrome P450 - arranged by substrate type	-7.5898	-5.54217	10/65	13077,13106,13107,13117,13118,13123,56388,71519,102294,104086	Cyp1a2,Cyp2e1,Cyp2f2,Cyp4a10,Cyp4a12b,Cyp7b1,Cyp3a25,Cyp2u1,Cyp4v3,Cyp27a1
8_Member	WikiPathways	WP1274	Oxidation by cytochrome P450	-7.10829	-5.08853	8/40	13074,13077,13106,13107,13123,71519,102294,104086	Cyp17a1,Cyp1a2,Cyp2e1,Cyp2f2,Cyp7b1,Cyp2u1,Cyp4v3,Cyp27a1
9_Summary	GO Biological Processes	GO:0009074	aromatic amino acid family catabolic process	-14.6725	-12.3079	10/16	14085,15233,15445,18478,56720,70789,71562,110391,234724,266645,13190,13195,14718	Fah,Hgd,Hpd,Pah,Tdo2,Kynu,Afmid,Qdpr,Tat,Acmsd,Dct,Ddc,Got1
9_Member	GO Biological Processes	GO:0009074	aromatic amino acid family catabolic process	-14.6725	-12.3079	10/16	14085,15233,15445,18478,56720,70789,71562,110391,234724,266645	Fah,Hgd,Hpd,Pah,Tdo2,Kynu,Afmid,Qdpr,Tat,Acmsd
9_Member	GO Biological Processes	GO:0009072	aromatic amino acid family metabolic process	-12.7725	-10.4825	11/30	13190,14085,15233,15445,18478,56720,70789,71562,110391,234724,266645	Dct,Fah,Hgd,Hpd,Pah,Tdo2,Kynu,Afmid,Qdpr,Tat,Acmsd
9_Member	GO Biological Processes	GO:0006559	L-phenylalanine catabolic process	-9.19957	-7.05569	6/9	14085,15233,15445,18478,110391,234724	Fah,Hgd,Hpd,Pah,Qdpr,Tat
9_Member	GO Biological Processes	GO:1902222	erythrose 4-phosphate/phosphoenolpyruvate family amino acid catabolic process	-9.19957	-7.05569	6/9	14085,15233,15445,18478,110391,234724	Fah,Hgd,Hpd,Pah,Qdpr,Tat
9_Member	GO Biological Processes	GO:0006558	L-phenylalanine metabolic process	-8.46963	-6.36921	6/11	14085,15233,15445,18478,110391,234724	Fah,Hgd,Hpd,Pah,Qdpr,Tat
9_Member	GO Biological Processes	GO:1902221	erythrose 4-phosphate/phosphoenolpyruvate family amino acid metabolic process	-8.46963	-6.36921	6/11	14085,15233,15445,18478,110391,234724	Fah,Hgd,Hpd,Pah,Qdpr,Tat
9_Member	Reactome Gene Sets	R-MMU-8963691	Phenylalanine and tyrosine metabolism	-8.1738	-6.08791	6/12	14085,15233,15445,18478,110391,234724	Fah,Hgd,Hpd,Pah,Qdpr,Tat
9_Member	GO Biological Processes	GO:0006570	tyrosine metabolic process	-7.45568	-5.42094	6/15	13190,14085,15233,15445,18478,234724	Dct,Fah,Hgd,Hpd,Pah,Tat
9_Member	Reactome Gene Sets	R-MMU-8963684	Tyrosine catabolism	-6.70553	-4.7073	4/5	14085,15233,15445,234724	Fah,Hgd,Hpd,Tat
9_Member	GO Biological Processes	GO:0006572	tyrosine catabolic process	-5.87021	-3.91907	4/7	14085,15233,15445,234724	Fah,Hgd,Hpd,Tat
9_Member	KEGG Pathway	mmu00350	Tyrosine metabolism - Mus musculus (house mouse)	-5.86875	-3.91907	7/40	13190,13195,14085,14718,15233,15445,234724	Dct,Ddc,Fah,Got1,Hgd,Hpd,Tat
9_Member	KEGG Pathway	mmu00360	Phenylalanine metabolism - Mus musculus (house mouse)	-5.02577	-3.15073	5/21	13195,14718,15445,18478,234724	Ddc,Got1,Hpd,Pah,Tat
9_Member	KEGG Pathway	mmu00400	Phenylalanine, tyrosine and tryptophan biosynthesis - Mus musculus (house mouse)	-3.65079	-1.93206	3/9	14718,18478,234724	Got1,Pah,Tat
10_Summary	KEGG Pathway	mmu04146	Peroxisome - Mus musculus (house mouse)	-14.3944	-12.0405	17/86	11611,12359,13850,14081,15112,16922,18477,19299,19301,20280,20656,54683,56794,67528,74147,76263,111175,12896,14085,14245,18534,56357,64898,67880,68631,76971,208665,11947,15510,18416,22190,11758,13077,15450,30924,78925,104086,227231,102294,13106	Agxt,Cat,Ephx2,Acsl1,Hao1,Phyh,Prdx1,Abcd3,Pxmp2,Scp2,Sod2,Prdx5,Hacl1,Nudt7,Ehhadh,Gstk1,Pecr,Cpt2,Fah,Lpin1,Pck1,Ivd,Lpin2,Dcxr,Cryl1,Sult2a8,Akr1d1,Atp5b,Hspd1,Otc,Ubc,Prdx6,Cyp1a2,Lipc,Angptl3,Srd5a1,Cyp27a1,Cps1,Cyp4v3,Cyp2e1
10_Member	KEGG Pathway	mmu04146	Peroxisome - Mus musculus (house mouse)	-14.3944	-12.0405	17/86	11611,12359,13850,14081,15112,16922,18477,19299,19301,20280,20656,54683,56794,67528,74147,76263,111175	Agxt,Cat,Ephx2,Acsl1,Hao1,Phyh,Prdx1,Abcd3,Pxmp2,Scp2,Sod2,Prdx5,Hacl1,Nudt7,Ehhadh,Gstk1,Pecr
10_Member	GO Biological Processes	GO:0072329	monocarboxylic acid catabolic process	-13.8397	-11.5065	18/108	11611,12896,14085,14245,15112,16922,18534,19299,20280,56357,56794,64898,67528,67880,68631,74147,76971,208665	Agxt,Cpt2,Fah,Lpin1,Hao1,Phyh,Pck1,Abcd3,Scp2,Ivd,Hacl1,Lpin2,Nudt7,Dcxr,Cryl1,Ehhadh,Sult2a8,Akr1d1
10_Member	Reactome Gene Sets	R-MMU-9609507	Protein localization	-13.1008	-10.7873	17/102	11611,11947,12359,13850,15112,15510,16922,18416,19299,19301,20280,22190,56794,67528,74147,76263,111175	Agxt,Atp5b,Cat,Ephx2,Hao1,Hspd1,Phyh,Otc,Abcd3,Pxmp2,Scp2,Ubc,Hacl1,Nudt7,Ehhadh,Gstk1,Pecr
10_Member	Reactome Gene Sets	R-MMU-9033241	Peroxisomal protein import	-9.95597	-7.74893	12/65	11611,12359,13850,15112,16922,20280,22190,56794,67528,74147,76263,111175	Agxt,Cat,Ephx2,Hao1,Phyh,Scp2,Ubc,Hacl1,Nudt7,Ehhadh,Gstk1,Pecr
10_Member	GO Biological Processes	GO:0016042	lipid catabolic process	-9.05667	-6.91604	21/285	11758,12896,13077,14245,15112,15450,16922,18534,19299,20280,30924,56357,56794,64898,67528,74147,76971,78925,104086,208665,227231	Prdx6,Cpt2,Cyp1a2,Lpin1,Hao1,Lipc,Phyh,Pck1,Abcd3,Scp2,Angptl3,Ivd,Hacl1,Lpin2,Nudt7,Ehhadh,Sult2a8,Srd5a1,Cyp27a1,Akr1d1,Cps1
10_Member	GO Biological Processes	GO:0009062	fatty acid catabolic process	-8.67368	-6.56431	12/83	12896,14245,15112,16922,18534,19299,20280,56357,56794,64898,67528,74147	Cpt2,Lpin1,Hao1,Phyh,Pck1,Abcd3,Scp2,Ivd,Hacl1,Lpin2,Nudt7,Ehhadh
10_Member	GO Biological Processes	GO:0044242	cellular lipid catabolic process	-7.81299	-5.7601	16/191	11758,12896,14245,15112,15450,16922,18534,19299,20280,30924,56357,56794,64898,67528,74147,227231	Prdx6,Cpt2,Lpin1,Hao1,Lipc,Phyh,Pck1,Abcd3,Scp2,Angptl3,Ivd,Hacl1,Lpin2,Nudt7,Ehhadh,Cps1
10_Member	GO Biological Processes	GO:0019395	fatty acid oxidation	-5.52117	-3.59388	9/84	12896,15112,16922,19299,20280,56357,56794,74147,102294	Cpt2,Hao1,Phyh,Abcd3,Scp2,Ivd,Hacl1,Ehhadh,Cyp4v3
10_Member	GO Biological Processes	GO:0034440	lipid oxidation	-5.23063	-3.33947	9/91	12896,15112,16922,19299,20280,56357,56794,74147,102294	Cpt2,Hao1,Phyh,Abcd3,Scp2,Ivd,Hacl1,Ehhadh,Cyp4v3
10_Member	GO Biological Processes	GO:0097089	methyl-branched fatty acid metabolic process	-4.95005	-3.08543	3/4	16922,19299,56794	Phyh,Abcd3,Hacl1
10_Member	Reactome Gene Sets	R-MMU-390918	Peroxisomal lipid metabolism	-4.4576	-2.64926	5/27	16922,20280,56794,74147,111175	Phyh,Scp2,Hacl1,Ehhadh,Pecr
10_Member	GO Biological Processes	GO:0030258	lipid modification	-4.39023	-2.59085	11/174	12896,13106,13850,15112,16922,19299,20280,56357,56794,74147,102294	Cpt2,Cyp2e1,Ephx2,Hao1,Phyh,Abcd3,Scp2,Ivd,Hacl1,Ehhadh,Cyp4v3
10_Member	GO Biological Processes	GO:0001561	fatty acid alpha-oxidation	-4.26027	-2.47684	3/6	15112,16922,56794	Hao1,Phyh,Hacl1
10_Member	Reactome Gene Sets	R-MMU-389599	Alpha-oxidation of phytanate	-4.26027	-2.47684	3/6	16922,56794,111175	Phyh,Hacl1,Pecr
10_Member	GO Biological Processes	GO:0006635	fatty acid beta-oxidation	-2.8593	-1.24245	5/58	12896,19299,20280,56357,74147	Cpt2,Abcd3,Scp2,Ivd,Ehhadh
11_Summary	KEGG Pathway	mmu00260	Glycine, serine and threonine metabolism - Mus musculus (house mouse)	-14.2038	-11.8604	13/40	11611,11655,11656,12116,12411,14711,26912,74129,104174,107869,110695,192166,231691,11720,23831,107747,14528,110391	Agxt,Alas1,Alas2,Bhmt,Cbs,Gnmt,Gcat,Dmgdh,Gldc,Cth,Aldh7a1,Sardh,Sds,Mat1a,Car14,Aldh1l1,Gch1,Qdpr
11_Member	KEGG Pathway	mmu00260	Glycine, serine and threonine metabolism - Mus musculus (house mouse)	-14.2038	-11.8604	13/40	11611,11655,11656,12116,12411,14711,26912,74129,104174,107869,110695,192166,231691	Agxt,Alas1,Alas2,Bhmt,Cbs,Gnmt,Gcat,Dmgdh,Gldc,Cth,Aldh7a1,Sardh,Sds
11_Member	Reactome Gene Sets	R-MMU-6798163	Choline catabolism	-6.2333	-4.26876	4/6	12116,74129,110695,192166	Bhmt,Dmgdh,Aldh7a1,Sardh
11_Member	GO Biological Processes	GO:0006730	one-carbon metabolic process	-4.70061	-2.85938	6/40	11720,14711,23831,74129,107747,192166	Mat1a,Gnmt,Car14,Dmgdh,Aldh1l1,Sardh
11_Member	GO Biological Processes	GO:0042558	pteridine-containing compound metabolic process	-4.1546	-2.38241	5/31	14528,74129,107747,110391,192166	Gch1,Dmgdh,Aldh1l1,Qdpr,Sardh
11_Member	GO Biological Processes	GO:0046653	tetrahydrofolate metabolic process	-3.70546	-1.9793	4/21	14528,74129,107747,192166	Gch1,Dmgdh,Aldh1l1,Sardh
11_Member	GO Biological Processes	GO:0006760	folic acid-containing compound metabolic process	-3.33215	-1.65436	4/26	14528,74129,107747,192166	Gch1,Dmgdh,Aldh1l1,Sardh
12_Summary	GO Biological Processes	GO:0008202	steroid metabolic process	-13.4181	-11.0949	26/280	11812,12359,13074,13077,13105,13106,13123,13595,14377,15450,15494,15496,19299,20280,22238,27413,30924,56388,71773,72999,76971,78925,104086,208665,231396,432720,72094,12686,14081,14245,14870,18534,54326,64898,67512,102247,104112,111175,212862,214253,13039,13109,16000,17840,23957,57320,223775,268860	Apoc1,Cat,Cyp17a1,Cyp1a2,Cyp2d9,Cyp2e1,Cyp7b1,Ebp,G6pc,Lipc,Hsd3b3,Hsd3b5,Abcd3,Scp2,Ugt2b5,Abcb11,Angptl3,Cyp3a25,Ugt2b1,Insig2,Sult2a8,Srd5a1,Cyp27a1,Akr1d1,Ugt2b36,Akr1c19,Ugt2a3,Elovl3,Acsl1,Lpin1,Gstp1,Pck1,Elovl2,Lpin2,Agpat2,Gpat4,Acly,Pecr,Chpt1,Etnk2,Ctsl,Cyp2j5,Igf1,Mup1,Nr0b2,Park7,Pim3,Abat
12_Member	GO Biological Processes	GO:0008202	steroid metabolic process	-13.4181	-11.0949	26/280	11812,12359,13074,13077,13105,13106,13123,13595,14377,15450,15494,15496,19299,20280,22238,27413,30924,56388,71773,72999,76971,78925,104086,208665,231396,432720	Apoc1,Cat,Cyp17a1,Cyp1a2,Cyp2d9,Cyp2e1,Cyp7b1,Ebp,G6pc,Lipc,Hsd3b3,Hsd3b5,Abcd3,Scp2,Ugt2b5,Abcb11,Angptl3,Cyp3a25,Ugt2b1,Insig2,Sult2a8,Srd5a1,Cyp27a1,Akr1d1,Ugt2b36,Akr1c19
12_Member	KEGG Pathway	mmu00140	Steroid hormone biosynthesis - Mus musculus (house mouse)	-10.3325	-8.1217	14/92	13074,13077,13105,13106,13123,15494,15496,22238,56388,71773,72094,78925,208665,231396	Cyp17a1,Cyp1a2,Cyp2d9,Cyp2e1,Cyp7b1,Hsd3b3,Hsd3b5,Ugt2b5,Cyp3a25,Ugt2b1,Ugt2a3,Srd5a1,Akr1d1,Ugt2b36
12_Member	GO Biological Processes	GO:0008610	lipid biosynthetic process	-6.79982	-4.7969	25/527	12686,13074,13123,13595,14081,14245,14870,15450,15494,15496,18534,19299,20280,54326,64898,67512,72999,78925,102247,104086,104112,111175,208665,212862,214253	Elovl3,Cyp17a1,Cyp7b1,Ebp,Acsl1,Lpin1,Gstp1,Lipc,Hsd3b3,Hsd3b5,Pck1,Abcd3,Scp2,Elovl2,Lpin2,Agpat2,Insig2,Srd5a1,Gpat4,Cyp27a1,Acly,Pecr,Akr1d1,Chpt1,Etnk2
12_Member	GO Biological Processes	GO:0006694	steroid biosynthetic process	-6.43943	-4.46173	11/107	13074,13123,13595,15494,15496,19299,20280,72999,78925,104086,208665	Cyp17a1,Cyp7b1,Ebp,Hsd3b3,Hsd3b5,Abcd3,Scp2,Insig2,Srd5a1,Cyp27a1,Akr1d1
12_Member	GO Biological Processes	GO:0034754	cellular hormone metabolic process	-5.72624	-3.78484	11/126	13074,13077,13105,15494,15496,20280,22238,71773,78925,208665,231396	Cyp17a1,Cyp1a2,Cyp2d9,Hsd3b3,Hsd3b5,Scp2,Ugt2b5,Ugt2b1,Srd5a1,Akr1d1,Ugt2b36
12_Member	GO Biological Processes	GO:0042445	hormone metabolic process	-5.28892	-3.3913	13/197	13039,13074,13077,13105,15494,15496,20280,22238,71773,76971,78925,208665,231396	Ctsl,Cyp17a1,Cyp1a2,Cyp2d9,Hsd3b3,Hsd3b5,Scp2,Ugt2b5,Ugt2b1,Sult2a8,Srd5a1,Akr1d1,Ugt2b36
12_Member	GO Biological Processes	GO:0008207	C21-steroid hormone metabolic process	-5.28612	-3.3913	6/32	13074,15494,15496,20280,78925,208665	Cyp17a1,Hsd3b3,Hsd3b5,Scp2,Srd5a1,Akr1d1
12_Member	Reactome Gene Sets	R-MMU-8957322	Metabolism of steroids	-4.85827	-3.00383	10/127	13074,13123,13595,15494,15496,20280,27413,78925,104086,208665	Cyp17a1,Cyp7b1,Ebp,Hsd3b3,Hsd3b5,Scp2,Abcb11,Srd5a1,Cyp27a1,Akr1d1
12_Member	Reactome Gene Sets	R-MMU-193048	Androgen biosynthesis	-4.19813	-2.42175	4/16	13074,15494,15496,78925	Cyp17a1,Hsd3b3,Hsd3b5,Srd5a1
12_Member	GO Biological Processes	GO:0010817	regulation of hormone levels	-3.45153	-1.75199	20/595	13039,13074,13077,13105,13109,15494,15496,16000,17840,20280,22238,23957,57320,71773,76971,78925,208665,223775,231396,268860	Ctsl,Cyp17a1,Cyp1a2,Cyp2d9,Cyp2j5,Hsd3b3,Hsd3b5,Igf1,Mup1,Scp2,Ugt2b5,Nr0b2,Park7,Ugt2b1,Sult2a8,Srd5a1,Akr1d1,Pim3,Ugt2b36,Abat
12_Member	WikiPathways	WP55	Steroid biosynthesis	-3.13703	-1.47995	3/13	13074,15494,15496	Cyp17a1,Hsd3b3,Hsd3b5
12_Member	GO Biological Processes	GO:0042448	progesterone metabolic process	-2.85891	-1.24245	3/16	13074,20280,78925	Cyp17a1,Scp2,Srd5a1
12_Member	Reactome Gene Sets	R-MMU-194002	Glucocorticoid biosynthesis	-2.85891	-1.24245	3/16	13074,15494,15496	Cyp17a1,Hsd3b3,Hsd3b5
12_Member	GO Biological Processes	GO:0042446	hormone biosynthetic process	-2.83133	-1.21584	4/35	13074,15494,20280,78925	Cyp17a1,Hsd3b3,Scp2,Srd5a1
12_Member	KEGG Pathway	mmu04913	Ovarian steroidogenesis - Mus musculus (house mouse)	-2.69845	-1.10003	5/63	13074,13109,15494,15496,16000	Cyp17a1,Cyp2j5,Hsd3b3,Hsd3b5,Igf1
12_Member	Reactome Gene Sets	R-MMU-196071	Metabolism of steroid hormones	-2.53511	-0.958461	4/42	13074,15494,15496,78925	Cyp17a1,Hsd3b3,Hsd3b5,Srd5a1
12_Member	GO Biological Processes	GO:0120178	steroid hormone biosynthetic process	-2.4469	-0.880733	3/22	15494,20280,78925	Hsd3b3,Scp2,Srd5a1
13_Summary	GO Biological Processes	GO:1901361	organic cyclic compound catabolic process	-13.042	-10.7333	28/342	11615,13077,13107,13850,14085,15233,15445,15473,18478,22262,56720,67375,67528,70789,71562,71773,76654,76974,78925,99586,104086,104776,107747,110391,208665,234724,266645,269378,231396,13105,14711,67054,227231,11758,15450,30924,14377,13039	Ahcyl,Cyp1a2,Cyp2f2,Ephx2,Fah,Hgd,Hpd,Rida,Pah,Uox,Tdo2,Qprt,Nudt7,Kynu,Afmid,Ugt2b1,Upp2,Urah,Srd5a1,Dpyd,Cyp27a1,Aldh6a1,Aldh1l1,Qdpr,Akr1d1,Tat,Acmsd,Ahcy,Ugt2b36,Cyp2d9,Gnmt,Paics,Cps1,Prdx6,Lipc,Angptl3,G6pc,Ctsl
13_Member	GO Biological Processes	GO:1901361	organic cyclic compound catabolic process	-13.042	-10.7333	28/342	11615,13077,13107,13850,14085,15233,15445,15473,18478,22262,56720,67375,67528,70789,71562,71773,76654,76974,78925,99586,104086,104776,107747,110391,208665,234724,266645,269378	Ahcyl,Cyp1a2,Cyp2f2,Ephx2,Fah,Hgd,Hpd,Rida,Pah,Uox,Tdo2,Qprt,Nudt7,Kynu,Afmid,Ugt2b1,Upp2,Urah,Srd5a1,Dpyd,Cyp27a1,Aldh6a1,Aldh1l1,Qdpr,Akr1d1,Tat,Acmsd,Ahcy
13_Member	GO Biological Processes	GO:0019439	aromatic compound catabolic process	-9.76479	-7.58342	23/316	11615,13107,13850,14085,15233,15445,15473,18478,22262,56720,67528,70789,71562,71773,76654,76974,99586,107747,110391,231396,234724,266645,269378	Ahcyl,Cyp2f2,Ephx2,Fah,Hgd,Hpd,Rida,Pah,Uox,Tdo2,Nudt7,Kynu,Afmid,Ugt2b1,Upp2,Urah,Dpyd,Aldh1l1,Qdpr,Ugt2b36,Tat,Acmsd,Ahcy
13_Member	GO Biological Processes	GO:0009164	nucleoside catabolic process	-6.31865	-4.34977	6/22	11615,22262,76654,76974,99586,269378	Ahcyl,Uox,Upp2,Urah,Dpyd,Ahcy
13_Member	GO Biological Processes	GO:0034656	nucleobase-containing small molecule catabolic process	-5.85007	-3.90455	6/26	11615,22262,76654,76974,99586,269378	Ahcyl,Uox,Upp2,Urah,Dpyd,Ahcy
13_Member	GO Biological Processes	GO:0042454	ribonucleoside catabolic process	-5.66872	-3.73342	5/16	11615,22262,76654,76974,269378	Ahcyl,Uox,Upp2,Urah,Ahcy
13_Member	GO Biological Processes	GO:0046113	nucleobase catabolic process	-5.57407	-3.64279	4/8	22262,76974,99586,104776	Uox,Urah,Dpyd,Aldh6a1
13_Member	GO Biological Processes	GO:1901658	glycosyl compound catabolic process	-5.45935	-3.53797	6/30	11615,22262,76654,76974,99586,269378	Ahcyl,Uox,Upp2,Urah,Dpyd,Ahcy
13_Member	GO Biological Processes	GO:0044270	cellular nitrogen compound catabolic process	-5.15509	-3.27117	16/301	11615,13105,15473,22262,56720,67375,67528,70789,71562,76654,76974,99586,104776,107747,266645,269378	Ahcyl,Cyp2d9,Rida,Uox,Tdo2,Qprt,Nudt7,Kynu,Afmid,Upp2,Urah,Dpyd,Aldh6a1,Aldh1l1,Acmsd,Ahcy
13_Member	GO Biological Processes	GO:0009119	ribonucleoside metabolic process	-5.12501	-3.24288	6/34	11615,14711,22262,76654,76974,269378	Ahcyl,Gnmt,Uox,Upp2,Urah,Ahcy
13_Member	GO Biological Processes	GO:0046130	purine ribonucleoside catabolic process	-5.10672	-3.22637	4/10	11615,22262,76974,269378	Ahcyl,Uox,Urah,Ahcy
13_Member	GO Biological Processes	GO:0009112	nucleobase metabolic process	-5.04852	-3.16995	6/35	22262,67054,76974,99586,104776,227231	Uox,Paics,Urah,Dpyd,Aldh6a1,Cps1
13_Member	GO Biological Processes	GO:0009116	nucleoside metabolic process	-4.80656	-2.95547	7/57	11615,14711,22262,76654,76974,99586,269378	Ahcyl,Gnmt,Uox,Upp2,Urah,Dpyd,Ahcy
13_Member	GO Biological Processes	GO:0006152	purine nucleoside catabolic process	-4.74409	-2.89961	4/12	11615,22262,76974,269378	Ahcyl,Uox,Urah,Ahcy
13_Member	GO Biological Processes	GO:0046700	heterocycle catabolic process	-4.65901	-2.81977	15/294	11615,15473,22262,56720,67375,67528,70789,71562,76654,76974,99586,104776,107747,266645,269378	Ahcyl,Rida,Uox,Tdo2,Qprt,Nudt7,Kynu,Afmid,Upp2,Urah,Dpyd,Aldh6a1,Aldh1l1,Acmsd,Ahcy
13_Member	GO Biological Processes	GO:0046128	purine ribonucleoside metabolic process	-4.37722	-2.57931	5/28	11615,14711,22262,76974,269378	Ahcyl,Gnmt,Uox,Urah,Ahcy
13_Member	GO Biological Processes	GO:0072523	purine-containing compound catabolic process	-4.34418	-2.54773	6/46	11615,22262,67528,76974,99586,269378	Ahcyl,Uox,Nudt7,Urah,Dpyd,Ahcy
13_Member	GO Biological Processes	GO:0006145	purine nucleobase catabolic process	-4.26027	-2.47684	3/6	22262,76974,99586	Uox,Urah,Dpyd
13_Member	GO Biological Processes	GO:1901657	glycosyl compound metabolic process	-3.9171	-2.1692	7/78	11615,14711,22262,76654,76974,99586,269378	Ahcyl,Gnmt,Uox,Upp2,Urah,Dpyd,Ahcy
13_Member	GO Biological Processes	GO:0042278	purine nucleoside metabolic process	-3.89359	-2.1483	5/35	11615,14711,22262,76974,269378	Ahcyl,Gnmt,Uox,Urah,Ahcy
13_Member	GO Biological Processes	GO:0009159	deoxyribonucleoside monophosphate catabolic process	-3.79237	-2.06245	4/20	22262,76654,76974,99586	Uox,Upp2,Urah,Dpyd
13_Member	GO Biological Processes	GO:0046121	deoxyribonucleoside catabolic process	-3.65079	-1.93206	3/9	22262,76974,99586	Uox,Urah,Dpyd
13_Member	GO Biological Processes	GO:0006144	purine nucleobase metabolic process	-3.62316	-1.90931	4/22	22262,67054,76974,99586	Uox,Paics,Urah,Dpyd
13_Member	GO Biological Processes	GO:0009158	ribonucleoside monophosphate catabolic process	-3.62316	-1.90931	4/22	22262,76654,76974,99586	Uox,Upp2,Urah,Dpyd
13_Member	GO Biological Processes	GO:0009125	nucleoside monophosphate catabolic process	-3.39985	-1.70499	4/25	22262,76654,76974,99586	Uox,Upp2,Urah,Dpyd
13_Member	GO Biological Processes	GO:0046386	deoxyribose phosphate catabolic process	-3.33215	-1.65436	4/26	22262,76654,76974,99586	Uox,Upp2,Urah,Dpyd
13_Member	GO Biological Processes	GO:0009261	ribonucleotide catabolic process	-3.32332	-1.64665	5/46	22262,67528,76654,76974,99586	Uox,Nudt7,Upp2,Urah,Dpyd
13_Member	GO Biological Processes	GO:0009264	deoxyribonucleotide catabolic process	-3.26736	-1.59841	4/27	22262,76654,76974,99586	Uox,Upp2,Urah,Dpyd
13_Member	GO Biological Processes	GO:0009120	deoxyribonucleoside metabolic process	-3.03686	-1.39178	3/14	22262,76974,99586	Uox,Urah,Dpyd
13_Member	GO Biological Processes	GO:0009162	deoxyribonucleoside monophosphate metabolic process	-3.03317	-1.39178	4/31	22262,76654,76974,99586	Uox,Upp2,Urah,Dpyd
13_Member	GO Biological Processes	GO:0009161	ribonucleoside monophosphate metabolic process	-3.00033	-1.36404	5/54	22262,67054,76654,76974,99586	Uox,Paics,Upp2,Urah,Dpyd
13_Member	GO Biological Processes	GO:0046434	organophosphate catabolic process	-2.91337	-1.28909	8/147	11758,15450,22262,30924,67528,76654,76974,99586	Prdx6,Lipc,Uox,Angptl3,Nudt7,Upp2,Urah,Dpyd
13_Member	GO Biological Processes	GO:0046415	urate metabolic process	-2.77915	-1.17417	3/17	14377,22262,76974	G6pc,Uox,Urah
13_Member	GO Biological Processes	GO:1901136	carbohydrate derivative catabolic process	-2.76693	-1.16289	8/155	11615,13039,22262,67528,76654,76974,99586,269378	Ahcyl,Ctsl,Uox,Nudt7,Upp2,Urah,Dpyd,Ahcy
13_Member	GO Biological Processes	GO:0009166	nucleotide catabolic process	-2.6091	-1.0217	5/66	22262,67528,76654,76974,99586	Uox,Nudt7,Upp2,Urah,Dpyd
13_Member	GO Biological Processes	GO:0009123	nucleoside monophosphate metabolic process	-2.5804	-0.994813	5/67	22262,67054,76654,76974,99586	Uox,Paics,Upp2,Urah,Dpyd
13_Member	GO Biological Processes	GO:1901292	nucleoside phosphate catabolic process	-2.36804	-0.80617	5/75	22262,67528,76654,76974,99586	Uox,Nudt7,Upp2,Urah,Dpyd
13_Member	GO Biological Processes	GO:0009394	2'-deoxyribonucleotide metabolic process	-2.35678	-0.800004	4/47	22262,76654,76974,99586	Uox,Upp2,Urah,Dpyd
13_Member	GO Biological Processes	GO:0019692	deoxyribose phosphate metabolic process	-2.35678	-0.800004	4/47	22262,76654,76974,99586	Uox,Upp2,Urah,Dpyd
13_Member	GO Biological Processes	GO:0046037	GMP metabolic process	-2.33729	-0.786395	3/24	22262,67054,76974	Uox,Paics,Urah
13_Member	GO Biological Processes	GO:0046040	IMP metabolic process	-2.33729	-0.786395	3/24	22262,67054,76974	Uox,Paics,Urah
13_Member	GO Biological Processes	GO:0009262	deoxyribonucleotide metabolic process	-2.2916	-0.746496	4/49	22262,76654,76974,99586	Uox,Upp2,Urah,Dpyd
13_Member	GO Biological Processes	GO:0046033	AMP metabolic process	-2.06214	-0.538701	3/30	22262,67054,76974	Uox,Paics,Urah
14_Summary	GO Biological Processes	GO:0001676	long-chain fatty acid metabolic process	-12.8224	-10.5231	18/123	12896,13087,13105,13106,13107,13109,13117,13118,13119,13850,14081,14775,14870,19299,56794,71519,277753,545288,13077,14263,14858,14860,14873,27413,71773,76971,13074,20280,78925,20656,56615,99586,268860,102022	Cpt2,Cyp2a5,Cyp2d9,Cyp2e1,Cyp2f2,Cyp2j5,Cyp4a10,Cyp4a12b,Cyp4a14,Ephx2,Acsl1,Gpx1,Gstp1,Abcd3,Hacl1,Cyp2u1,Cyp4a12a,Cyp2c67,Cyp1a2,Fmo5,Gsta2,Gsta4,Gsto1,Abcb11,Ugt2b1,Sult2a8,Cyp17a1,Scp2,Srd5a1,Sod2,Mgst1,Dpyd,Abat,Ces2a
14_Member	GO Biological Processes	GO:0001676	long-chain fatty acid metabolic process	-12.8224	-10.5231	18/123	12896,13087,13105,13106,13107,13109,13117,13118,13119,13850,14081,14775,14870,19299,56794,71519,277753,545288	Cpt2,Cyp2a5,Cyp2d9,Cyp2e1,Cyp2f2,Cyp2j5,Cyp4a10,Cyp4a12b,Cyp4a14,Ephx2,Acsl1,Gpx1,Gstp1,Abcd3,Hacl1,Cyp2u1,Cyp4a12a,Cyp2c67
14_Member	GO Biological Processes	GO:0006805	xenobiotic metabolic process	-12.2779	-10.0014	17/114	13077,13087,13105,13106,13107,13109,14081,14263,14858,14860,14870,14873,27413,71519,71773,76971,545288	Cyp1a2,Cyp2a5,Cyp2d9,Cyp2e1,Cyp2f2,Cyp2j5,Acsl1,Fmo5,Gsta2,Gsta4,Gstp1,Gsto1,Abcb11,Cyp2u1,Ugt2b1,Sult2a8,Cyp2c67
14_Member	GO Biological Processes	GO:0120254	olefinic compound metabolic process	-11.2642	-9.02986	18/151	13074,13077,13087,13105,13106,13107,13109,13117,13118,13119,13850,14775,14870,20280,71519,78925,277753,545288	Cyp17a1,Cyp1a2,Cyp2a5,Cyp2d9,Cyp2e1,Cyp2f2,Cyp2j5,Cyp4a10,Cyp4a12b,Cyp4a14,Ephx2,Gpx1,Gstp1,Scp2,Cyp2u1,Srd5a1,Cyp4a12a,Cyp2c67
14_Member	GO Biological Processes	GO:0009410	response to xenobiotic stimulus	-9.84701	-7.65116	23/313	13077,13087,13105,13106,13107,13109,14081,14263,14775,14858,14860,14870,14873,20656,27413,56615,71519,71773,76971,78925,99586,268860,545288	Cyp1a2,Cyp2a5,Cyp2d9,Cyp2e1,Cyp2f2,Cyp2j5,Acsl1,Fmo5,Gpx1,Gsta2,Gsta4,Gstp1,Gsto1,Sod2,Abcb11,Mgst1,Cyp2u1,Ugt2b1,Sult2a8,Srd5a1,Dpyd,Abat,Cyp2c67
14_Member	GO Biological Processes	GO:0033559	unsaturated fatty acid metabolic process	-9.67276	-7.49493	15/122	13087,13105,13106,13107,13109,13117,13118,13119,13850,14775,14870,71519,102022,277753,545288	Cyp2a5,Cyp2d9,Cyp2e1,Cyp2f2,Cyp2j5,Cyp4a10,Cyp4a12b,Cyp4a14,Ephx2,Gpx1,Gstp1,Cyp2u1,Ces2a,Cyp4a12a,Cyp2c67
14_Member	GO Biological Processes	GO:0071466	cellular response to xenobiotic stimulus	-9.41154	-7.24418	17/171	13077,13087,13105,13106,13107,13109,14081,14263,14858,14860,14870,14873,27413,71519,71773,76971,545288	Cyp1a2,Cyp2a5,Cyp2d9,Cyp2e1,Cyp2f2,Cyp2j5,Acsl1,Fmo5,Gsta2,Gsta4,Gstp1,Gsto1,Abcb11,Cyp2u1,Ugt2b1,Sult2a8,Cyp2c67
14_Member	GO Biological Processes	GO:0019369	arachidonic acid metabolic process	-8.99456	-6.86037	12/78	13087,13105,13106,13107,13109,13117,13118,13119,14775,71519,277753,545288	Cyp2a5,Cyp2d9,Cyp2e1,Cyp2f2,Cyp2j5,Cyp4a10,Cyp4a12b,Cyp4a14,Gpx1,Cyp2u1,Cyp4a12a,Cyp2c67
14_Member	GO Biological Processes	GO:0006690	icosanoid metabolic process	-8.13066	-6.04762	14/134	13087,13105,13106,13107,13109,13117,13118,13119,14775,14870,71519,102022,277753,545288	Cyp2a5,Cyp2d9,Cyp2e1,Cyp2f2,Cyp2j5,Cyp4a10,Cyp4a12b,Cyp4a14,Gpx1,Gstp1,Cyp2u1,Ces2a,Cyp4a12a,Cyp2c67
14_Member	GO Biological Processes	GO:0042178	xenobiotic catabolic process	-4.97452	-3.10298	6/36	13077,13105,14081,14858,14873,71773	Cyp1a2,Cyp2d9,Acsl1,Gsta2,Gsto1,Ugt2b1
14_Member	GO Biological Processes	GO:0019373	epoxygenase P450 pathway	-3.83368	-2.09358	5/36	13087,13106,13107,13109,545288	Cyp2a5,Cyp2e1,Cyp2f2,Cyp2j5,Cyp2c67
15_Summary	WikiPathways	WP79	Tryptophan metabolism	-11.9924	-9.72903	12/45	12359,13077,13106,13107,13123,13195,21743,23923,56720,70789,71562,266645,72535,74147,110695,13850,14085,71773,13074,20280,57320,67426,78925,67375,14528,74129	Cat,Cyp1a2,Cyp2e1,Cyp2f2,Cyp7b1,Ddc,Inmt,Aadat,Tdo2,Kynu,Afmid,Acmsd,Aldh1b1,Ehhadh,Aldh7a1,Ephx2,Fah,Ugt2b1,Cyp17a1,Scp2,Park7,Coq8a,Srd5a1,Qprt,Gch1,Dmgdh
15_Member	WikiPathways	WP79	Tryptophan metabolism	-11.9924	-9.72903	12/45	12359,13077,13106,13107,13123,13195,21743,23923,56720,70789,71562,266645	Cat,Cyp1a2,Cyp2e1,Cyp2f2,Cyp7b1,Ddc,Inmt,Aadat,Tdo2,Kynu,Afmid,Acmsd
15_Member	KEGG Pathway	mmu00380	Tryptophan metabolism - Mus musculus (house mouse)	-11.175	-8.94867	12/52	12359,13077,13195,21743,23923,56720,70789,71562,72535,74147,110695,266645	Cat,Cyp1a2,Ddc,Inmt,Aadat,Tdo2,Kynu,Afmid,Aldh1b1,Ehhadh,Aldh7a1,Acmsd
15_Member	GO Biological Processes	GO:0042537	benzene-containing compound metabolic process	-7.51557	-5.47055	7/24	13850,14085,23923,56720,70789,71562,71773	Ephx2,Fah,Aadat,Tdo2,Kynu,Afmid,Ugt2b1
15_Member	GO Biological Processes	GO:0042180	cellular ketone metabolic process	-5.39327	-3.47578	9/87	13074,20280,23923,56720,57320,67426,70789,71562,78925	Cyp17a1,Scp2,Aadat,Tdo2,Park7,Coq8a,Kynu,Afmid,Srd5a1
15_Member	GO Biological Processes	GO:0006569	tryptophan catabolic process	-5.32368	-3.4233	4/9	56720,70789,71562,266645	Tdo2,Kynu,Afmid,Acmsd
15_Member	GO Biological Processes	GO:0042436	indole-containing compound catabolic process	-5.32368	-3.4233	4/9	56720,70789,71562,266645	Tdo2,Kynu,Afmid,Acmsd
15_Member	GO Biological Processes	GO:0070189	kynurenine metabolic process	-5.32368	-3.4233	4/9	23923,56720,70789,71562	Aadat,Tdo2,Kynu,Afmid
15_Member	GO Biological Processes	GO:0042430	indole-containing compound metabolic process	-4.62919	-2.79603	5/25	13195,56720,70789,71562,266645	Ddc,Tdo2,Kynu,Afmid,Acmsd
15_Member	GO Biological Processes	GO:0006568	tryptophan metabolic process	-4.58927	-2.76558	4/13	56720,70789,71562,266645	Tdo2,Kynu,Afmid,Acmsd
15_Member	GO Biological Processes	GO:0006586	indolalkylamine metabolic process	-4.58927	-2.76558	4/13	56720,70789,71562,266645	Tdo2,Kynu,Afmid,Acmsd
15_Member	GO Biological Processes	GO:0019441	tryptophan catabolic process to kynurenine	-4.55671	-2.74076	3/5	56720,70789,71562	Tdo2,Kynu,Afmid
15_Member	GO Biological Processes	GO:0046874	quinolinate metabolic process	-4.26027	-2.47684	3/6	67375,70789,266645	Qprt,Kynu,Acmsd
15_Member	GO Biological Processes	GO:0009308	amine metabolic process	-4.10632	-2.3369	8/98	13195,14528,21743,56720,70789,71562,74129,266645	Ddc,Gch1,Inmt,Tdo2,Kynu,Afmid,Dmgdh,Acmsd
15_Member	Reactome Gene Sets	R-MMU-71240	Tryptophan catabolism	-3.36676	-1.68222	3/11	23923,56720,70789	Aadat,Tdo2,Kynu
15_Member	GO Biological Processes	GO:0006576	cellular biogenic amine metabolic process	-2.72305	-1.11996	6/91	13195,14528,56720,70789,71562,266645	Ddc,Gch1,Tdo2,Kynu,Afmid,Acmsd
15_Member	GO Biological Processes	GO:0044106	cellular amine metabolic process	-2.69887	-1.10003	6/92	13195,14528,56720,70789,71562,266645	Ddc,Gch1,Tdo2,Kynu,Afmid,Acmsd
16_Summary	GO Biological Processes	GO:0006641	triglyceride metabolic process	-11.8472	-9.59286	14/72	11812,12359,13106,14081,14245,14377,14775,15450,18534,30924,64898,72999,102247,227231,11758,67512,212862,214253,71760,72535,110695,68255,76574,18777	Apoc1,Cat,Cyp2e1,Acsl1,Lpin1,G6pc,Gpx1,Lipc,Pck1,Angptl3,Lpin2,Insig2,Gpat4,Cps1,Prdx6,Agpat2,Chpt1,Etnk2,Etnppl,Aldh1b1,Aldh7a1,Tmem86b,Mfsd2a,Lypla1
16_Member	GO Biological Processes	GO:0006641	triglyceride metabolic process	-11.8472	-9.59286	14/72	11812,12359,13106,14081,14245,14377,14775,15450,18534,30924,64898,72999,102247,227231	Apoc1,Cat,Cyp2e1,Acsl1,Lpin1,G6pc,Gpx1,Lipc,Pck1,Angptl3,Lpin2,Insig2,Gpat4,Cps1
16_Member	GO Biological Processes	GO:0006639	acylglycerol metabolic process	-9.48594	-7.31512	14/106	11812,12359,13106,14081,14245,14377,14775,15450,18534,30924,64898,72999,102247,227231	Apoc1,Cat,Cyp2e1,Acsl1,Lpin1,G6pc,Gpx1,Lipc,Pck1,Angptl3,Lpin2,Insig2,Gpat4,Cps1
16_Member	GO Biological Processes	GO:0006638	neutral lipid metabolic process	-9.37577	-7.21525	14/108	11812,12359,13106,14081,14245,14377,14775,15450,18534,30924,64898,72999,102247,227231	Apoc1,Cat,Cyp2e1,Acsl1,Lpin1,G6pc,Gpx1,Lipc,Pck1,Angptl3,Lpin2,Insig2,Gpat4,Cps1
16_Member	GO Biological Processes	GO:0046486	glycerolipid metabolic process	-5.75946	-3.81601	18/337	11758,11812,12359,13106,14081,14245,14377,14775,15450,18534,30924,64898,67512,72999,102247,212862,214253,227231	Prdx6,Apoc1,Cat,Cyp2e1,Acsl1,Lpin1,G6pc,Gpx1,Lipc,Pck1,Angptl3,Lpin2,Agpat2,Insig2,Gpat4,Chpt1,Etnk2,Cps1
16_Member	GO Biological Processes	GO:0019432	triglyceride biosynthetic process	-5.25869	-3.3657	5/19	14081,14245,18534,64898,102247	Acsl1,Lpin1,Pck1,Lpin2,Gpat4
16_Member	Reactome Gene Sets	R-MMU-1483213	Synthesis of PE	-4.74409	-2.89961	4/12	14245,64898,71760,214253	Lpin1,Lpin2,Etnppl,Etnk2
16_Member	KEGG Pathway	mmu00561	Glycerolipid metabolism - Mus musculus (house mouse)	-4.5174	-2.70337	7/63	14245,15450,64898,67512,72535,102247,110695	Lpin1,Lipc,Lpin2,Agpat2,Aldh1b1,Gpat4,Aldh7a1
16_Member	Reactome Gene Sets	R-MMU-1483206	Glycerophospholipid biosynthesis	-4.40655	-2.6042	9/115	14245,64898,67512,68255,71760,76574,102247,212862,214253	Lpin1,Lpin2,Agpat2,Tmem86b,Etnppl,Mfsd2a,Gpat4,Chpt1,Etnk2
16_Member	GO Biological Processes	GO:0046460	neutral lipid biosynthetic process	-4.1546	-2.38241	5/31	14081,14245,18534,64898,102247	Acsl1,Lpin1,Pck1,Lpin2,Gpat4
16_Member	GO Biological Processes	GO:0046463	acylglycerol biosynthetic process	-4.1546	-2.38241	5/31	14081,14245,18534,64898,102247	Acsl1,Lpin1,Pck1,Lpin2,Gpat4
16_Member	KEGG Pathway	mmu00564	Glycerophospholipid metabolism - Mus musculus (house mouse)	-4.10632	-2.3369	8/98	14245,18777,64898,67512,71760,102247,212862,214253	Lpin1,Lypla1,Lpin2,Agpat2,Etnppl,Gpat4,Chpt1,Etnk2
16_Member	Reactome Gene Sets	R-MMU-1483191	Synthesis of PC	-3.47072	-1.76883	4/24	14245,64898,76574,212862	Lpin1,Lpin2,Mfsd2a,Chpt1
16_Member	Reactome Gene Sets	R-MMU-1483257	Phospholipid metabolism	-2.81994	-1.20734	9/188	14245,64898,67512,68255,71760,76574,102247,212862,214253	Lpin1,Lpin2,Agpat2,Tmem86b,Etnppl,Mfsd2a,Gpat4,Chpt1,Etnk2
16_Member	GO Biological Processes	GO:0045017	glycerolipid biosynthetic process	-2.32443	-0.774362	8/183	14081,14245,18534,64898,67512,102247,212862,214253	Acsl1,Lpin1,Pck1,Lpin2,Agpat2,Gpat4,Chpt1,Etnk2
16_Member	GO Biological Processes	GO:0046473	phosphatidic acid metabolic process	-2.28631	-0.74367	3/25	14245,15450,67512	Lpin1,Lipc,Agpat2
17_Summary	KEGG Pathway	mmu01200	Carbon metabolism - Mus musculus (house mouse)	-11.8436	-9.59286	17/121	11611,12359,14194,14718,15112,17449,17850,18655,66925,66945,67680,76282,104174,104776,170718,227231,231691,71562,14711,212647,64697	Agxt,Cat,Fh1,Got1,Hao1,Mdh1,Mmut,Pgk1,Sdhd,Sdha,Sdhb,Gpt,Gldc,Aldh6a1,Idh3b,Cps1,Sds,Afmid,Gnmt,Aldh4a1,Keg1
17_Member	KEGG Pathway	mmu01200	Carbon metabolism - Mus musculus (house mouse)	-11.8436	-9.59286	17/121	11611,12359,14194,14718,15112,17449,17850,18655,66925,66945,67680,76282,104174,104776,170718,227231,231691	Agxt,Cat,Fh1,Got1,Hao1,Mdh1,Mmut,Pgk1,Sdhd,Sdha,Sdhb,Gpt,Gldc,Aldh6a1,Idh3b,Cps1,Sds
17_Member	KEGG Pathway	mmu00630	Glyoxylate and dicarboxylate metabolism - Mus musculus (house mouse)	-6.56996	-4.57638	7/32	11611,12359,15112,17449,17850,71562,104174	Agxt,Cat,Hao1,Mdh1,Mmut,Afmid,Gldc
17_Member	Reactome Gene Sets	R-MMU-389661	Glyoxylate metabolism and glycine degradation	-4.30008	-2.50656	5/29	11611,14711,15112,104174,212647	Agxt,Gnmt,Hao1,Gldc,Aldh4a1
17_Member	GO Biological Processes	GO:0006544	glycine metabolic process	-4.19813	-2.42175	4/16	11611,14711,64697,104174	Agxt,Gnmt,Keg1,Gldc
18_Summary	GO Biological Processes	GO:1901615	organic hydroxy compound metabolic process	-10.4602	-8.24168	29/469	11812,12359,13039,13077,13105,13106,13123,13190,13195,13202,13595,14085,14528,14718,15112,15450,18534,19299,20280,27413,30924,57320,72999,76971,104086,110391,111175,170718,208665,78925,15494,102294	Apoc1,Cat,Ctsl,Cyp1a2,Cyp2d9,Cyp2e1,Cyp7b1,Dct,Ddc,Ddt,Ebp,Fah,Gch1,Got1,Hao1,Lipc,Pck1,Abcd3,Scp2,Abcb11,Angptl3,Park7,Insig2,Sult2a8,Cyp27a1,Qdpr,Pecr,Idh3b,Akr1d1,Srd5a1,Hsd3b3,Cyp4v3
18_Member	GO Biological Processes	GO:1901615	organic hydroxy compound metabolic process	-10.4602	-8.24168	29/469	11812,12359,13039,13077,13105,13106,13123,13190,13195,13202,13595,14085,14528,14718,15112,15450,18534,19299,20280,27413,30924,57320,72999,76971,104086,110391,111175,170718,208665	Apoc1,Cat,Ctsl,Cyp1a2,Cyp2d9,Cyp2e1,Cyp7b1,Dct,Ddc,Ddt,Ebp,Fah,Gch1,Got1,Hao1,Lipc,Pck1,Abcd3,Scp2,Abcb11,Angptl3,Park7,Insig2,Sult2a8,Cyp27a1,Qdpr,Pecr,Idh3b,Akr1d1
18_Member	GO Biological Processes	GO:0006066	alcohol metabolic process	-8.27784	-6.18908	21/315	11812,12359,13077,13105,13123,13595,14528,14718,15112,15450,18534,20280,30924,57320,72999,76971,104086,110391,111175,170718,208665	Apoc1,Cat,Cyp1a2,Cyp2d9,Cyp7b1,Ebp,Gch1,Got1,Hao1,Lipc,Pck1,Scp2,Angptl3,Park7,Insig2,Sult2a8,Cyp27a1,Qdpr,Pecr,Idh3b,Akr1d1
18_Member	GO Biological Processes	GO:1901617	organic hydroxy compound biosynthetic process	-7.62862	-5.57837	15/171	13123,13190,13195,13202,13595,14528,14718,18534,19299,20280,57320,72999,104086,110391,208665	Cyp7b1,Dct,Ddc,Ddt,Ebp,Gch1,Got1,Pck1,Abcd3,Scp2,Park7,Insig2,Cyp27a1,Qdpr,Akr1d1
18_Member	GO Biological Processes	GO:0008206	bile acid metabolic process	-7.12221	-5.09999	7/27	13123,19299,20280,27413,76971,104086,208665	Cyp7b1,Abcd3,Scp2,Abcb11,Sult2a8,Cyp27a1,Akr1d1
18_Member	GO Biological Processes	GO:1902652	secondary alcohol metabolic process	-5.33954	-3.43164	11/138	11812,12359,13123,13595,15450,30924,72999,76971,104086,170718,208665	Apoc1,Cat,Cyp7b1,Ebp,Lipc,Angptl3,Insig2,Sult2a8,Cyp27a1,Idh3b,Akr1d1
18_Member	GO Biological Processes	GO:0008203	cholesterol metabolic process	-4.91899	-3.05779	10/125	11812,12359,13123,13595,15450,30924,72999,76971,104086,208665	Apoc1,Cat,Cyp7b1,Ebp,Lipc,Angptl3,Insig2,Sult2a8,Cyp27a1,Akr1d1
18_Member	GO Biological Processes	GO:0016125	sterol metabolic process	-4.65463	-2.81826	10/134	11812,12359,13123,13595,15450,30924,72999,76971,104086,208665	Apoc1,Cat,Cyp7b1,Ebp,Lipc,Angptl3,Insig2,Sult2a8,Cyp27a1,Akr1d1
18_Member	Reactome Gene Sets	R-MMU-193368	Synthesis of bile acids and bile salts via 7alpha-hydroxycholesterol	-4.62919	-2.79603	5/25	13123,20280,27413,104086,208665	Cyp7b1,Scp2,Abcb11,Cyp27a1,Akr1d1
18_Member	GO Biological Processes	GO:0006699	bile acid biosynthetic process	-4.31819	-2.52322	4/15	13123,19299,104086,208665	Cyp7b1,Abcd3,Cyp27a1,Akr1d1
18_Member	KEGG Pathway	mmu00120	Primary bile acid biosynthesis - Mus musculus (house mouse)	-3.98221	-2.22636	4/18	13123,20280,104086,208665	Cyp7b1,Scp2,Cyp27a1,Akr1d1
18_Member	Reactome Gene Sets	R-MMU-192105	Synthesis of bile acids and bile salts	-3.9555	-2.20364	5/34	13123,20280,27413,104086,208665	Cyp7b1,Scp2,Abcb11,Cyp27a1,Akr1d1
18_Member	Reactome Gene Sets	R-MMU-194068	Bile acid and bile salt metabolism	-3.4144	-1.71721	5/44	13123,20280,27413,104086,208665	Cyp7b1,Scp2,Abcb11,Cyp27a1,Akr1d1
18_Member	GO Biological Processes	GO:0006706	steroid catabolic process	-3.26736	-1.59841	4/27	13077,78925,104086,208665	Cyp1a2,Srd5a1,Cyp27a1,Akr1d1
18_Member	Reactome Gene Sets	R-MMU-193807	Synthesis of bile acids and bile salts via 27-hydroxycholesterol	-2.85891	-1.24245	3/16	13123,104086,208665	Cyp7b1,Cyp27a1,Akr1d1
18_Member	GO Biological Processes	GO:1901616	organic hydroxy compound catabolic process	-2.55221	-0.972009	5/68	14085,15112,76971,104086,208665	Fah,Hao1,Sult2a8,Cyp27a1,Akr1d1
18_Member	GO Biological Processes	GO:0046164	alcohol catabolic process	-2.35678	-0.800004	4/47	15112,76971,104086,208665	Hao1,Sult2a8,Cyp27a1,Akr1d1
18_Member	GO Biological Processes	GO:0008209	androgen metabolic process	-2.33729	-0.786395	3/24	15494,78925,208665	Hsd3b3,Srd5a1,Akr1d1
18_Member	Reactome Gene Sets	R-MMU-211976	Endogenous sterols	-2.19097	-0.65804	3/27	13123,102294,104086	Cyp7b1,Cyp4v3,Cyp27a1
19_Summary	WikiPathways	WP1770	One-carbon metabolism and related pathways	-9.84922	-7.65116	11/52	11720,12116,12411,14711,14775,20656,74129,107869,192166,212862,214253,107747,269378,56720	Mat1a,Bhmt,Cbs,Gnmt,Gpx1,Sod2,Dmgdh,Cth,Sardh,Chpt1,Etnk2,Aldh1l1,Ahcy,Tdo2
19_Member	WikiPathways	WP1770	One-carbon metabolism and related pathways	-9.84922	-7.65116	11/52	11720,12116,12411,14711,14775,20656,74129,107869,192166,212862,214253	Mat1a,Bhmt,Cbs,Gnmt,Gpx1,Sod2,Dmgdh,Cth,Sardh,Chpt1,Etnk2
19_Member	WikiPathways	WP435	One-carbon metabolism	-3.14564	-1.48643	4/29	11720,12116,107747,269378	Mat1a,Bhmt,Aldh1l1,Ahcy
19_Member	GO Biological Processes	GO:0051289	protein homotetramerization	-3.03753	-1.39178	5/53	11720,14711,20656,56720,107869	Mat1a,Gnmt,Sod2,Tdo2,Cth
19_Member	GO Biological Processes	GO:0006555	methionine metabolic process	-3.03686	-1.39178	3/14	11720,12116,14711	Mat1a,Bhmt,Gnmt
19_Member	GO Biological Processes	GO:0046500	S-adenosylmethionine metabolic process	-2.85891	-1.24245	3/16	11720,14711,269378	Mat1a,Gnmt,Ahcy
19_Member	GO Biological Processes	GO:0051262	protein tetramerization	-2.13875	-0.610587	5/85	11720,14711,20656,56720,107869	Mat1a,Gnmt,Sod2,Tdo2,Cth
20_Summary	KEGG Pathway	mmu00071	Fatty acid degradation - Mus musculus (house mouse)	-9.84922	-7.65116	11/52	12896,13117,13118,13119,14081,66885,71519,72535,74147,110695,277753,18534,20280,22190,57875,104086,13109,13850,14870,13106,14775,13077,13107,16000	Cpt2,Cyp4a10,Cyp4a12b,Cyp4a14,Acsl1,Acadsb,Cyp2u1,Aldh1b1,Ehhadh,Aldh7a1,Cyp4a12a,Pck1,Scp2,Ubc,Angptl4,Cyp27a1,Cyp2j5,Ephx2,Gstp1,Cyp2e1,Gpx1,Cyp1a2,Cyp2f2,Igf1
20_Member	KEGG Pathway	mmu00071	Fatty acid degradation - Mus musculus (house mouse)	-9.84922	-7.65116	11/52	12896,13117,13118,13119,14081,66885,71519,72535,74147,110695,277753	Cpt2,Cyp4a10,Cyp4a12b,Cyp4a14,Acsl1,Acadsb,Cyp2u1,Aldh1b1,Ehhadh,Aldh7a1,Cyp4a12a
20_Member	WikiPathways	WP2316	PPAR signaling pathway	-8.73602	-6.62057	12/82	12896,13117,13118,13119,14081,18534,20280,22190,57875,74147,104086,277753	Cpt2,Cyp4a10,Cyp4a12b,Cyp4a14,Acsl1,Pck1,Scp2,Ubc,Angptl4,Ehhadh,Cyp27a1,Cyp4a12a
20_Member	KEGG Pathway	mmu03320	PPAR signaling pathway - Mus musculus (house mouse)	-8.31725	-6.2227	12/89	12896,13117,13118,13119,14081,18534,20280,22190,57875,74147,104086,277753	Cpt2,Cyp4a10,Cyp4a12b,Cyp4a14,Acsl1,Pck1,Scp2,Ubc,Angptl4,Ehhadh,Cyp27a1,Cyp4a12a
20_Member	GO Biological Processes	GO:0043651	linoleic acid metabolic process	-6.77775	-4.77719	7/30	13109,13117,13118,13119,13850,14870,277753	Cyp2j5,Cyp4a10,Cyp4a12b,Cyp4a14,Ephx2,Gstp1,Cyp4a12a
20_Member	WikiPathways	WP4349	Eicosanoid metabolism via cytochrome P450 monooxygenases	-5.66872	-3.73342	5/16	13109,13117,13118,13850,277753	Cyp2j5,Cyp4a10,Cyp4a12b,Ephx2,Cyp4a12a
20_Member	GO Biological Processes	GO:0048252	lauric acid metabolic process	-5.57407	-3.64279	4/8	13117,13118,13119,277753	Cyp4a10,Cyp4a12b,Cyp4a14,Cyp4a12a
20_Member	KEGG Pathway	mmu00590	Arachidonic acid metabolism - Mus musculus (house mouse)	-5.43532	-3.51589	9/86	13106,13109,13117,13118,13119,13850,14775,71519,277753	Cyp2e1,Cyp2j5,Cyp4a10,Cyp4a12b,Cyp4a14,Ephx2,Gpx1,Cyp2u1,Cyp4a12a
20_Member	Reactome Gene Sets	R-MMU-2142816	Synthesis of (16-20)-hydroxyeicosatetraenoic acids (HETE)	-5.32368	-3.4233	4/9	13077,13117,13118,71519	Cyp1a2,Cyp4a10,Cyp4a12b,Cyp2u1
20_Member	GO Biological Processes	GO:0097267	omega-hydroxylase P450 pathway	-4.26027	-2.47684	3/6	13118,71519,277753	Cyp4a12b,Cyp2u1,Cyp4a12a
20_Member	Reactome Gene Sets	R-MMU-2142753	Arachidonic acid metabolism	-3.99097	-2.23244	6/53	13077,13117,13118,13850,14775,71519	Cyp1a2,Cyp4a10,Cyp4a12b,Ephx2,Gpx1,Cyp2u1
20_Member	GO Biological Processes	GO:0051791	medium-chain fatty acid metabolic process	-3.39985	-1.70499	4/25	13117,13118,13119,277753	Cyp4a10,Cyp4a12b,Cyp4a14,Cyp4a12a
20_Member	Reactome Gene Sets	R-MMU-211935	Fatty acids	-3.36676	-1.68222	3/11	13107,13117,13118	Cyp2f2,Cyp4a10,Cyp4a12b
20_Member	WikiPathways	WP4347	Eicosanoid metabolism via cyclooxygenases (COX)	-3.03317	-1.39178	4/31	13117,13118,74147,277753	Cyp4a10,Cyp4a12b,Ehhadh,Cyp4a12a
20_Member	WikiPathways	WP4348	Eicosanoid metabolism via lipoxygenases (LOX)	-2.92873	-1.30306	4/33	13117,13118,74147,277753	Cyp4a10,Cyp4a12b,Ehhadh,Cyp4a12a
20_Member	GO Biological Processes	GO:0046456	icosanoid biosynthetic process	-2.53511	-0.958461	4/42	13117,13118,13119,277753	Cyp4a10,Cyp4a12b,Cyp4a14,Cyp4a12a
20_Member	KEGG Pathway	mmu04750	Inflammatory mediator regulation of TRP channels - Mus musculus (house mouse)	-2.01634	-0.49911	6/127	13109,13117,13118,13119,16000,277753	Cyp2j5,Cyp4a10,Cyp4a12b,Cyp4a14,Igf1,Cyp4a12a

## Sheet: GO_pp_down
GroupID	Category	Term	Description	LogP	Log(q-value)	InTerm_InList	Genes	Symbols
1_Summary	GO Biological Processes	GO:1901615	organic hydroxy compound metabolic process	-16.9089	-12.6412	34/469	11522,11668,11804,11806,11808,12623,12660,13116,13121,13122,13819,13884,14137,14473,14555,14635,16828,16987,17069,18830,19659,20186,20502,20887,74754,100102,104158,116852,192156,208715,216454,223920,225913,234199,12401,13094,13112,14104,110460,319554,11911,14431,14751,18770,68054,107476,170439,213053,11657,12700,14421,16592,27404,68680,104418	Adh1,Aldh1a1,Aplp2,Apoa1,Apoa4,Ces1g,Chka,Cyp46a1,Cyp51,Cyp7a1,Epas1,Ces1c,Fdft1,Gc,Gpd1,Galk1,Ldha,Lss,Ly6e,Pltp,Rbp1,Nr1h4,Slc16a2,Sult1a1,Dhcr24,Pcsk9,Ces1d,Akr1c20,Mvd,Hmgcs1,Rdh16f2,Soat2,Tkfc,Fgl1,Serpina6,Cyp2b9,Cyp3a11,Fasn,Acat2,Idi1,Atf4,Gamt,Gpi1,Pklr,Serpina12,Acaca,Elovl6,Slc39a14,Alb,Cish,B4galnt1,Fabp5,Abca8b,Fitm1,Dgkz
1_Member	GO Biological Processes	GO:1901615	organic hydroxy compound metabolic process	-16.9089	-12.6412	34/469	11522,11668,11804,11806,11808,12623,12660,13116,13121,13122,13819,13884,14137,14473,14555,14635,16828,16987,17069,18830,19659,20186,20502,20887,74754,100102,104158,116852,192156,208715,216454,223920,225913,234199	Adh1,Aldh1a1,Aplp2,Apoa1,Apoa4,Ces1g,Chka,Cyp46a1,Cyp51,Cyp7a1,Epas1,Ces1c,Fdft1,Gc,Gpd1,Galk1,Ldha,Lss,Ly6e,Pltp,Rbp1,Nr1h4,Slc16a2,Sult1a1,Dhcr24,Pcsk9,Ces1d,Akr1c20,Mvd,Hmgcs1,Rdh16f2,Soat2,Tkfc,Fgl1
1_Member	GO Biological Processes	GO:0008202	steroid metabolic process	-14.5604	-10.7526	25/280	11804,11806,11808,12401,12623,13094,13112,13116,13121,13122,13884,14137,14473,16987,20186,20887,74754,100102,104158,116852,192156,208715,216454,223920,234199	Aplp2,Apoa1,Apoa4,Serpina6,Ces1g,Cyp2b9,Cyp3a11,Cyp46a1,Cyp51,Cyp7a1,Ces1c,Fdft1,Gc,Lss,Nr1h4,Sult1a1,Dhcr24,Pcsk9,Ces1d,Akr1c20,Mvd,Hmgcs1,Rdh16f2,Soat2,Fgl1
1_Member	GO Biological Processes	GO:0006066	alcohol metabolic process	-14.3083	-10.6427	26/315	11522,11668,11804,11806,11808,12623,12660,13116,13121,13122,13884,14137,14555,14635,16987,19659,74754,100102,104158,116852,192156,208715,216454,223920,225913,234199	Adh1,Aldh1a1,Aplp2,Apoa1,Apoa4,Ces1g,Chka,Cyp46a1,Cyp51,Cyp7a1,Ces1c,Fdft1,Gpd1,Galk1,Lss,Rbp1,Dhcr24,Pcsk9,Ces1d,Akr1c20,Mvd,Hmgcs1,Rdh16f2,Soat2,Tkfc,Fgl1
1_Member	GO Biological Processes	GO:0008203	cholesterol metabolic process	-13.0371	-9.54752	17/125	11804,11806,11808,12623,13116,13121,13122,13884,14137,16987,74754,100102,104158,192156,208715,223920,234199	Aplp2,Apoa1,Apoa4,Ces1g,Cyp46a1,Cyp51,Cyp7a1,Ces1c,Fdft1,Lss,Dhcr24,Pcsk9,Ces1d,Mvd,Hmgcs1,Soat2,Fgl1
1_Member	GO Biological Processes	GO:0016125	sterol metabolic process	-12.5291	-9.16448	17/134	11804,11806,11808,12623,13116,13121,13122,13884,14137,16987,74754,100102,104158,192156,208715,223920,234199	Aplp2,Apoa1,Apoa4,Ces1g,Cyp46a1,Cyp51,Cyp7a1,Ces1c,Fdft1,Lss,Dhcr24,Pcsk9,Ces1d,Mvd,Hmgcs1,Soat2,Fgl1
1_Member	GO Biological Processes	GO:1902652	secondary alcohol metabolic process	-12.3158	-9.04811	17/138	11804,11806,11808,12623,13116,13121,13122,13884,14137,16987,74754,100102,104158,192156,208715,223920,234199	Aplp2,Apoa1,Apoa4,Ces1g,Cyp46a1,Cyp51,Cyp7a1,Ces1c,Fdft1,Lss,Dhcr24,Pcsk9,Ces1d,Mvd,Hmgcs1,Soat2,Fgl1
1_Member	WikiPathways	WP4346	Cholesterol metabolism with Bloch and Kandutsch-Russell pathways	-12.213	-8.98664	12/52	13116,13121,13122,14104,14137,16987,74754,110460,192156,208715,223920,319554	Cyp46a1,Cyp51,Cyp7a1,Fasn,Fdft1,Lss,Dhcr24,Acat2,Mvd,Hmgcs1,Soat2,Idi1
1_Member	GO Biological Processes	GO:0006695	cholesterol biosynthetic process	-12.0273	-8.9057	11/41	11806,11808,12623,13121,13884,14137,16987,74754,104158,192156,208715	Apoa1,Apoa4,Ces1g,Cyp51,Ces1c,Fdft1,Lss,Dhcr24,Ces1d,Mvd,Hmgcs1
1_Member	GO Biological Processes	GO:1902653	secondary alcohol biosynthetic process	-12.0273	-8.9057	11/41	11806,11808,12623,13121,13884,14137,16987,74754,104158,192156,208715	Apoa1,Apoa4,Ces1g,Cyp51,Ces1c,Fdft1,Lss,Dhcr24,Ces1d,Mvd,Hmgcs1
1_Member	GO Biological Processes	GO:0044283	small molecule biosynthetic process	-11.4273	-8.33562	26/419	11668,11806,11808,11911,12623,13121,13122,13884,14104,14137,14431,14555,14751,16828,16987,18770,18830,19659,68054,74754,104158,107476,170439,192156,208715,213053	Aldh1a1,Apoa1,Apoa4,Atf4,Ces1g,Cyp51,Cyp7a1,Ces1c,Fasn,Fdft1,Gamt,Gpd1,Gpi1,Ldha,Lss,Pklr,Pltp,Rbp1,Serpina12,Dhcr24,Ces1d,Acaca,Elovl6,Mvd,Hmgcs1,Slc39a14
1_Member	GO Biological Processes	GO:0016126	sterol biosynthetic process	-11.3125	-8.2752	11/47	11806,11808,12623,13121,13884,14137,16987,74754,104158,192156,208715	Apoa1,Apoa4,Ces1g,Cyp51,Ces1c,Fdft1,Lss,Dhcr24,Ces1d,Mvd,Hmgcs1
1_Member	Reactome Gene Sets	R-MMU-8957322	Metabolism of steroids	-10.661	-7.71544	15/127	11657,12401,13116,13121,13122,14137,14473,16987,20186,74754,110460,116852,192156,208715,319554	Alb,Serpina6,Cyp46a1,Cyp51,Cyp7a1,Fdft1,Gc,Lss,Nr1h4,Dhcr24,Acat2,Akr1c20,Mvd,Hmgcs1,Idi1
1_Member	GO Biological Processes	GO:0008610	lipid biosynthetic process	-9.94802	-7.06049	27/527	11668,11806,11808,12623,12660,12700,13121,13122,13884,14104,14137,14421,16592,16987,19659,27404,68054,68680,74754,104158,104418,107476,116852,170439,192156,208715,319554	Aldh1a1,Apoa1,Apoa4,Ces1g,Chka,Cish,Cyp51,Cyp7a1,Ces1c,Fasn,Fdft1,B4galnt1,Fabp5,Lss,Rbp1,Abca8b,Serpina12,Fitm1,Dhcr24,Ces1d,Dgkz,Acaca,Akr1c20,Elovl6,Mvd,Hmgcs1,Idi1
1_Member	GO Biological Processes	GO:0006694	steroid biosynthetic process	-9.46779	-6.59799	13/107	11806,11808,12623,13121,13122,13884,14137,16987,74754,104158,116852,192156,208715	Apoa1,Apoa4,Ces1g,Cyp51,Cyp7a1,Ces1c,Fdft1,Lss,Dhcr24,Ces1d,Akr1c20,Mvd,Hmgcs1
1_Member	Reactome Gene Sets	R-MMU-191273	Cholesterol biosynthesis	-9.13178	-6.29541	8/28	13121,14137,16987,74754,110460,192156,208715,319554	Cyp51,Fdft1,Lss,Dhcr24,Acat2,Mvd,Hmgcs1,Idi1
1_Member	GO Biological Processes	GO:1901617	organic hydroxy compound biosynthetic process	-8.81992	-5.99935	15/171	11806,11808,12623,13121,13122,13819,13884,14137,16828,16987,18830,74754,104158,192156,208715	Apoa1,Apoa4,Ces1g,Cyp51,Cyp7a1,Epas1,Ces1c,Fdft1,Ldha,Lss,Pltp,Dhcr24,Ces1d,Mvd,Hmgcs1
1_Member	WikiPathways	WP103	Cholesterol biosynthesis	-7.98073	-5.23151	6/15	13121,14137,16987,192156,208715,319554	Cyp51,Fdft1,Lss,Mvd,Hmgcs1,Idi1
1_Member	GO Biological Processes	GO:0046165	alcohol biosynthetic process	-7.68274	-4.94649	11/99	11806,11808,12623,13121,13884,14137,16987,74754,104158,192156,208715	Apoa1,Apoa4,Ces1g,Cyp51,Ces1c,Fdft1,Lss,Dhcr24,Ces1d,Mvd,Hmgcs1
1_Member	KEGG Pathway	mmu00100	Steroid biosynthesis - Mus musculus (house mouse)	-5.5686	-3.16418	5/20	13121,14137,16987,74754,223920	Cyp51,Fdft1,Lss,Dhcr24,Soat2
1_Member	KEGG Pathway	mmu00900	Terpenoid backbone biosynthesis - Mus musculus (house mouse)	-3.88234	-1.78761	4/23	110460,192156,208715,319554	Acat2,Mvd,Hmgcs1,Idi1
2_Summary	GO Biological Processes	GO:0051346	negative regulation of hydrolase activity	-14.5432	-10.7526	28/366	11287,11625,11699,11806,12401,14080,14456,14751,16150,16424,16425,16426,16427,16644,17836,18816,20219,20716,20717,22339,59083,68054,74754,213053,217847,232400,385643,624219,64138,11461,231103,235587,101613,15481,22187	Pzp,Ahsg,Ambp,Apoa1,Serpina6,Fabp1,Gas6,Gpi1,Ikbkb,Itih1,Itih2,Itih3,Itih4,Kng1,Mug1,Serpinf2,Apcs,Serpina3n,Serpina3m,Vegfa,Fetub,Serpina12,Dhcr24,Slc39a14,Serpina10,A2ml1,Kng2,Angptl8,Ctsz,Actb,Gckr,Parp3,Nlrp6,Hspa8,Ubb
2_Member	GO Biological Processes	GO:0051346	negative regulation of hydrolase activity	-14.5432	-10.7526	28/366	11287,11625,11699,11806,12401,14080,14456,14751,16150,16424,16425,16426,16427,16644,17836,18816,20219,20716,20717,22339,59083,68054,74754,213053,217847,232400,385643,624219	Pzp,Ahsg,Ambp,Apoa1,Serpina6,Fabp1,Gas6,Gpi1,Ikbkb,Itih1,Itih2,Itih3,Itih4,Kng1,Mug1,Serpinf2,Apcs,Serpina3n,Serpina3m,Vegfa,Fetub,Serpina12,Dhcr24,Slc39a14,Serpina10,A2ml1,Kng2,Angptl8
2_Member	GO Biological Processes	GO:0010466	negative regulation of peptidase activity	-13.2679	-9.69911	23/262	11287,11625,11699,12401,14080,14456,14751,16424,16425,16426,16427,16644,17836,18816,20716,20717,22339,59083,68054,74754,217847,232400,385643	Pzp,Ahsg,Ambp,Serpina6,Fabp1,Gas6,Gpi1,Itih1,Itih2,Itih3,Itih4,Kng1,Mug1,Serpinf2,Serpina3n,Serpina3m,Vegfa,Fetub,Serpina12,Dhcr24,Serpina10,A2ml1,Kng2
2_Member	GO Biological Processes	GO:0045861	negative regulation of proteolysis	-11.2051	-8.21617	24/361	11287,11625,11699,12401,14080,14456,14751,16424,16425,16426,16427,16644,17836,18816,20716,20717,22339,59083,64138,68054,74754,217847,232400,385643	Pzp,Ahsg,Ambp,Serpina6,Fabp1,Gas6,Gpi1,Itih1,Itih2,Itih3,Itih4,Kng1,Mug1,Serpinf2,Serpina3n,Serpina3m,Vegfa,Fetub,Ctsz,Serpina12,Dhcr24,Serpina10,A2ml1,Kng2
2_Member	GO Biological Processes	GO:0043086	negative regulation of catalytic activity	-10.3217	-7.4157	31/666	11287,11461,11625,11699,11806,12401,14080,14456,14751,16150,16424,16425,16426,16427,16644,17836,18816,20219,20716,20717,22339,59083,68054,74754,213053,217847,231103,232400,235587,385643,624219	Pzp,Actb,Ahsg,Ambp,Apoa1,Serpina6,Fabp1,Gas6,Gpi1,Ikbkb,Itih1,Itih2,Itih3,Itih4,Kng1,Mug1,Serpinf2,Apcs,Serpina3n,Serpina3m,Vegfa,Fetub,Serpina12,Dhcr24,Slc39a14,Serpina10,Gckr,A2ml1,Parp3,Kng2,Angptl8
2_Member	GO Biological Processes	GO:0052547	regulation of peptidase activity	-9.33092	-6.47816	24/445	11287,11625,11699,12401,14080,14456,14751,16424,16425,16426,16427,16644,17836,18816,20716,20717,22339,59083,68054,74754,101613,217847,232400,385643	Pzp,Ahsg,Ambp,Serpina6,Fabp1,Gas6,Gpi1,Itih1,Itih2,Itih3,Itih4,Kng1,Mug1,Serpinf2,Serpina3n,Serpina3m,Vegfa,Fetub,Serpina12,Dhcr24,Nlrp6,Serpina10,A2ml1,Kng2
2_Member	GO Biological Processes	GO:0010951	negative regulation of endopeptidase activity	-8.25267	-5.47629	15/188	11625,12401,14080,14456,14751,16644,18816,20716,20717,22339,59083,68054,74754,217847,385643	Ahsg,Serpina6,Fabp1,Gas6,Gpi1,Kng1,Serpinf2,Serpina3n,Serpina3m,Vegfa,Fetub,Serpina12,Dhcr24,Serpina10,Kng2
2_Member	GO Biological Processes	GO:0030162	regulation of proteolysis	-7.25608	-4.56813	28/751	11287,11625,11699,12401,14080,14456,14751,15481,16424,16425,16426,16427,16644,17836,18816,20716,20717,22187,22339,59083,64138,68054,74754,101613,217847,232400,385643,624219	Pzp,Ahsg,Ambp,Serpina6,Fabp1,Gas6,Gpi1,Hspa8,Itih1,Itih2,Itih3,Itih4,Kng1,Mug1,Serpinf2,Serpina3n,Serpina3m,Ubb,Vegfa,Fetub,Ctsz,Serpina12,Dhcr24,Nlrp6,Serpina10,A2ml1,Kng2,Angptl8
2_Member	GO Biological Processes	GO:0052548	regulation of endopeptidase activity	-5.2758	-2.90016	16/361	11625,12401,14080,14456,14751,16644,18816,20716,20717,22339,59083,68054,74754,101613,217847,385643	Ahsg,Serpina6,Fabp1,Gas6,Gpi1,Kng1,Serpinf2,Serpina3n,Serpina3m,Vegfa,Fetub,Serpina12,Dhcr24,Nlrp6,Serpina10,Kng2
2_Member	GO Biological Processes	GO:0043154	negative regulation of cysteine-type endopeptidase activity involved in apoptotic process	-2.53064	-0.777454	5/84	14080,14456,14751,22339,74754	Fabp1,Gas6,Gpi1,Vegfa,Dhcr24
2_Member	GO Biological Processes	GO:2000117	negative regulation of cysteine-type endopeptidase activity	-2.28245	-0.589907	5/96	14080,14456,14751,22339,74754	Fabp1,Gas6,Gpi1,Vegfa,Dhcr24
3_Summary	KEGG Pathway	mmu04610	Complement and coagulation cascades - Mus musculus (house mouse)	-12.6839	-9.26122	15/93	12260,12268,12269,12630,14058,14067,14962,15139,16644,17195,18816,50908,110135,230558,385643,14825,16019,16071,22041,100689,54123,22339,379043,11658,234199,101613,16852,17105,16150	C1qb,C4b,C4bp,Cfi,F10,F5,Cfb,Hc,Kng1,Mbl2,Serpinf2,C1s1,Fgb,C8a,Kng2,Cxcl1,Ighm,Igkc,Trf,Spon2,Irf7,Vegfa,Raet1e,Alcam,Fgl1,Nlrp6,Lgals1,Lyz2,Ikbkb
3_Member	KEGG Pathway	mmu04610	Complement and coagulation cascades - Mus musculus (house mouse)	-12.6839	-9.26122	15/93	12260,12268,12269,12630,14058,14067,14962,15139,16644,17195,18816,50908,110135,230558,385643	C1qb,C4b,C4bp,Cfi,F10,F5,Cfb,Hc,Kng1,Mbl2,Serpinf2,C1s1,Fgb,C8a,Kng2
3_Member	WikiPathways	WP200	Complement activation, classical pathway	-5.95514	-3.45826	5/17	12260,12268,15139,50908,230558	C1qb,C4b,Hc,C1s1,C8a
3_Member	GO Biological Processes	GO:0006959	humoral immune response	-5.47543	-3.08851	17/390	12260,12268,12269,12630,14825,14962,15139,16019,16071,16644,17195,22041,50908,100689,110135,230558,385643	C1qb,C4b,C4bp,Cfi,Cxcl1,Cfb,Hc,Ighm,Igkc,Kng1,Mbl2,Trf,C1s1,Spon2,Fgb,C8a,Kng2
3_Member	GO Biological Processes	GO:0006956	complement activation	-5.04604	-2.70773	11/181	12260,12268,12269,12630,14962,15139,16019,16071,17195,50908,230558	C1qb,C4b,C4bp,Cfi,Cfb,Hc,Ighm,Igkc,Mbl2,C1s1,C8a
3_Member	Reactome Gene Sets	R-MMU-166658	Complement cascade	-4.83911	-2.55271	6/46	12260,12268,12630,15139,17195,230558	C1qb,C4b,Cfi,Hc,Mbl2,C8a
3_Member	Reactome Gene Sets	R-MMU-977606	Regulation of Complement cascade	-4.24841	-2.06703	5/36	12260,12268,12630,15139,230558	C1qb,C4b,Cfi,Hc,C8a
3_Member	GO Biological Processes	GO:0016064	immunoglobulin mediated immune response	-3.93978	-1.82127	11/239	12260,12268,12269,12630,15139,16019,16071,17195,50908,54123,230558	C1qb,C4b,C4bp,Cfi,Hc,Ighm,Igkc,Mbl2,C1s1,Irf7,C8a
3_Member	GO Biological Processes	GO:0006958	complement activation, classical pathway	-3.92754	-1.81209	9/162	12260,12269,12630,15139,16019,16071,17195,50908,230558	C1qb,C4bp,Cfi,Hc,Ighm,Igkc,Mbl2,C1s1,C8a
3_Member	GO Biological Processes	GO:0002460	adaptive immune response based on somatic recombination of immune receptors built from immunoglobulin superfamily domains	-3.88461	-1.78761	13/329	12260,12268,12269,12630,15139,16019,16071,17195,22339,50908,54123,230558,379043	C1qb,C4b,C4bp,Cfi,Hc,Ighm,Igkc,Mbl2,Vegfa,C1s1,Irf7,C8a,Raet1e
3_Member	GO Biological Processes	GO:0019724	B cell mediated immunity	-3.87634	-1.78469	11/243	12260,12268,12269,12630,15139,16019,16071,17195,50908,54123,230558	C1qb,C4b,C4bp,Cfi,Hc,Ighm,Igkc,Mbl2,C1s1,Irf7,C8a
3_Member	GO Biological Processes	GO:0002455	humoral immune response mediated by circulating immunoglobulin	-3.8274	-1.74763	9/167	12260,12269,12630,15139,16019,16071,17195,50908,230558	C1qb,C4bp,Cfi,Hc,Ighm,Igkc,Mbl2,C1s1,C8a
3_Member	GO Biological Processes	GO:0002250	adaptive immune response	-3.81947	-1.74763	16/477	11658,12260,12268,12269,12630,15139,16019,16071,17195,22339,50908,54123,110135,230558,234199,379043	Alcam,C1qb,C4b,C4bp,Cfi,Hc,Ighm,Igkc,Mbl2,Vegfa,C1s1,Irf7,Fgb,C8a,Fgl1,Raet1e
3_Member	GO Biological Processes	GO:0002443	leukocyte mediated immunity	-3.76378	-1.70217	14/385	12260,12268,12269,12630,15139,16019,16071,17195,50908,54123,100689,101613,230558,379043	C1qb,C4b,C4bp,Cfi,Hc,Ighm,Igkc,Mbl2,C1s1,Irf7,Spon2,Nlrp6,C8a,Raet1e
3_Member	GO Biological Processes	GO:0006957	complement activation, alternative pathway	-3.62533	-1.61045	3/11	14962,15139,230558	Cfb,Hc,C8a
3_Member	GO Biological Processes	GO:0002449	lymphocyte mediated immunity	-3.44563	-1.45893	12/318	12260,12268,12269,12630,15139,16019,16071,17195,50908,54123,230558,379043	C1qb,C4b,C4bp,Cfi,Hc,Ighm,Igkc,Mbl2,C1s1,Irf7,C8a,Raet1e
3_Member	GO Biological Processes	GO:0002252	immune effector process	-3.24145	-1.28758	16/538	12260,12268,12269,12630,14962,15139,16019,16071,16852,17195,50908,54123,100689,101613,230558,379043	C1qb,C4b,C4bp,Cfi,Cfb,Hc,Ighm,Igkc,Lgals1,Mbl2,C1s1,Irf7,Spon2,Nlrp6,C8a,Raet1e
3_Member	KEGG Pathway	mmu05150	Staphylococcus aureus infection - Mus musculus (house mouse)	-3.12946	-1.20808	7/128	12260,12268,12630,14962,15139,17195,50908	C1qb,C4b,Cfi,Cfb,Hc,Mbl2,C1s1
3_Member	WikiPathways	WP1496	Oxidative damage response	-2.93562	-1.06756	4/40	12260,12268,15139,50908	C1qb,C4b,Hc,C1s1
3_Member	GO Biological Processes	GO:0019835	cytolysis	-2.8194	-0.987826	3/20	15139,17105,230558	Hc,Lyz2,C8a
3_Member	KEGG Pathway	mmu05133	Pertussis - Mus musculus (house mouse)	-2.69612	-0.892012	5/77	12260,12268,12269,15139,50908	C1qb,C4b,C4bp,Hc,C1s1
3_Member	KEGG Pathway	mmu05171	Coronavirus disease - COVID-19 - Mus musculus (house mouse)	-2.59994	-0.817568	9/248	12260,12268,14962,15139,16150,17195,50908,110135,230558	C1qb,C4b,Cfb,Hc,Ikbkb,Mbl2,C1s1,Fgb,C8a
3_Member	GO Biological Processes	GO:0002253	activation of immune response	-2.29369	-0.596497	11/381	12260,12268,12269,12630,14962,15139,16019,16071,17195,50908,230558	C1qb,C4b,C4bp,Cfi,Cfb,Hc,Ighm,Igkc,Mbl2,C1s1,C8a
4_Summary	Reactome Gene Sets	R-MMU-556833	Metabolism of lipids	-12.3818	-9.06832	32/591	11657,12401,12660,12683,13112,13116,13121,13122,14080,14104,14137,14311,14421,14473,14555,14667,15211,16592,16987,19025,20186,68680,74114,74754,107476,110460,116852,170439,192156,208715,243168,319554	Alb,Serpina6,Chka,Cidea,Cyp3a11,Cyp46a1,Cyp51,Cyp7a1,Fabp1,Fasn,Fdft1,Cidec,B4galnt1,Gc,Gpd1,Gm2a,Hexa,Fabp5,Lss,Ctsa,Nr1h4,Fitm1,Crot,Dhcr24,Acaca,Acat2,Akr1c20,Elovl6,Mvd,Hmgcs1,Hsd17b13,Idi1
4_Member	Reactome Gene Sets	R-MMU-556833	Metabolism of lipids	-12.3818	-9.06832	32/591	11657,12401,12660,12683,13112,13116,13121,13122,14080,14104,14137,14311,14421,14473,14555,14667,15211,16592,16987,19025,20186,68680,74114,74754,107476,110460,116852,170439,192156,208715,243168,319554	Alb,Serpina6,Chka,Cidea,Cyp3a11,Cyp46a1,Cyp51,Cyp7a1,Fabp1,Fasn,Fdft1,Cidec,B4galnt1,Gc,Gpd1,Gm2a,Hexa,Fabp5,Lss,Ctsa,Nr1h4,Fitm1,Crot,Dhcr24,Acaca,Acat2,Akr1c20,Elovl6,Mvd,Hmgcs1,Hsd17b13,Idi1
5_Summary	Reactome Gene Sets	R-MMU-381426	Regulation of Insulin-like Growth Factor (IGF) transport and uptake by Insulin-like Growth Factor Binding Proteins (IGFBPs)	-12.1638	-8.97526	16/120	11625,11657,11804,11806,12268,12870,14067,14268,14456,16008,16425,16852,22041,100102,217847,385643,16426,16427,18816,20363,22339,110135,104418,14058,14733	Ahsg,Alb,Aplp2,Apoa1,C4b,Cp,F5,Fn1,Gas6,Igfbp2,Itih2,Lgals1,Trf,Pcsk9,Serpina10,Kng2,Itih3,Itih4,Serpinf2,Selenop,Vegfa,Fgb,Dgkz,F10,Gpc1
5_Member	Reactome Gene Sets	R-MMU-381426	Regulation of Insulin-like Growth Factor (IGF) transport and uptake by Insulin-like Growth Factor Binding Proteins (IGFBPs)	-12.1638	-8.97526	16/120	11625,11657,11804,11806,12268,12870,14067,14268,14456,16008,16425,16852,22041,100102,217847,385643	Ahsg,Alb,Aplp2,Apoa1,C4b,Cp,F5,Fn1,Gas6,Igfbp2,Itih2,Lgals1,Trf,Pcsk9,Serpina10,Kng2
5_Member	Reactome Gene Sets	R-MMU-8957275	Post-translational protein phosphorylation	-11.3511	-8.28753	15/114	11625,11657,11804,11806,12268,12870,14067,14268,14456,16425,16852,22041,100102,217847,385643	Ahsg,Alb,Aplp2,Apoa1,C4b,Cp,F5,Fn1,Gas6,Itih2,Lgals1,Trf,Pcsk9,Serpina10,Kng2
5_Member	Reactome Gene Sets	R-MMU-114608	Platelet degranulation	-11.2392	-8.22675	15/116	11625,11657,11804,11806,14067,14268,14456,16426,16427,18816,20363,22041,22339,110135,385643	Ahsg,Alb,Aplp2,Apoa1,F5,Fn1,Gas6,Itih3,Itih4,Serpinf2,Selenop,Trf,Vegfa,Fgb,Kng2
5_Member	Reactome Gene Sets	R-MMU-76005	Response to elevated platelet cytosolic Ca2+	-10.9689	-8.00215	15/121	11625,11657,11804,11806,14067,14268,14456,16426,16427,18816,20363,22041,22339,110135,385643	Ahsg,Alb,Aplp2,Apoa1,F5,Fn1,Gas6,Itih3,Itih4,Serpinf2,Selenop,Trf,Vegfa,Fgb,Kng2
5_Member	Reactome Gene Sets	R-MMU-76002	Platelet activation, signaling and aggregation	-7.57358	-4.84991	16/243	11625,11657,11804,11806,14067,14268,14456,16426,16427,18816,20363,22041,22339,104418,110135,385643	Ahsg,Alb,Aplp2,Apoa1,F5,Fn1,Gas6,Itih3,Itih4,Serpinf2,Selenop,Trf,Vegfa,Dgkz,Fgb,Kng2
5_Member	Reactome Gene Sets	R-MMU-109582	Hemostasis	-4.75826	-2.49052	18/489	11625,11657,11804,11806,14058,14067,14268,14456,14733,16426,16427,18816,20363,22041,22339,104418,110135,385643	Ahsg,Alb,Aplp2,Apoa1,F10,F5,Fn1,Gas6,Gpc1,Itih3,Itih4,Serpinf2,Selenop,Trf,Vegfa,Dgkz,Fgb,Kng2
6_Summary	GO Biological Processes	GO:0010876	lipid localization	-10.4557	-7.53038	23/358	11806,11808,11833,12623,12683,13884,14080,14311,14421,14667,15211,16323,16592,18830,19659,20186,26874,27404,55938,68680,74114,104158,223920,100102,110460,13122,13653,15902,54135,68054,104418,216454,243168,624219,107476,231103,14555,21786,234199,17069,208715,11522,11668	Apoa1,Apoa4,Aqp8,Ces1g,Cidea,Ces1c,Fabp1,Cidec,B4galnt1,Gm2a,Hexa,Inhba,Fabp5,Pltp,Rbp1,Nr1h4,Abcd2,Abca8b,Apom,Fitm1,Crot,Ces1d,Soat2,Pcsk9,Acat2,Cyp7a1,Egr1,Id2,Lsr,Serpina12,Dgkz,Rdh16f2,Hsd17b13,Angptl8,Acaca,Gckr,Gpd1,Tff3,Fgl1,Ly6e,Hmgcs1,Adh1,Aldh1a1
6_Member	GO Biological Processes	GO:0010876	lipid localization	-10.4557	-7.53038	23/358	11806,11808,11833,12623,12683,13884,14080,14311,14421,14667,15211,16323,16592,18830,19659,20186,26874,27404,55938,68680,74114,104158,223920	Apoa1,Apoa4,Aqp8,Ces1g,Cidea,Ces1c,Fabp1,Cidec,B4galnt1,Gm2a,Hexa,Inhba,Fabp5,Pltp,Rbp1,Nr1h4,Abcd2,Abca8b,Apom,Fitm1,Crot,Ces1d,Soat2
6_Member	GO Biological Processes	GO:0006869	lipid transport	-8.13413	-5.37154	19/321	11806,11808,11833,12623,13884,14080,14311,14667,16323,16592,18830,19659,20186,26874,27404,55938,74114,104158,223920	Apoa1,Apoa4,Aqp8,Ces1g,Ces1c,Fabp1,Cidec,Gm2a,Inhba,Fabp5,Pltp,Rbp1,Nr1h4,Abcd2,Abca8b,Apom,Crot,Ces1d,Soat2
6_Member	GO Biological Processes	GO:0043691	reverse cholesterol transport	-7.26354	-4.56813	6/19	11806,11808,12623,13884,55938,104158	Apoa1,Apoa4,Ces1g,Ces1c,Apom,Ces1d
6_Member	GO Biological Processes	GO:0034377	plasma lipoprotein particle assembly	-7.11286	-4.43619	6/20	11806,11808,12623,55938,104158,223920	Apoa1,Apoa4,Ces1g,Apom,Ces1d,Soat2
6_Member	GO Biological Processes	GO:0032371	regulation of sterol transport	-6.83348	-4.21236	9/72	11806,11808,12623,13884,18830,27404,100102,104158,110460	Apoa1,Apoa4,Ces1g,Ces1c,Pltp,Abca8b,Pcsk9,Ces1d,Acat2
6_Member	GO Biological Processes	GO:0032374	regulation of cholesterol transport	-6.83348	-4.21236	9/72	11806,11808,12623,13884,18830,27404,100102,104158,110460	Apoa1,Apoa4,Ces1g,Ces1c,Pltp,Abca8b,Pcsk9,Ces1d,Acat2
6_Member	GO Biological Processes	GO:0019216	regulation of lipid metabolic process	-6.82688	-4.21236	19/388	11806,11808,12623,12683,13122,13653,13884,14080,15902,16592,20186,26874,54135,68054,104158,104418,216454,243168,624219	Apoa1,Apoa4,Ces1g,Cidea,Cyp7a1,Egr1,Ces1c,Fabp1,Id2,Fabp5,Nr1h4,Abcd2,Lsr,Serpina12,Ces1d,Dgkz,Rdh16f2,Hsd17b13,Angptl8
6_Member	GO Biological Processes	GO:0055088	lipid homeostasis	-6.80326	-4.19829	13/177	11806,11808,12623,13122,13884,19659,20186,100102,104158,107476,223920,231103,624219	Apoa1,Apoa4,Ces1g,Cyp7a1,Ces1c,Rbp1,Nr1h4,Pcsk9,Ces1d,Acaca,Soat2,Gckr,Angptl8
6_Member	GO Biological Processes	GO:0071827	plasma lipoprotein particle organization	-6.62078	-4.02514	7/38	11806,11808,12623,18830,55938,104158,223920	Apoa1,Apoa4,Ces1g,Pltp,Apom,Ces1d,Soat2
6_Member	GO Biological Processes	GO:0065005	protein-lipid complex assembly	-6.58908	-4.00848	6/24	11806,11808,12623,55938,104158,223920	Apoa1,Apoa4,Ces1g,Apom,Ces1d,Soat2
6_Member	GO Biological Processes	GO:0010565	regulation of cellular ketone metabolic process	-6.53978	-3.97898	12/156	11806,11808,12623,13122,13653,13884,14080,16592,20186,26874,104158,216454	Apoa1,Apoa4,Ces1g,Cyp7a1,Egr1,Ces1c,Fabp1,Fabp5,Nr1h4,Abcd2,Ces1d,Rdh16f2
6_Member	GO Biological Processes	GO:0071825	protein-lipid complex subunit organization	-6.30796	-3.75623	7/42	11806,11808,12623,18830,55938,104158,223920	Apoa1,Apoa4,Ces1g,Pltp,Apom,Ces1d,Soat2
6_Member	GO Biological Processes	GO:0046890	regulation of lipid biosynthetic process	-6.07096	-3.5466	13/205	11806,11808,12623,13122,13653,13884,16592,20186,26874,68054,104158,216454,243168	Apoa1,Apoa4,Ces1g,Cyp7a1,Egr1,Ces1c,Fabp5,Nr1h4,Abcd2,Serpina12,Ces1d,Rdh16f2,Hsd17b13
6_Member	GO Biological Processes	GO:0032373	positive regulation of sterol transport	-6.02754	-3.52324	7/46	11806,12623,13884,18830,27404,104158,110460	Apoa1,Ces1g,Ces1c,Pltp,Abca8b,Ces1d,Acat2
6_Member	GO Biological Processes	GO:0032376	positive regulation of cholesterol transport	-6.02754	-3.52324	7/46	11806,12623,13884,18830,27404,104158,110460	Apoa1,Ces1g,Ces1c,Pltp,Abca8b,Ces1d,Acat2
6_Member	GO Biological Processes	GO:0062012	regulation of small molecule metabolic process	-5.81545	-3.33305	17/368	11806,11808,12623,13122,13653,13884,14080,14555,16592,20186,21786,26874,68054,104158,216454,231103,234199	Apoa1,Apoa4,Ces1g,Cyp7a1,Egr1,Ces1c,Fabp1,Gpd1,Fabp5,Nr1h4,Tff3,Abcd2,Serpina12,Ces1d,Rdh16f2,Gckr,Fgl1
6_Member	GO Biological Processes	GO:0010875	positive regulation of cholesterol efflux	-5.7946	-3.33225	6/32	11806,12623,13884,18830,27404,104158	Apoa1,Ces1g,Ces1c,Pltp,Abca8b,Ces1d
6_Member	GO Biological Processes	GO:0030301	cholesterol transport	-5.78371	-3.32889	8/71	11806,11808,12623,13884,27404,55938,104158,223920	Apoa1,Apoa4,Ces1g,Ces1c,Abca8b,Apom,Ces1d,Soat2
6_Member	GO Biological Processes	GO:0042632	cholesterol homeostasis	-5.68	-3.24092	9/98	11806,11808,12623,13122,13884,20186,100102,104158,223920	Apoa1,Apoa4,Ces1g,Cyp7a1,Ces1c,Nr1h4,Pcsk9,Ces1d,Soat2
6_Member	GO Biological Processes	GO:0045834	positive regulation of lipid metabolic process	-5.67615	-3.24092	12/188	11806,11808,12623,13122,13884,14080,20186,26874,104158,104418,216454,243168	Apoa1,Apoa4,Ces1g,Cyp7a1,Ces1c,Fabp1,Nr1h4,Abcd2,Ces1d,Dgkz,Rdh16f2,Hsd17b13
6_Member	GO Biological Processes	GO:0097006	regulation of plasma lipoprotein particle levels	-5.65536	-3.22647	7/52	11806,11808,12623,18830,55938,104158,223920	Apoa1,Apoa4,Ces1g,Pltp,Apom,Ces1d,Soat2
6_Member	GO Biological Processes	GO:0055092	sterol homeostasis	-5.64297	-3.22033	9/99	11806,11808,12623,13122,13884,20186,100102,104158,223920	Apoa1,Apoa4,Ces1g,Cyp7a1,Ces1c,Nr1h4,Pcsk9,Ces1d,Soat2
6_Member	GO Biological Processes	GO:0015918	sterol transport	-5.60077	-3.18429	8/75	11806,11808,12623,13884,27404,55938,104158,223920	Apoa1,Apoa4,Ces1g,Ces1c,Abca8b,Apom,Ces1d,Soat2
6_Member	GO Biological Processes	GO:0071397	cellular response to cholesterol	-5.5686	-3.16418	5/20	12623,13122,13884,16323,104158	Ces1g,Cyp7a1,Ces1c,Inhba,Ces1d
6_Member	GO Biological Processes	GO:0015850	organic hydroxy compound transport	-5.56081	-3.16231	11/160	11806,11808,11833,12623,13884,17069,20186,27404,55938,104158,223920	Apoa1,Apoa4,Aqp8,Ces1g,Ces1c,Ly6e,Nr1h4,Abca8b,Apom,Ces1d,Soat2
6_Member	GO Biological Processes	GO:0062013	positive regulation of small molecule metabolic process	-5.25728	-2.88717	11/172	11806,11808,12623,13122,13884,14080,14555,20186,26874,104158,216454	Apoa1,Apoa4,Ces1g,Cyp7a1,Ces1c,Fabp1,Gpd1,Nr1h4,Abcd2,Ces1d,Rdh16f2
6_Member	GO Biological Processes	GO:0036315	cellular response to sterol	-5.05426	-2.7108	5/25	12623,13122,13884,16323,104158	Ces1g,Cyp7a1,Ces1c,Inhba,Ces1d
6_Member	GO Biological Processes	GO:0010874	regulation of cholesterol efflux	-5.01302	-2.6894	6/43	11806,12623,13884,18830,27404,104158	Apoa1,Ces1g,Ces1c,Pltp,Abca8b,Ces1d
6_Member	GO Biological Processes	GO:0070723	response to cholesterol	-4.96561	-2.64727	5/26	12623,13122,13884,16323,104158	Ces1g,Cyp7a1,Ces1c,Inhba,Ces1d
6_Member	GO Biological Processes	GO:1905952	regulation of lipid localization	-4.91224	-2.6083	11/187	11806,11808,12623,12683,13884,18830,27404,68680,100102,104158,110460	Apoa1,Apoa4,Ces1g,Cidea,Ces1c,Pltp,Abca8b,Fitm1,Pcsk9,Ces1d,Acat2
6_Member	GO Biological Processes	GO:0045940	positive regulation of steroid metabolic process	-4.89561	-2.59636	6/45	11806,11808,12623,13122,13884,104158	Apoa1,Apoa4,Ces1g,Cyp7a1,Ces1c,Ces1d
6_Member	GO Biological Processes	GO:1905954	positive regulation of lipid localization	-4.83817	-2.55271	9/124	11806,12623,12683,13884,18830,27404,68680,104158,110460	Apoa1,Ces1g,Cidea,Ces1c,Pltp,Abca8b,Fitm1,Ces1d,Acat2
6_Member	GO Biological Processes	GO:0036314	response to sterol	-4.57401	-2.34371	5/31	12623,13122,13884,16323,104158	Ces1g,Cyp7a1,Ces1c,Inhba,Ces1d
6_Member	GO Biological Processes	GO:0070857	regulation of bile acid biosynthetic process	-4.54175	-2.3154	4/16	12623,13122,13884,104158	Ces1g,Cyp7a1,Ces1c,Ces1d
6_Member	GO Biological Processes	GO:0033344	cholesterol efflux	-4.50433	-2.28967	5/32	11806,11808,27404,55938,223920	Apoa1,Apoa4,Abca8b,Apom,Soat2
6_Member	GO Biological Processes	GO:0090205	positive regulation of cholesterol metabolic process	-4.32402	-2.13547	4/18	12623,13122,13884,104158	Ces1g,Cyp7a1,Ces1c,Ces1d
6_Member	GO Biological Processes	GO:1904251	regulation of bile acid metabolic process	-4.22532	-2.05449	4/19	12623,13122,13884,104158	Ces1g,Cyp7a1,Ces1c,Ces1d
6_Member	GO Biological Processes	GO:0019218	regulation of steroid metabolic process	-4.17534	-2.01482	8/117	11806,11808,12623,13122,13653,13884,68054,104158	Apoa1,Apoa4,Ces1g,Cyp7a1,Egr1,Ces1c,Serpina12,Ces1d
6_Member	GO Biological Processes	GO:0120188	regulation of bile acid secretion	-4.08343	-1.9428	3/8	12623,13884,104158	Ces1g,Ces1c,Ces1d
6_Member	GO Biological Processes	GO:0032368	regulation of lipid transport	-4.03158	-1.89738	9/157	11806,11808,12623,13884,18830,27404,100102,104158,110460	Apoa1,Apoa4,Ces1g,Ces1c,Pltp,Abca8b,Pcsk9,Ces1d,Acat2
6_Member	GO Biological Processes	GO:0090181	regulation of cholesterol metabolic process	-3.9705	-1.84578	5/41	12623,13122,13884,68054,104158	Ces1g,Cyp7a1,Ces1c,Serpina12,Ces1d
6_Member	GO Biological Processes	GO:0071404	cellular response to low-density lipoprotein particle stimulus	-3.96136	-1.83975	4/22	12623,13884,104158,208715	Ces1g,Ces1c,Ces1d,Hmgcs1
6_Member	GO Biological Processes	GO:0032370	positive regulation of lipid transport	-3.75506	-1.70217	7/101	11806,12623,13884,18830,27404,104158,110460	Apoa1,Ces1g,Ces1c,Pltp,Abca8b,Ces1d,Acat2
6_Member	GO Biological Processes	GO:0051791	medium-chain fatty acid metabolic process	-3.73534	-1.69032	4/25	12623,13884,74114,104158	Ces1g,Ces1c,Crot,Ces1d
6_Member	GO Biological Processes	GO:0046889	positive regulation of lipid biosynthetic process	-3.52605	-1.52783	7/110	11806,11808,13122,20186,26874,216454,243168	Apoa1,Apoa4,Cyp7a1,Nr1h4,Abcd2,Rdh16f2,Hsd17b13
6_Member	GO Biological Processes	GO:0010883	regulation of lipid storage	-3.3983	-1.42064	5/54	12623,12683,13884,68680,104158	Ces1g,Cidea,Ces1c,Fitm1,Ces1d
6_Member	GO Biological Processes	GO:0055094	response to lipoprotein particle	-3.25705	-1.30107	4/33	12623,13884,104158,208715	Ces1g,Ces1c,Ces1d,Hmgcs1
6_Member	GO Biological Processes	GO:0010887	negative regulation of cholesterol storage	-3.19971	-1.26441	3/15	12623,13884,104158	Ces1g,Ces1c,Ces1d
6_Member	GO Biological Processes	GO:0071402	cellular response to lipoprotein particle stimulus	-3.11064	-1.19702	4/36	12623,13884,104158,208715	Ces1g,Ces1c,Ces1d,Hmgcs1
6_Member	GO Biological Processes	GO:0010885	regulation of cholesterol storage	-2.6962	-0.892012	3/22	12623,13884,104158	Ces1g,Ces1c,Ces1d
6_Member	GO Biological Processes	GO:0050810	regulation of steroid biosynthetic process	-2.55325	-0.793368	5/83	12623,13122,13653,13884,104158	Ces1g,Cyp7a1,Egr1,Ces1c,Ces1d
6_Member	GO Biological Processes	GO:0010888	negative regulation of lipid storage	-2.48356	-0.740869	3/26	12623,13884,104158	Ces1g,Ces1c,Ces1d
6_Member	GO Biological Processes	GO:1905953	negative regulation of lipid localization	-2.33935	-0.62912	4/58	12623,13884,100102,104158	Ces1g,Ces1c,Pcsk9,Ces1d
6_Member	GO Biological Processes	GO:0097305	response to alcohol	-2.2242	-0.55416	8/233	11522,11668,12623,13122,13884,16323,104158,107476	Adh1,Aldh1a1,Ces1g,Cyp7a1,Ces1c,Inhba,Ces1d,Acaca
6_Member	GO Biological Processes	GO:0097306	cellular response to alcohol	-2.08784	-0.441285	6/150	12623,13122,13884,16323,104158,107476	Ces1g,Cyp7a1,Ces1c,Inhba,Ces1d,Acaca
7_Summary	Reactome Gene Sets	R-MMU-2168880	Scavenging of heme from plasma	-8.42141	-5.61607	7/22	11657,11699,11806,15439,15458,100503605,101488143,15122,16644,110257,385643,11461,14067,15481,22041,22187,22241,64138,77038	Alb,Ambp,Apoa1,Hp,Hpx,Hbb-bs,Hbb-bt,Hba-a1,Kng1,Hba-a2,Kng2,Actb,F5,Hspa8,Trf,Ubb,Ulk1,Ctsz,Arfgap2
7_Member	Reactome Gene Sets	R-MMU-2168880	Scavenging of heme from plasma	-8.42141	-5.61607	7/22	11657,11699,11806,15439,15458,100503605,101488143	Alb,Ambp,Apoa1,Hp,Hpx,Hbb-bs,Hbb-bt
7_Member	Reactome Gene Sets	R-MMU-2173782	Binding and Uptake of Ligands by Scavenger Receptors	-7.06979	-4.40411	7/33	11657,11699,11806,15439,15458,100503605,101488143	Alb,Ambp,Apoa1,Hp,Hpx,Hbb-bs,Hbb-bt
7_Member	KEGG Pathway	mmu05143	African trypanosomiasis - Mus musculus (house mouse)	-6.53915	-3.97898	7/39	11806,15122,16644,110257,385643,100503605,101488143	Apoa1,Hba-a1,Kng1,Hba-a2,Kng2,Hbb-bs,Hbb-bt
7_Member	Reactome Gene Sets	R-MMU-9707616	Heme signaling	-3.62533	-1.61045	3/11	11806,100503605,101488143	Apoa1,Hbb-bs,Hbb-bt
7_Member	Reactome Gene Sets	R-MMU-5653656	Vesicle-mediated transport	-2.58277	-0.807795	15/566	11461,11657,11699,11806,14067,15439,15458,15481,22041,22187,22241,64138,77038,100503605,101488143	Actb,Alb,Ambp,Apoa1,F5,Hp,Hpx,Hspa8,Trf,Ubb,Ulk1,Ctsz,Arfgap2,Hbb-bs,Hbb-bt
7_Member	KEGG Pathway	mmu05144	Malaria - Mus musculus (house mouse)	-2.36648	-0.651413	4/57	15122,110257,100503605,101488143	Hba-a1,Hba-a2,Hbb-bs,Hbb-bt
8_Summary	GO Biological Processes	GO:0032787	monocarboxylic acid metabolic process	-8.27802	-5.4874	25/544	11522,11668,12623,13094,13122,13884,14104,14431,14635,14751,16548,16828,18770,19659,20186,26874,74114,104158,107476,110460,116852,170439,216454,225913,234673	Adh1,Aldh1a1,Ces1g,Cyp2b9,Cyp7a1,Ces1c,Fasn,Gamt,Galk1,Gpi1,Khk,Ldha,Pklr,Rbp1,Nr1h4,Abcd2,Crot,Ces1d,Acaca,Acat2,Akr1c20,Elovl6,Rdh16f2,Tkfc,Ces2e
8_Member	GO Biological Processes	GO:0032787	monocarboxylic acid metabolic process	-8.27802	-5.4874	25/544	11522,11668,12623,13094,13122,13884,14104,14431,14635,14751,16548,16828,18770,19659,20186,26874,74114,104158,107476,110460,116852,170439,216454,225913,234673	Adh1,Aldh1a1,Ces1g,Cyp2b9,Cyp7a1,Ces1c,Fasn,Gamt,Galk1,Gpi1,Khk,Ldha,Pklr,Rbp1,Nr1h4,Abcd2,Crot,Ces1d,Acaca,Acat2,Akr1c20,Elovl6,Rdh16f2,Tkfc,Ces2e
8_Member	GO Biological Processes	GO:0072330	monocarboxylic acid biosynthetic process	-4.13979	-1.98512	9/152	11668,13122,14104,14431,16828,18770,19659,107476,170439	Aldh1a1,Cyp7a1,Fasn,Gamt,Ldha,Pklr,Rbp1,Acaca,Elovl6
8_Member	GO Biological Processes	GO:0006631	fatty acid metabolic process	-2.82251	-0.987826	12/375	12623,13094,13884,14104,26874,74114,104158,107476,110460,116852,170439,234673	Ces1g,Cyp2b9,Ces1c,Fasn,Abcd2,Crot,Ces1d,Acaca,Acat2,Akr1c20,Elovl6,Ces2e
8_Member	GO Biological Processes	GO:0046394	carboxylic acid biosynthetic process	-2.70815	-0.893735	9/239	11668,13122,14104,14431,16828,18770,19659,107476,170439	Aldh1a1,Cyp7a1,Fasn,Gamt,Ldha,Pklr,Rbp1,Acaca,Elovl6
8_Member	GO Biological Processes	GO:0016053	organic acid biosynthetic process	-2.69585	-0.892012	9/240	11668,13122,14104,14431,16828,18770,19659,107476,170439	Aldh1a1,Cyp7a1,Fasn,Gamt,Ldha,Pklr,Rbp1,Acaca,Elovl6
8_Member	KEGG Pathway	mmu01212	Fatty acid metabolism - Mus musculus (house mouse)	-2.23607	-0.56051	4/62	14104,107476,110460,170439	Fasn,Acaca,Acat2,Elovl6
8_Member	Reactome Gene Sets	R-MMU-75105	Fatty acyl-CoA biosynthesis	-2.18749	-0.524908	3/33	14104,107476,170439	Fasn,Acaca,Elovl6
9_Summary	GO Biological Processes	GO:0008299	isoprenoid biosynthetic process	-7.27196	-4.56813	7/31	11668,14137,16987,19659,192156,208715,319554,11522,216454,12660,14555,116852,13116,20887,13094,13112,71724,20502	Aldh1a1,Fdft1,Lss,Rbp1,Mvd,Hmgcs1,Idi1,Adh1,Rdh16f2,Chka,Gpd1,Akr1c20,Cyp46a1,Sult1a1,Cyp2b9,Cyp3a11,Aox3,Slc16a2
9_Member	GO Biological Processes	GO:0008299	isoprenoid biosynthetic process	-7.27196	-4.56813	7/31	11668,14137,16987,19659,192156,208715,319554	Aldh1a1,Fdft1,Lss,Rbp1,Mvd,Hmgcs1,Idi1
9_Member	GO Biological Processes	GO:0006720	isoprenoid metabolic process	-5.7938	-3.33225	9/95	11522,11668,14137,16987,19659,192156,208715,216454,319554	Adh1,Aldh1a1,Fdft1,Lss,Rbp1,Mvd,Hmgcs1,Rdh16f2,Idi1
9_Member	GO Biological Processes	GO:0016114	terpenoid biosynthetic process	-4.66272	-2.40782	4/15	11668,16987,19659,208715	Aldh1a1,Lss,Rbp1,Hmgcs1
9_Member	GO Biological Processes	GO:0006721	terpenoid metabolic process	-4.58223	-2.34792	7/75	11522,11668,14137,16987,19659,208715,216454	Adh1,Aldh1a1,Fdft1,Lss,Rbp1,Hmgcs1,Rdh16f2
9_Member	GO Biological Processes	GO:0034308	primary alcohol metabolic process	-4.3298	-2.13761	7/82	11522,11668,12660,14555,19659,116852,216454	Adh1,Aldh1a1,Chka,Gpd1,Rbp1,Akr1c20,Rdh16f2
9_Member	GO Biological Processes	GO:0042573	retinoic acid metabolic process	-3.60105	-1.59577	4/27	11522,11668,19659,216454	Adh1,Aldh1a1,Rbp1,Rdh16f2
9_Member	GO Biological Processes	GO:0034754	cellular hormone metabolic process	-3.17004	-1.24077	7/126	11522,11668,13116,19659,20887,116852,216454	Adh1,Aldh1a1,Cyp46a1,Rbp1,Sult1a1,Akr1c20,Rdh16f2
9_Member	KEGG Pathway	mmu00830	Retinol metabolism - Mus musculus (house mouse)	-3.02907	-1.13134	6/97	11522,11668,13094,13112,71724,216454	Adh1,Aldh1a1,Cyp2b9,Cyp3a11,Aox3,Rdh16f2
9_Member	GO Biological Processes	GO:0042572	retinol metabolic process	-2.89497	-1.03885	4/41	11522,11668,19659,216454	Adh1,Aldh1a1,Rbp1,Rdh16f2
9_Member	WikiPathways	WP1259	Retinol metabolism	-2.89497	-1.03885	4/41	11522,11668,19659,20887	Adh1,Aldh1a1,Rbp1,Sult1a1
9_Member	GO Biological Processes	GO:0120254	olefinic compound metabolic process	-2.71297	-0.897024	7/151	11522,11668,13094,13116,19659,116852,216454	Adh1,Aldh1a1,Cyp2b9,Cyp46a1,Rbp1,Akr1c20,Rdh16f2
9_Member	GO Biological Processes	GO:0042445	hormone metabolic process	-2.66406	-0.864677	8/197	11522,11668,13116,19659,20502,20887,116852,216454	Adh1,Aldh1a1,Cyp46a1,Rbp1,Slc16a2,Sult1a1,Akr1c20,Rdh16f2
9_Member	GO Biological Processes	GO:0001523	retinoid metabolic process	-2.14038	-0.48437	4/66	11522,11668,19659,216454	Adh1,Aldh1a1,Rbp1,Rdh16f2
9_Member	GO Biological Processes	GO:0016101	diterpenoid metabolic process	-2.09509	-0.446965	4/68	11522,11668,19659,216454	Adh1,Aldh1a1,Rbp1,Rdh16f2
10_Summary	KEGG Pathway	mmu04979	Cholesterol metabolism - Mus musculus (house mouse)	-6.98983	-4.33488	8/50	11806,11808,13122,16976,18830,100102,223920,624219,11657,22187,14733,19659,55938,116852,20186,231103,14104,107476,225994,16592,26874,110460,12623,68054,14080,208715,12683	Apoa1,Apoa4,Cyp7a1,Lrpap1,Pltp,Pcsk9,Soat2,Angptl8,Alb,Ubb,Gpc1,Rbp1,Apom,Akr1c20,Nr1h4,Gckr,Fasn,Acaca,Nmrk1,Fabp5,Abcd2,Acat2,Ces1g,Serpina12,Fabp1,Hmgcs1,Cidea
10_Member	KEGG Pathway	mmu04979	Cholesterol metabolism - Mus musculus (house mouse)	-6.98983	-4.33488	8/50	11806,11808,13122,16976,18830,100102,223920,624219	Apoa1,Apoa4,Cyp7a1,Lrpap1,Pltp,Pcsk9,Soat2,Angptl8
10_Member	Reactome Gene Sets	R-MMU-174824	Plasma lipoprotein assembly, remodeling, and clearance	-6.1343	-3.59896	8/64	11657,11806,11808,18830,22187,100102,223920,624219	Alb,Apoa1,Apoa4,Pltp,Ubb,Pcsk9,Soat2,Angptl8
10_Member	Reactome Gene Sets	R-MMU-975634	Retinoid metabolism and transport	-5.07408	-2.72016	6/42	11806,11808,14733,19659,55938,116852	Apoa1,Apoa4,Gpc1,Rbp1,Apom,Akr1c20
10_Member	Reactome Gene Sets	R-MMU-6806667	Metabolism of fat-soluble vitamins	-4.83911	-2.55271	6/46	11806,11808,14733,19659,55938,116852	Apoa1,Apoa4,Gpc1,Rbp1,Apom,Akr1c20
10_Member	Reactome Gene Sets	R-MMU-8963899	Plasma lipoprotein remodeling	-4.79946	-2.52295	5/28	11657,11806,11808,18830,624219	Alb,Apoa1,Apoa4,Pltp,Angptl8
10_Member	WikiPathways	WP1	Statin pathway	-4.22532	-2.05449	4/19	11806,11808,13122,18830	Apoa1,Apoa4,Cyp7a1,Pltp
10_Member	GO Biological Processes	GO:0055090	acylglycerol homeostasis	-4.13228	-1.98512	5/38	11806,11808,20186,231103,624219	Apoa1,Apoa4,Nr1h4,Gckr,Angptl8
10_Member	GO Biological Processes	GO:0070328	triglyceride homeostasis	-4.13228	-1.98512	5/38	11806,11808,20186,231103,624219	Apoa1,Apoa4,Nr1h4,Gckr,Angptl8
10_Member	GO Biological Processes	GO:0034380	high-density lipoprotein particle assembly	-4.08343	-1.9428	3/8	11806,11808,55938	Apoa1,Apoa4,Apom
10_Member	Reactome Gene Sets	R-MMU-196854	Metabolism of vitamins and cofactors	-3.8274	-1.74763	9/167	11806,11808,14104,14733,19659,55938,107476,116852,225994	Apoa1,Apoa4,Fasn,Gpc1,Rbp1,Apom,Acaca,Akr1c20,Nmrk1
10_Member	Reactome Gene Sets	R-MMU-8964058	HDL remodeling	-3.75991	-1.70217	3/10	11657,11806,18830	Alb,Apoa1,Pltp
10_Member	GO Biological Processes	GO:0034368	protein-lipid complex remodeling	-3.73534	-1.69032	4/25	11806,11808,18830,55938	Apoa1,Apoa4,Pltp,Apom
10_Member	GO Biological Processes	GO:0034369	plasma lipoprotein particle remodeling	-3.73534	-1.69032	4/25	11806,11808,18830,55938	Apoa1,Apoa4,Pltp,Apom
10_Member	GO Biological Processes	GO:0042304	regulation of fatty acid biosynthetic process	-3.64026	-1.61556	5/48	11806,11808,13122,16592,26874	Apoa1,Apoa4,Cyp7a1,Fabp5,Abcd2
10_Member	GO Biological Processes	GO:0030300	regulation of intestinal cholesterol absorption	-3.62533	-1.61045	3/11	11806,11808,110460	Apoa1,Apoa4,Acat2
10_Member	GO Biological Processes	GO:0034367	protein-containing complex remodeling	-3.60105	-1.59577	4/27	11806,11808,18830,55938	Apoa1,Apoa4,Pltp,Apom
10_Member	GO Biological Processes	GO:0090207	regulation of triglyceride metabolic process	-3.47537	-1.48639	5/52	11806,11808,12623,20186,68054	Apoa1,Apoa4,Ces1g,Nr1h4,Serpina12
10_Member	GO Biological Processes	GO:0034375	high-density lipoprotein particle remodeling	-3.39391	-1.42064	3/13	11806,18830,55938	Apoa1,Pltp,Apom
10_Member	GO Biological Processes	GO:1904729	regulation of intestinal lipid absorption	-3.39391	-1.42064	3/13	11806,11808,110460	Apoa1,Apoa4,Acat2
10_Member	GO Biological Processes	GO:0050996	positive regulation of lipid catabolic process	-3.25705	-1.30107	4/33	11806,11808,14080,26874	Apoa1,Apoa4,Fabp1,Abcd2
10_Member	Reactome Gene Sets	R-MMU-2187338	Visual phototransduction	-3.22634	-1.2801	6/89	11806,11808,14733,19659,55938,116852	Apoa1,Apoa4,Gpc1,Rbp1,Apom,Akr1c20
10_Member	KEGG Pathway	mmu03320	PPAR signaling pathway - Mus musculus (house mouse)	-3.22634	-1.2801	6/89	11806,13122,14080,16592,18830,208715	Apoa1,Cyp7a1,Fabp1,Fabp5,Pltp,Hmgcs1
10_Member	GO Biological Processes	GO:0051004	regulation of lipoprotein lipase activity	-2.95719	-1.08039	3/18	11806,11808,624219	Apoa1,Apoa4,Angptl8
10_Member	GO Biological Processes	GO:0050994	regulation of lipid catabolic process	-2.90869	-1.04749	5/69	11806,11808,12683,14080,26874	Apoa1,Apoa4,Cidea,Fabp1,Abcd2
10_Member	GO Biological Processes	GO:1904478	regulation of intestinal absorption	-2.88627	-1.03351	3/19	11806,11808,110460	Apoa1,Apoa4,Acat2
10_Member	GO Biological Processes	GO:0019217	regulation of fatty acid metabolic process	-2.8505	-1.00765	6/105	11806,11808,13122,14080,16592,26874	Apoa1,Apoa4,Cyp7a1,Fabp1,Fabp5,Abcd2
10_Member	KEGG Pathway	mmu04975	Fat digestion and absorption - Mus musculus (house mouse)	-2.81695	-0.986966	4/43	11806,11808,14080,110460	Apoa1,Apoa4,Fabp1,Acat2
10_Member	GO Biological Processes	GO:0045923	positive regulation of fatty acid metabolic process	-2.6388	-0.848304	4/48	11806,11808,14080,26874	Apoa1,Apoa4,Fabp1,Abcd2
10_Member	WikiPathways	WP2316	PPAR signaling pathway	-2.57618	-0.806744	5/82	11806,13122,14080,16592,18830	Apoa1,Cyp7a1,Fabp1,Fabp5,Pltp
10_Member	GO Biological Processes	GO:0045723	positive regulation of fatty acid biosynthetic process	-2.4361	-0.706188	3/27	11806,11808,26874	Apoa1,Apoa4,Abcd2
11_Summary	GO Biological Processes	GO:0035634	response to stilbenoid	-6.83686	-4.21236	6/22	11808,12683,13094,15122,234199,319554,101488143	Apoa4,Cidea,Cyp2b9,Hba-a1,Fgl1,Idi1,Hbb-bt
11_Member	GO Biological Processes	GO:0035634	response to stilbenoid	-6.83686	-4.21236	6/22	11808,12683,13094,15122,234199,319554	Apoa4,Cidea,Cyp2b9,Hba-a1,Fgl1,Idi1
11_Member	GO Biological Processes	GO:0042744	hydrogen peroxide catabolic process	-2.4361	-0.706188	3/27	11808,15122,101488143	Apoa4,Hba-a1,Hbb-bt
12_Summary	Reactome Gene Sets	R-MMU-8964572	Lipid particle organization	-6.58602	-4.00848	4/6	12683,14311,68680,243168,12660	Cidea,Cidec,Fitm1,Hsd17b13,Chka
12_Member	Reactome Gene Sets	R-MMU-8964572	Lipid particle organization	-6.58602	-4.00848	4/6	12683,14311,68680,243168	Cidea,Cidec,Fitm1,Hsd17b13
12_Member	GO Biological Processes	GO:0034389	lipid droplet organization	-2.2252	-0.55416	3/32	12660,14311,68680	Chka,Cidec,Fitm1
13_Summary	GO Biological Processes	GO:0019318	hexose metabolic process	-6.16531	-3.62185	12/169	11668,11911,14555,14635,14751,16548,16592,16828,68054,140481,213053,225913,14667,15211,18770,74185,231103	Aldh1a1,Atf4,Gpd1,Galk1,Gpi1,Khk,Fabp5,Ldha,Serpina12,Man2a2,Slc39a14,Tkfc,Gm2a,Hexa,Pklr,Gbe1,Gckr
13_Member	GO Biological Processes	GO:0019318	hexose metabolic process	-6.16531	-3.62185	12/169	11668,11911,14555,14635,14751,16548,16592,16828,68054,140481,213053,225913	Aldh1a1,Atf4,Gpd1,Galk1,Gpi1,Khk,Fabp5,Ldha,Serpina12,Man2a2,Slc39a14,Tkfc
13_Member	GO Biological Processes	GO:0005996	monosaccharide metabolic process	-5.7493	-3.30111	12/185	11668,11911,14555,14635,14751,16548,16592,16828,68054,140481,213053,225913	Aldh1a1,Atf4,Gpd1,Galk1,Gpi1,Khk,Fabp5,Ldha,Serpina12,Man2a2,Slc39a14,Tkfc
13_Member	GO Biological Processes	GO:0005975	carbohydrate metabolic process	-4.68995	-2.42654	17/448	11668,11911,14555,14635,14667,14751,15211,16548,16592,16828,18770,68054,74185,140481,213053,225913,231103	Aldh1a1,Atf4,Gpd1,Galk1,Gm2a,Gpi1,Hexa,Khk,Fabp5,Ldha,Pklr,Serpina12,Gbe1,Man2a2,Slc39a14,Tkfc,Gckr
13_Member	GO Biological Processes	GO:0006094	gluconeogenesis	-3.86995	-1.7812	5/43	11911,14555,14751,68054,213053	Atf4,Gpd1,Gpi1,Serpina12,Slc39a14
13_Member	GO Biological Processes	GO:0019319	hexose biosynthetic process	-3.68395	-1.65426	5/47	11911,14555,14751,68054,213053	Atf4,Gpd1,Gpi1,Serpina12,Slc39a14
13_Member	GO Biological Processes	GO:0046364	monosaccharide biosynthetic process	-3.3983	-1.42064	5/54	11911,14555,14751,68054,213053	Atf4,Gpd1,Gpi1,Serpina12,Slc39a14
13_Member	GO Biological Processes	GO:0006006	glucose metabolic process	-3.05059	-1.14646	7/132	11911,14555,14751,16592,16828,68054,213053	Atf4,Gpd1,Gpi1,Fabp5,Ldha,Serpina12,Slc39a14
13_Member	GO Biological Processes	GO:0016051	carbohydrate biosynthetic process	-2.59318	-0.815404	6/118	11911,14555,14751,68054,74185,213053	Atf4,Gpd1,Gpi1,Serpina12,Gbe1,Slc39a14
13_Member	GO Biological Processes	GO:0006734	NADH metabolic process	-2.01662	-0.379316	3/38	14555,14751,16828	Gpd1,Gpi1,Ldha
14_Summary	GO Biological Processes	GO:0014070	response to organic cyclic compound	-6.06615	-3.5466	26/759	11461,11522,11808,11911,12623,12683,13094,13122,13207,13653,13884,14555,14751,15122,15903,16323,18770,20186,20887,21817,67040,104158,107476,208715,234199,319554	Actb,Adh1,Apoa4,Atf4,Ces1g,Cidea,Cyp2b9,Cyp7a1,Ddx5,Egr1,Ces1c,Gpd1,Gpi1,Hba-a1,Id3,Inhba,Pklr,Nr1h4,Sult1a1,Tgm2,Ddx17,Ces1d,Acaca,Hmgcs1,Fgl1,Idi1
14_Member	GO Biological Processes	GO:0014070	response to organic cyclic compound	-6.06615	-3.5466	26/759	11461,11522,11808,11911,12623,12683,13094,13122,13207,13653,13884,14555,14751,15122,15903,16323,18770,20186,20887,21817,67040,104158,107476,208715,234199,319554	Actb,Adh1,Apoa4,Atf4,Ces1g,Cidea,Cyp2b9,Cyp7a1,Ddx5,Egr1,Ces1c,Gpd1,Gpi1,Hba-a1,Id3,Inhba,Pklr,Nr1h4,Sult1a1,Tgm2,Ddx17,Ces1d,Acaca,Hmgcs1,Fgl1,Idi1
14_Member	GO Biological Processes	GO:0071407	cellular response to organic cyclic compound	-2.74708	-0.924954	14/489	11461,11911,12623,13122,13207,13653,13884,14555,15903,16323,20186,21817,67040,104158	Actb,Atf4,Ces1g,Cyp7a1,Ddx5,Egr1,Ces1c,Gpd1,Id3,Inhba,Nr1h4,Tgm2,Ddx17,Ces1d
15_Summary	GO Biological Processes	GO:0002526	acute inflammatory response	-5.8313	-3.34172	8/70	11625,14268,14825,15439,16427,18816,20716,101613,11801,14104,15139,16644,20186	Ahsg,Fn1,Cxcl1,Hp,Itih4,Serpinf2,Serpina3n,Nlrp6,Cd5l,Fasn,Hc,Kng1,Nr1h4
15_Member	GO Biological Processes	GO:0002526	acute inflammatory response	-5.8313	-3.34172	8/70	11625,14268,14825,15439,16427,18816,20716,101613	Ahsg,Fn1,Cxcl1,Hp,Itih4,Serpinf2,Serpina3n,Nlrp6
15_Member	GO Biological Processes	GO:0006953	acute-phase response	-5.7946	-3.33225	6/32	11625,14268,15439,16427,18816,20716	Ahsg,Fn1,Hp,Itih4,Serpinf2,Serpina3n
15_Member	GO Biological Processes	GO:0006954	inflammatory response	-2.09466	-0.446965	13/521	11625,11801,14104,14268,14825,15139,15439,16427,16644,18816,20186,20716,101613	Ahsg,Cd5l,Fasn,Fn1,Cxcl1,Hc,Hp,Itih4,Kng1,Serpinf2,Nr1h4,Serpina3n,Nlrp6
16_Summary	GO Biological Processes	GO:0019320	hexose catabolic process	-5.55409	-3.16142	6/35	11668,14635,14751,16548,16828,225913,14667,18770,21881,14733,15211,74185,231103,11522,14555,74114	Aldh1a1,Galk1,Gpi1,Khk,Ldha,Tkfc,Gm2a,Pklr,Tkt,Gpc1,Hexa,Gbe1,Gckr,Adh1,Gpd1,Crot
16_Member	GO Biological Processes	GO:0019320	hexose catabolic process	-5.55409	-3.16142	6/35	11668,14635,14751,16548,16828,225913	Aldh1a1,Galk1,Gpi1,Khk,Ldha,Tkfc
16_Member	GO Biological Processes	GO:0046365	monosaccharide catabolic process	-5.40649	-3.02524	6/37	11668,14635,14751,16548,16828,225913	Aldh1a1,Galk1,Gpi1,Khk,Ldha,Tkfc
16_Member	Reactome Gene Sets	R-MMU-70350	Fructose catabolism	-4.8204	-2.53944	3/5	11668,16548,225913	Aldh1a1,Khk,Tkfc
16_Member	GO Biological Processes	GO:0016052	carbohydrate catabolic process	-4.60344	-2.36509	8/102	11668,14635,14667,14751,16548,16828,18770,225913	Aldh1a1,Galk1,Gm2a,Gpi1,Khk,Ldha,Pklr,Tkfc
16_Member	GO Biological Processes	GO:0006001	fructose catabolic process	-4.52311	-2.3046	3/6	11668,16548,225913	Aldh1a1,Khk,Tkfc
16_Member	GO Biological Processes	GO:0019682	glyceraldehyde-3-phosphate metabolic process	-4.52311	-2.3046	3/6	16548,21881,225913	Khk,Tkt,Tkfc
16_Member	Reactome Gene Sets	R-MMU-5652084	Fructose metabolism	-4.28381	-2.09886	3/7	11668,16548,225913	Aldh1a1,Khk,Tkfc
16_Member	GO Biological Processes	GO:0006090	pyruvate metabolic process	-3.6928	-1.65806	6/73	14635,14751,16548,16828,18770,225913	Galk1,Gpi1,Khk,Ldha,Pklr,Tkfc
16_Member	GO Biological Processes	GO:0006096	glycolytic process	-3.64026	-1.61556	5/48	14635,14751,16548,18770,225913	Galk1,Gpi1,Khk,Pklr,Tkfc
16_Member	GO Biological Processes	GO:0006757	ATP generation from ADP	-3.5976	-1.59468	5/49	14635,14751,16548,18770,225913	Galk1,Gpi1,Khk,Pklr,Tkfc
16_Member	GO Biological Processes	GO:0046031	ADP metabolic process	-3.28865	-1.32627	5/57	14635,14751,16548,18770,225913	Galk1,Gpi1,Khk,Pklr,Tkfc
16_Member	GO Biological Processes	GO:0009135	purine nucleoside diphosphate metabolic process	-3.15241	-1.22906	5/61	14635,14751,16548,18770,225913	Galk1,Gpi1,Khk,Pklr,Tkfc
16_Member	GO Biological Processes	GO:0009179	purine ribonucleoside diphosphate metabolic process	-3.15241	-1.22906	5/61	14635,14751,16548,18770,225913	Galk1,Gpi1,Khk,Pklr,Tkfc
16_Member	GO Biological Processes	GO:0006000	fructose metabolic process	-3.11325	-1.19702	3/16	11668,16548,225913	Aldh1a1,Khk,Tkfc
16_Member	GO Biological Processes	GO:0006165	nucleoside diphosphate phosphorylation	-3.02616	-1.13134	5/65	14635,14751,16548,18770,225913	Galk1,Gpi1,Khk,Pklr,Tkfc
16_Member	Reactome Gene Sets	R-MMU-71387	Metabolism of carbohydrates	-3.02134	-1.12936	10/260	11668,14635,14733,14751,15211,16548,21881,74185,225913,231103	Aldh1a1,Galk1,Gpc1,Gpi1,Hexa,Khk,Tkt,Gbe1,Tkfc,Gckr
16_Member	GO Biological Processes	GO:0046939	nucleotide phosphorylation	-2.90869	-1.04749	5/69	14635,14751,16548,18770,225913	Galk1,Gpi1,Khk,Pklr,Tkfc
16_Member	GO Biological Processes	GO:0009185	ribonucleoside diphosphate metabolic process	-2.79896	-0.972131	5/73	14635,14751,16548,18770,225913	Galk1,Gpi1,Khk,Pklr,Tkfc
16_Member	GO Biological Processes	GO:0006091	generation of precursor metabolites and energy	-2.63747	-0.848304	11/343	11522,14555,14635,14751,16548,16828,18770,21881,74114,74185,225913	Adh1,Gpd1,Galk1,Gpi1,Khk,Ldha,Pklr,Tkt,Crot,Gbe1,Tkfc
16_Member	GO Biological Processes	GO:0006081	cellular aldehyde metabolic process	-2.36648	-0.651413	4/57	11522,16548,21881,225913	Adh1,Khk,Tkt,Tkfc
16_Member	GO Biological Processes	GO:0009132	nucleoside diphosphate metabolic process	-2.36077	-0.649336	5/92	14635,14751,16548,18770,225913	Galk1,Gpi1,Khk,Pklr,Tkfc
17_Summary	KEGG Pathway	mmu04936	Alcoholic liver disease - Mus musculus (house mouse)	-5.2254	-2.86075	10/141	11522,12260,12268,12443,14080,14104,14825,15139,16150,107476	Adh1,C1qb,C4b,Ccnd1,Fabp1,Fasn,Cxcl1,Hc,Ikbkb,Acaca
17_Member	KEGG Pathway	mmu04936	Alcoholic liver disease - Mus musculus (house mouse)	-5.2254	-2.86075	10/141	11522,12260,12268,12443,14080,14104,14825,15139,16150,107476	Adh1,C1qb,C4b,Ccnd1,Fabp1,Fasn,Cxcl1,Hc,Ikbkb,Acaca
18_Summary	GO Biological Processes	GO:0031638	zymogen activation	-5.15067	-2.79142	8/86	11801,14058,14067,15439,54426,74754,101613,110135,14268,14456,16644,66901,217847,12443,18816,22339,54135,385643,13198,15139,66961,76905,11699,100102	Cd5l,F10,F5,Hp,Hgfac,Dhcr24,Nlrp6,Fgb,Fn1,Gas6,Kng1,Proz,Serpina10,Ccnd1,Serpinf2,Vegfa,Lsr,Kng2,Ddit3,Hc,Neat1,Lrg1,Ambp,Pcsk9
18_Member	GO Biological Processes	GO:0031638	zymogen activation	-5.15067	-2.79142	8/86	11801,14058,14067,15439,54426,74754,101613,110135	Cd5l,F10,F5,Hp,Hgfac,Dhcr24,Nlrp6,Fgb
18_Member	GO Biological Processes	GO:0007596	blood coagulation	-5.01265	-2.6894	9/118	14058,14067,14268,14456,16644,54426,66901,110135,217847	F10,F5,Fn1,Gas6,Kng1,Hgfac,Proz,Fgb,Serpina10
18_Member	GO Biological Processes	GO:0050817	coagulation	-5.01265	-2.6894	9/118	14058,14067,14268,14456,16644,54426,66901,110135,217847	F10,F5,Fn1,Gas6,Kng1,Hgfac,Proz,Fgb,Serpina10
18_Member	GO Biological Processes	GO:0007599	hemostasis	-4.95334	-2.64465	9/120	14058,14067,14268,14456,16644,54426,66901,110135,217847	F10,F5,Fn1,Gas6,Kng1,Hgfac,Proz,Fgb,Serpina10
18_Member	GO Biological Processes	GO:0050878	regulation of body fluid levels	-4.66483	-2.40782	15/360	12443,14058,14067,14268,14456,16644,18816,22339,54135,54426,66901,101613,110135,217847,385643	Ccnd1,F10,F5,Fn1,Gas6,Kng1,Serpinf2,Vegfa,Lsr,Hgfac,Proz,Nlrp6,Fgb,Serpina10,Kng2
18_Member	GO Biological Processes	GO:0009611	response to wounding	-4.22911	-2.05449	15/393	13198,14058,14067,14268,14456,15139,16644,22339,54426,66901,66961,76905,101613,110135,217847	Ddit3,F10,F5,Fn1,Gas6,Hc,Kng1,Vegfa,Hgfac,Proz,Neat1,Lrg1,Nlrp6,Fgb,Serpina10
18_Member	GO Biological Processes	GO:0042060	wound healing	-4.18106	-2.01713	12/265	14058,14067,14268,14456,16644,22339,54426,66901,76905,101613,110135,217847	F10,F5,Fn1,Gas6,Kng1,Vegfa,Hgfac,Proz,Lrg1,Nlrp6,Fgb,Serpina10
18_Member	WikiPathways	WP460	Blood clotting cascade	-4.13236	-1.98512	4/20	14058,14067,18816,110135	F10,F5,Serpinf2,Fgb
18_Member	Reactome Gene Sets	R-MMU-159763	Transport of gamma-carboxylated protein precursors from the endoplasmic reticulum to the Golgi apparatus	-3.91108	-1.79868	3/9	14058,14456,66901	F10,Gas6,Proz
18_Member	Reactome Gene Sets	R-MMU-159782	Removal of aminoterminal propeptides from gamma-carboxylated proteins	-3.75991	-1.70217	3/10	14058,14456,66901	F10,Gas6,Proz
18_Member	Reactome Gene Sets	R-MMU-159854	Gamma-carboxylation, transport, and amino-terminal cleavage of proteins	-3.62533	-1.61045	3/11	14058,14456,66901	F10,Gas6,Proz
18_Member	Reactome Gene Sets	R-MMU-140877	Formation of Fibrin Clot (Clotting Cascade)	-3.11064	-1.19702	4/36	14058,14067,110135,385643	F10,F5,Fgb,Kng2
18_Member	GO Biological Processes	GO:0051604	protein maturation	-3.06477	-1.15497	11/303	11699,11801,14058,14067,14268,15439,54426,74754,100102,101613,110135	Ambp,Cd5l,F10,F5,Fn1,Hp,Hgfac,Dhcr24,Pcsk9,Nlrp6,Fgb
18_Member	GO Biological Processes	GO:0016485	protein processing	-2.90141	-1.04191	9/224	11801,14058,14067,15439,54426,74754,100102,101613,110135	Cd5l,F10,F5,Hp,Hgfac,Dhcr24,Pcsk9,Nlrp6,Fgb
18_Member	Reactome Gene Sets	R-MMU-140875	Common Pathway of Fibrin Clot Formation	-2.75616	-0.932472	3/21	14058,14067,110135	F10,F5,Fgb
18_Member	Reactome Gene Sets	R-MMU-163841	Gamma carboxylation, hypusine formation and arylsulfatase activation	-2.08171	-0.436191	3/36	14058,14456,66901	F10,Gas6,Proz
19_Summary	GO Biological Processes	GO:0120161	regulation of cold-induced thermogenesis	-5.06478	-2.71612	10/147	11668,11911,12683,13198,13819,14373,16592,22339,105171,170439,13653,104158	Aldh1a1,Atf4,Cidea,Ddit3,Epas1,G0s2,Fabp5,Vegfa,Arrdc3,Elovl6,Egr1,Ces1d
19_Member	GO Biological Processes	GO:0120161	regulation of cold-induced thermogenesis	-5.06478	-2.71612	10/147	11668,11911,12683,13198,13819,14373,16592,22339,105171,170439	Aldh1a1,Atf4,Cidea,Ddit3,Epas1,G0s2,Fabp5,Vegfa,Arrdc3,Elovl6
19_Member	GO Biological Processes	GO:0120163	negative regulation of cold-induced thermogenesis	-3.68395	-1.65426	5/47	11668,11911,12683,13198,105171	Aldh1a1,Atf4,Cidea,Ddit3,Arrdc3
19_Member	GO Biological Processes	GO:0001659	temperature homeostasis	-2.93562	-1.06756	4/40	12683,13653,104158,105171	Cidea,Egr1,Ces1d,Arrdc3
20_Summary	GO Biological Processes	GO:0019915	lipid storage	-4.95355	-2.64465	6/44	11806,12683,14421,14667,15211,68680,11808,12623,13116,13122,13884,18606,26874,74114,104158,110460,19025,11657,14828,27404,170439,11668,14555,14733,57757	Apoa1,Cidea,B4galnt1,Gm2a,Hexa,Fitm1,Apoa4,Ces1g,Cyp46a1,Cyp7a1,Ces1c,Enpp2,Abcd2,Crot,Ces1d,Acat2,Ctsa,Alb,Hspa5,Abca8b,Elovl6,Aldh1a1,Gpd1,Gpc1,Pglyrp2
20_Member	GO Biological Processes	GO:0019915	lipid storage	-4.95355	-2.64465	6/44	11806,12683,14421,14667,15211,68680	Apoa1,Cidea,B4galnt1,Gm2a,Hexa,Fitm1
20_Member	GO Biological Processes	GO:0016042	lipid catabolic process	-3.88216	-1.78761	12/285	11808,12623,13116,13122,13884,14667,15211,18606,26874,74114,104158,110460	Apoa4,Ces1g,Cyp46a1,Cyp7a1,Ces1c,Gm2a,Hexa,Enpp2,Abcd2,Crot,Ces1d,Acat2
20_Member	Reactome Gene Sets	R-MMU-1660662	Glycosphingolipid metabolism	-3.02052	-1.12936	4/38	14421,14667,15211,19025	B4galnt1,Gm2a,Hexa,Ctsa
20_Member	GO Biological Processes	GO:0051235	maintenance of location	-2.97365	-1.09152	8/176	11657,11806,12683,14421,14667,14828,15211,68680	Alb,Apoa1,Cidea,B4galnt1,Gm2a,Hspa5,Hexa,Fitm1
20_Member	GO Biological Processes	GO:0001573	ganglioside metabolic process	-2.4361	-0.706188	3/27	14421,14667,15211	B4galnt1,Gm2a,Hexa
20_Member	GO Biological Processes	GO:0030149	sphingolipid catabolic process	-2.30478	-0.60525	3/30	14667,15211,18606	Gm2a,Hexa,Enpp2
20_Member	GO Biological Processes	GO:0006665	sphingolipid metabolic process	-2.20025	-0.533491	6/142	14421,14667,15211,18606,27404,170439	B4galnt1,Gm2a,Hexa,Enpp2,Abca8b,Elovl6
20_Member	GO Biological Processes	GO:0044242	cellular lipid catabolic process	-2.15354	-0.493256	7/191	14667,15211,18606,26874,74114,104158,110460	Gm2a,Hexa,Enpp2,Abcd2,Crot,Ces1d,Acat2
20_Member	GO Biological Processes	GO:0046466	membrane lipid catabolic process	-2.15106	-0.493063	3/34	14667,15211,18606	Gm2a,Hexa,Enpp2
20_Member	GO Biological Processes	GO:1901136	carbohydrate derivative catabolic process	-2.02151	-0.381139	6/155	11668,14555,14667,14733,15211,57757	Aldh1a1,Gpd1,Gm2a,Gpc1,Hexa,Pglyrp2
