# Supplementary material for: Spatial and single-cell profiling of the metabolome, transcriptome and epigenome of the aging mouse liver
Source: Nat Aging. 2023 Nov 9;3(11):1430–45. doi: 10.1038/s43587-023-00513-y (PMC10645594; doi:10.1038/s43587-023-00513-y)
Supplement: Supplementary file 5 — Lipidomics results. [file 43587_2023_513_MOESM5_ESM.xlsx]

## Sheet: Sheet1
feature	3_1	3_2	3_3	3_4	3_5	18_1	18_2	18_3	18_4	18_5
CL 66:4	5836	4708.95	2548.35	8905.4	5654.8	8712.4	2976.1	7318.1	9042.55	19462.3
CL 68:4	16838.2	26311.4	18719.7	43284.9	30142.4	39281.8	66351	57718.4	55360.1	47029.1
CL 68:5	43458.1	42598.7	32029.7	80483.1	76209	64996.3	65786.6	64261.1	111071	182953
CL 70:4	57692.9	36604.4	50381.2	71162.8	28557.7	176816	259144	137028	217680	274657
CL 70:5	87988.6	113122	95947.2	191399	154836	207948	321048	273857	280102	181502
CL 70:6	218294	213980	167199	458666	592136	370344	730409	363519	848012	1.15739e+06
DAG 32:0	6336.15	19326.2	12259.5	63500.8	45823.1	144970	64157.4	23794.4	51347.8	56899.2
DAG 32:1	39209.9	33580.6	16361.9	88873.1	105362	278645	137027	60880.9	130246	132757
DAG 34:0	11372	14261.4	16604	25191	36365.7	227245	13147.5	77862	22696.1	18231.2
DAG 34:1	725049	1.26842e+06	908869	2.73449e+06	2.43224e+06	5.08279e+06	4.3522e+06	1.23649e+06	3.36578e+06	4.27467e+06
DAG 34:2	2.59465e+06	4.19607e+06	3.64975e+06	6.29471e+06	7.20486e+06	7.91134e+06	13375979	1.8725e+06	1.35365e+07	1.13001e+07
DAG 36:0	3430.05	3259.2	4176.75	6192.9	4017.65	12924.2	2578.45	5281.35	3052.85	1786.2
DAG 36:1	21822.9	24185	19263.5	45743.3	12019.5	337668	177696	80313.7	140146	182645
DAG 36:2	222691	332188	155878	675349	1.1886e+06	5.19809e+06	4.45819e+06	1.41097e+06	3.58086e+06	1.00311e+06
DAG 36:3	369605	586563	474264	633961	1.1063e+06	1.96831e+06	3.27206e+06	912351	3.29678e+06	2.80443e+06
DAG 36:4	34253.1	48236.8	31629.6	33483.8	53522.2	171779	149208	88947.9	221590	102451
lysoPC 16:0	5.57729e+07	9.83242e+07	1.15456e+08	1.03728e+08	6.20904e+07	1.08966e+06	6.6457e+07	2.58128e+07	5.45173e+07	8.19985e+07
lysoPC 16:1	1.37459e+06	2.33944e+06	2.17685e+06	2.34083e+06	3.04305e+06	1.24746e+06	3363800	696159	1.54061e+06	2.64799e+06
lysoPC 18:0	35658468	5.71651e+07	8.67494e+07	7.43807e+07	5.13596e+07	1.48925e+06	9.12618e+07	2.66595e+07	6.10401e+07	6.27683e+07
lysoPC 18:1_a_b	7.76934e+06	1.22996e+07	1.27051e+07	1.01434e+07	1.28411e+07	7.02894e+06	1.77139e+07	5.26327e+06	1.08702e+07	2.5867e+07
lysoPC 18:2_a	2.70806e+06	3.27527e+06	3.10073e+06	2377874	2.98353e+06	1.71174e+06	2.80975e+06	1.31825e+06	1.7823e+06	2.43248e+06
lysoPC 18:2_b	1.49281e+06	1.25001e+07	9.41705e+06	1.45079e+07	1.64198e+07	5.93821e+06	2.70937e+07	2.17877e+06	1.68312e+07	1.79589e+07
lysoPC 20:0	1.07685e+06	1.44616e+06	1.6865e+06	1.43953e+06	1.22583e+06	311699	617058	188792	633443	475928
lysoPC 20:1_a_b	580164	733292	687997	865263	623964	289880	835541	181125	399791	540279
lysoPE 16:0	263971	501556	700677	652730	863912	172862	2.16945e+06	318666	1.27659e+06	1.38759e+06
lysoPE 18:0	228804	325887	471414	391054	684319	350968	1.94661e+06	485766	1.24298e+06	1.15246e+06
lysoPE 18:1_a_b	227926	334079	378823	339599	428135	425635	1.01066e+06	369111	641361	938998
PC 28:0	49416.3	63667.5	74689.4	98857.9	104992	34200.2	64159.6	26298.5	46212.9	61798.1
PC 30:0	5.31018e+06	6.20297e+06	6.56093e+06	7.66503e+06	8.29949e+06	3.77304e+06	5.24161e+06	2.89296e+06	5.43424e+06	6.24265e+06
PC 30:1	1.70043e+06	2.08806e+06	2.4963e+06	2.48925e+06	2.56289e+06	712736	880423	291886	582604	1.6884e+06
PC 32:0	7.88954e+07	1.21233e+08	1.19493e+08	1.20186e+08	1.14003e+08	7.06369e+07	8.48019e+07	6.36166e+07	9.60288e+07	9.55358e+07
PC 32:1	9.42268e+07	1.03339e+08	1.39357e+08	1.41814e+08	1.21702e+08	5.38874e+07	6.89874e+07	3.1586e+07	5.6532e+07	8.69048e+07
PC 32:2_a_b	3.72593e+07	3.84702e+07	4.48785e+07	3.84236e+07	4.19983e+07	1.38667e+07	1.52869e+07	9.10715e+06	1.5631e+07	3.06358e+07
PC 34:0	1.09086e+07	1.88385e+07	1.88929e+07	2.16378e+07	1.96633e+07	1.13515e+07	1.69619e+07	6.62349e+06	1.64086e+07	4.26605e+06
PC 34:1	4.33097e+08	5.33716e+08	6.42667e+08	6.11403e+08	5.1694e+08	3.52115e+08	4.31867e+08	2.3074e+08	4.18853e+08	5.24748e+08
PC 34:2	4.00348e+08	4.71544e+08	5.21063e+08	4.53575e+08	3.96733e+08	2.53993e+08	2.98478e+08	2.11238e+08	3.19932e+08	3.19133e+08
PC 34:3	1.31754e+08	1.58069e+08	1.80649e+08	1.38274e+08	1.25572e+08	5.35946e+07	8.50185e+07	5.43464e+07	7.12926e+07	9.13663e+07
PC 36:0	105000	1.58628e+06	682989	1.79648e+06	1.38537e+06	1.12856e+06	1.34611e+06	1.06592e+06	1.085e+06	1058903
PC 36:1	5.35361e+07	1.31567e+08	1.66917e+08	1.75272e+08	1.63612e+08	1.29534e+08	1.97826e+08	8.11273e+07	1.47093e+08	2.0036e+08
PC 36:2	2.92919e+08	383326183	4.24957e+08	4.03678e+08	3.5218e+08	2.42481e+08	3.38115e+08	1.88583e+08	3.0817e+08	3.51296e+08
PC 36:3	3.26372e+08	4.12257e+08	4.40408e+08	4.94612e+08	3.94697e+08	2.36796e+08	362383971	1.76887e+08	3.07875e+08	3.7468e+08
PC 38:0	344637	504130	486265	539266	378339	193354	54070	133725	113487	85549
PC 38:1_a_b	6.22781e+06	1.19143e+07	1.41492e+07	1.68598e+07	1.22833e+07	6.50294e+06	8.03202e+06	2.45214e+06	6.97797e+06	6.15259e+06
PC 38:2	5.408e+07	8.66606e+07	9.2448e+07	9.72662e+07	7.02863e+07	2.22048e+07	4.82088e+07	8.98012e+06	4.57418e+07	4.90561e+07
PC 38:3	1.15401e+08	1.69855e+08	1.04981e+08	2.13372e+08	2.00096e+08	2.37982e+07	2.09865e+08	9.19096e+07	1.78083e+08	1.99637e+08
PC 40:0	202360	312520	418272	297366	699206	134507	69483	86720.1	80226.6	92841.6
PC 40:1	739079	1.20191e+06	1.26846e+06	1.35979e+06	1.4595e+06	474810	239376	293674	513471	453424
PC 40:2	1.75816e+06	3182492	3.34304e+06	2.40144e+06	1.49983e+06	179941	247287	147167	421778	335853
PC 40:3	2.21916e+06	5.4998e+06	6.34291e+06	7.61869e+06	5.77038e+06	963907	1.60112e+06	591285	1.66824e+06	1426755
PC 40:4	4.98902e+06	8.47797e+06	1.03407e+07	1.02884e+07	1.1794e+07	6.39733e+06	1.34624e+07	3.32158e+06	8.75286e+06	1.34285e+07
PE 32:1	345626	161054	190119	218863	197338	190996	225562	105731	120687	215287
PE 32:2	243364	157515	204675	210083	207826	86619.2	128392	83575.6	113970	133543
PE 34:0	3674.45	17047.2	16170.1	21156.8	27521.5	41217	32295.8	47377.8	32491.3	22556.8
PE 34:1	2.93485e+06	1.85087e+06	1.65622e+06	1.94785e+06	1.59222e+06	1.92455e+06	1.78919e+06	1215342	2.0078e+06	2.53232e+06
PE 34:2	8.51528e+06	1.0102e+07	1.24135e+07	8.15238e+06	7.87191e+06	3.96837e+06	5.98526e+06	4.16165e+06	7422569	5510444
PE 36:1	1.59083e+06	1.09688e+06	1.1161e+06	1.15715e+06	1.65527e+06	1.74236e+06	2.9971e+06	1.07814e+06	3.21263e+06	3.36835e+06
PE 36:2	132816	231277	316492	192135	194233	29371.5	53210.1	51149.3	72871.9	58742.1
PE 36:3	1.02733e+07	9.51674e+06	1.02691e+07	8.43394e+06	7.44076e+06	5.82796e+06	8.65715e+06	5.74376e+06	8.38403e+06	8.65145e+06
PE 38:4	3.51095e+07	44735699	4.85719e+07	4.38106e+07	4.72535e+07	3.69264e+07	5.77962e+07	3.62589e+07	6.5766e+07	5.4959e+07
PE 38:5	2.77146e+07	26731853	2.74714e+07	2.79377e+07	2.4186e+07	2.52651e+07	4.13363e+07	2.28774e+07	3.38381e+07	3.96869e+07
PE 38:6_a	5.68251e+06	5.27123e+06	5.24244e+06	4.69501e+06	3.84387e+06	1.78863e+06	2609522	2.06001e+06	3.77487e+06	2.49149e+06
PE 38:6_b	4.16224e+07	5.05446e+07	5.23071e+07	4.45187e+07	4.53785e+07	3.4576e+07	5.56102e+07	3.49924e+07	6.27336e+07	5.60339e+07
PE 38:7	7.88747e+06	9.82343e+06	9993610	8.62235e+06	8469597	4.58317e+06	8.0212e+06	4.61262e+06	7.58422e+06	8.52536e+06
PE 40:1	2.56684e+06	3.25034e+06	3331925	3.29458e+06	2.81893e+06	639750	2.09773e+06	626107	1.18841e+06	2.14711e+06
PE 40:2	1.94653e+07	22226577	1.80787e+07	1.78949e+07	1.37056e+07	3.89704e+06	7.86288e+06	3.05736e+06	9.88089e+06	7.62247e+06
SM d18:1/14:0	224056	551154	633942	621422	494659	189944	413656	161588	344154	498467
SM d18:1/16:0	2.68826e+07	3.2801e+07	3.47406e+07	3.24468e+07	3.65968e+07	2.6356e+07	2.99683e+07	2.62424e+07	3.33568e+07	3.28733e+07
SM d18:1/16:1	882125	1.5361e+06	1.82794e+06	1.30268e+06	1.92301e+06	601030	1.05681e+06	501385	1.10943e+06	1.2124e+06
SM d18:1/18:0	2.73916e+06	3.59959e+06	4344200	3.90536e+06	6.00334e+06	3.44315e+06	2.6741e+06	3.73316e+06	2.90498e+06	2.89217e+06
SM d18:1/18:1	260568	372493	426002	412471	952355	318706	533886	369380	495917	581582
SM d18:1/20:0	4.68485e+06	7.38045e+06	6.62157e+06	7.14184e+06	7.56701e+06	3.99534e+06	3.10454e+06	3.26508e+06	3.96568e+06	2.38326e+06
SM d18:1/20:1	311955	558084	614545	625238	873666	463878	584388	411610	660605	566790
SM d18:1/22:1	8.14824e+06	1.93317e+07	2.02821e+07	2.39126e+07	2.24126e+07	7.82581e+06	1.18657e+07	4.46211e+06	1.42881e+07	9.54275e+06
SM d18:1/24:0	7.66503e+07	9.69683e+07	1.10429e+08	90168457	7.11302e+07	4.13865e+07	1.92845e+06	4.1008e+07	7.47576e+06	6.98881e+06
SM d18:1/26:0	247279	247876	304812	249497	416949	162159	35199.2	125719	30422	46471.7
SM d18:1/26:1	474715	588894	666741	638015	620632	463261	169332	373518	186209	201801
TAG 42:0	728151	225102	3.1775e+06	298655	4.72827e+06	202269	75043.1	4.26256e+06	91739.6	73664
TAG 42:1	88545.2	272679	469992	374220	6.73719e+06	335178	61715.1	545883	61550.1	63607.4
TAG 42:2	61185	319910	556748	355508	9.2766e+06	301106	158440	196774	58804.8	72637.2
TAG 44:0	430140	183568	925247	318268	4.96171e+06	421280	171460	1.21416e+06	163742	152958
TAG 44:1	271208	531135	1.42134e+06	1.28657e+06	2.53349e+07	1.41312e+06	347574	2.2482e+06	224264	185748
TAG 44:2	164676	740068	1.19879e+06	1.0584e+06	1.83655e+07	1.00125e+06	30959.8	679734	230914	264952
TAG 46:0	790881	854000	1.1219e+06	1.80342e+06	6.56257e+06	2.5523e+06	819558	1.74146e+06	643859	627834
TAG 46:1	2.06891e+06	2.85947e+06	3.90959e+06	8.94697e+06	7.24141e+07	1.33925e+07	4377371	9284467	2.789e+06	2.97504e+06
TAG 46:2	1.47093e+06	3.19835e+06	3.98902e+06	9.09088e+06	1.22144e+08	1.08058e+07	3.71474e+06	8.14862e+06	2.2654e+06	1.85469e+06
TAG 46:3_a_b	278467	704158	512393	1.39737e+06	2.98504e+07	1.38469e+06	616065	1.1223e+06	485712	593852
TAG 48:0	4.42783e+06	6.28138e+06	7.11935e+06	9.92258e+06	5.2707e+06	9.00887e+06	3.03129e+06	8536837	2.02856e+06	1.9442e+06
TAG 48:1	1.19886e+07	2.18592e+07	2.35113e+07	4.56586e+07	1.15452e+08	6.20217e+07	2.84888e+07	4.25325e+07	1.98608e+07	2.1183e+07
TAG 48:2	2.16969e+07	3.67699e+07	3.99008e+07	8.29205e+07	2.11362e+08	1.14825e+08	5.80588e+07	7.381e+07	3.77624e+07	4.23422e+07
TAG 48:3_a_b	9.52882e+06	2.20335e+07	2.39689e+07	4.90393e+07	2.40389e+08	61679586	2.78031e+07	4.5072e+07	1.84726e+07	1.7211e+07
TAG 50:0	794745	2.4848e+06	3.99652e+06	3.69325e+06	1.40884e+06	3.5307e+06	902380	4.27344e+06	696902	514740
TAG 50:1	3.90702e+07	6.96571e+07	6.97086e+07	9.76636e+07	1.22099e+08	1.15878e+08	69465469	9.63218e+07	4.40665e+07	53590750
TAG 50:2	9.68953e+07	1.45327e+08	1.48591e+08	1.8104e+08	1.9458e+08	2.18872e+08	1.85223e+08	1.77967e+08	1.42896e+08	1.54733e+08
TAG 50:3	9.00053e+07	1.67649e+08	1.80053e+08	2.3736e+08	2.72036e+08	3.16676e+08	2.10756e+08	2.3627e+08	1.80059e+08	1.63837e+08
TAG 50:4_a_b	2.8461e+07	8.45737e+07	9.00974e+07	1.36242e+08	3.17369e+08	1.71611e+08	8.11733e+07	1.36721e+08	70514320	5.34941e+07
TAG 50:5_a_b_c	2.21421e+06	1.34078e+07	1.34898e+07	1.84909e+07	6.82051e+07	1.51747e+07	7.39069e+06	1.82206e+07	6.07839e+06	3.4095e+06
TAG 52:0	137209	785717	90151.8	1.81576e+06	369754	997839	79651.9	1.31114e+06	106313	108461
TAG 52:1	6.63146e+06	1.05756e+07	3.60831e+07	4.09132e+07	5.99168e+07	5.20795e+07	2.03102e+07	5.15089e+07	1.38556e+07	1.25273e+07
TAG 52:2	1.40172e+08	1.90603e+08	2.05087e+08	2.04237e+08	200394237	2.41862e+08	2.30063e+08	2.18266e+08	1.95581e+08	2.07084e+08
TAG 52:3	2.06247e+08	2.78324e+08	2.89404e+08	2.49909e+08	2.35751e+08	315786143	3.14743e+08	2.66202e+08	3.0738e+08	2.82155e+08
TAG 52:4	1.56911e+08	3.36452e+08	3.54648e+08	3.27084e+08	3.21294e+08	4.11049e+08	2.54903e+08	349677256	2.92654e+08	1.9858e+08
TAG 52:5	5.16066e+07	1.85319e+08	1.99206e+08	2.03801e+08	3.36305e+08	2.11065e+08	9.05384e+07	2.05806e+08	1.13287e+08	5.52162e+07
TAG 52:6_a_b_c	7.38064e+06	4.18261e+07	4.44596e+07	4.7366e+07	1.10323e+08	2.74143e+07	1.40385e+07	4.30175e+07	1.49953e+07	5.27465e+06
TAG 54:0	139235	354966	266299	360170	89811.3	165458	70798.5	250638	48014.6	71137.6
TAG 54:1	1.05874e+06	1.42516e+07	1.11155e+07	3.02379e+07	2.37077e+07	2.1365e+07	745664	2.29119e+07	4.32563e+06	1.04888e+06
TAG 54:2	2.87058e+07	50019826	9.22154e+07	1.2043e+08	1.14829e+08	1.32818e+08	5.66044e+07	1.20658e+08	4.0583e+07	4.30214e+07
TAG 54:3	9.16725e+07	1.17308e+08	1.14432e+08	1.11115e+08	1.2471e+08	168805650	1.28574e+08	1.43222e+08	1.18951e+08	1.30265e+08
TAG 54:4	1.2298e+08	1.74577e+08	1.70513e+08	1.61912e+08	1.49694e+08	1.72564e+08	132783039	1.71202e+08	1.42789e+08	1.12195e+08
TAG 54:5_a_b	1.3504e+08	3.09548e+08	3.05005e+08	3.24018e+08	3.00779e+08	2.86918e+08	1.56692e+08	3.37115e+08	1.73876e+08	9.18508e+07
TAG 54:6_a_b_c	87825228	2.48156e+08	2.48244e+08	2.41951e+08	2.56335e+08	1.63949e+08	9.4195e+07	2.3774e+08	1.10144e+08	44712020
TAG 54:7_a_b_c	2.53115e+07	9.63562e+07	9.7725e+07	1.04774e+08	1.39467e+08	5.20385e+07	3.72039e+07	1.00469e+08	4.34285e+07	1.48894e+07
TAG 54:8_a_b	2.33267e+06	1.15438e+07	1.004e+07	13753586	2.91549e+07	4.42933e+06	3.93388e+06	1.18714e+07	4.35256e+06	1.57091e+06
TAG 56:0	57713.5	98298.9	119933	120710	41480.4	47538.9	42241.8	69179.9	46999.7	41339.4
TAG 56:1	604313	3.79526e+06	3160605	5.23391e+06	2.46949e+06	1.28837e+06	154023	1.9838e+06	494042	78453.1
TAG 56:2	2.78908e+06	3.14668e+07	2.24331e+07	5.64185e+07	3.70261e+07	3.85926e+07	1.74822e+06	3.69522e+07	9.10843e+06	2.2559e+06
TAG 56:3	2.70642e+07	3.98237e+07	5.75124e+07	7.87699e+07	6.26577e+07	9.64999e+07	2.95311e+07	7.68033e+07	3.34321e+07	27414829
TAG 56:4	3.3387e+07	5.69471e+07	4.87849e+07	4.71414e+07	3.20146e+07	3.38666e+07	2.12465e+07	35510685	2.14212e+07	1.68233e+07
TAG 56:5_a_b	6.21296e+07	1.25009e+08	1.17094e+08	1.3071e+08	9.20831e+07	9.10055e+07	5.2054e+07	1.31727e+08	4.52109e+07	2.56413e+07
TAG 56:6_a_b	8.61931e+07	1.81876e+08	1.64147e+08	1.77286e+08	1.51498e+08	116144890	7.41706e+07	1.85913e+08	7.73196e+07	3.43802e+07
TAG 56:7_a_b	8.2042e+07	1.7417e+08	1.61485e+08	1.55116e+08	1.21474e+08	7.93596e+07	6.79287e+07	1.59466e+08	8.8504e+07	30948610
TAG 56:8_a_b	4.52791e+07	1.3729e+08	1.38844e+08	1.23861e+08	1.32484e+08	5.37102e+07	4.17292e+07	1.31465e+08	60970779	1.64059e+07
TAG 58:0	36530.2	25212.9	40718.3	35493	22186.8	21811.2	23586.7	38665	31052.8	23051.1
TAG 58:1	260682	865889	965360	1.22329e+06	508464	172040	43244.3	456147	120909	32409.9
TAG 58:2	1.59129e+06	7.51092e+06	5664028	8.44253e+06	3.92609e+06	2.18708e+06	252171	3.44564e+06	857457	143609
TAG 58:3	2.99734e+06	2.10279e+07	1.48805e+07	2.81095e+07	1.63304e+07	1.99322e+07	842404	1.7772e+07	3.89729e+06	1.24189e+06
TAG 58:4	8.60067e+06	2.31496e+07	1.66627e+07	2.02877e+07	11842300	9.47114e+06	2.18618e+06	9.83561e+06	3.10754e+06	1.58236e+06
TAG 58:5	1.13663e+07	2.48867e+07	2.16945e+07	2.33357e+07	1.42484e+07	1.14925e+07	3.82417e+06	1.62587e+07	4.06457e+06	2.08747e+06
TAG 58:6	2.38628e+07	4.43297e+07	3.62838e+07	4.33079e+07	2.79719e+07	2.41811e+07	1.18641e+07	4.07631e+07	9.47658e+06	5.3967e+06
TAG 58:7_a_b	3.44026e+07	5.44032e+07	4.42341e+07	4.33063e+07	2.81167e+07	2.09022e+07	1.56936e+07	3.98559e+07	1.69823e+07	7.73527e+06
TAG 58:8	3.82476e+07	6.11867e+07	5.2891e+07	4.93972e+07	3.21261e+07	2.23211e+07	1.97961e+07	5.55136e+07	2.50482e+07	9.42937e+06
TAG 58:9	23469065	5.86417e+07	5.21172e+07	4.70879e+07	45118880	19302218	1.42225e+07	5.89112e+07	2.19837e+07	5.80921e+06
TAG 60:0	14823.9	14887.1	15396.7	11770.1	8153.2	10794.9	9658.3	10566.8	6960.5	9589.15
TAG 60:1	88206.8	101467	168591	173275	81661.1	29672	13730.5	131988	35583.7	13721.5
TAG 60:2	543018	1.36117e+06	1.38731e+06	1.47418e+06	621228	249568	41153.8	742968	155641	28517.1
TAG 60:3	1.56669e+06	5.32358e+06	3973695	5.38303e+06	2.07376e+06	1.24815e+06	109901	2.1637e+06	390837	83604.2
TAG 60:4	1.93895e+06	6.19674e+06	4.87055e+06	5.41997e+06	2.70198e+06	1.33006e+06	111721	2.22779e+06	321767	82209.1
TAG 60:5	2.28805e+06	5.62631e+06	4.43399e+06	5.27506e+06	2.77079e+06	1.38206e+06	187751	2.10228e+06	395777	97476.6
TAG 60:6	3.16436e+06	8.91698e+06	6.95013e+06	7.90783e+06	4.58095e+06	2.40917e+06	601583	4.40174e+06	759052	285579
TAG 60:7	6.95279e+06	1.13198e+07	8256023	8.23119e+06	4.87545e+06	3.17649e+06	1.65358e+06	5.99483e+06	1.2239e+06	797269
TAG 60:8	9.35785e+06	1.06698e+07	7.81664e+06	6.3531e+06	2.85003e+06	1.8902e+06	1.87771e+06	4.50087e+06	2.25531e+06	1.09259e+06
TAG 60:9	9.14183e+06	12226508	9.0103e+06	8.21408e+06	4.56422e+06	2.86452e+06	2.40712e+06	7.03135e+06	2.8783e+06	1.17264e+06
