# Supplementary material for: Spatial and single-cell profiling of the metabolome, transcriptome and epigenome of the aging mouse liver
Source: Nat Aging. 2023 Nov 9;3(11):1430–45. doi: 10.1038/s43587-023-00513-y (PMC10645594; doi:10.1038/s43587-023-00513-y)
Supplement: Supplementary file 6 — SMARTseq3-express; differentially expressed genes. [file 43587_2023_513_MOESM6_ESM.xlsx]

## Sheet: Differentially Expressed Genes
GeneName	MeanOverall.x	Mean.Old	Mean.Young	MeanFC	MeanLog2FC	ProbDiffMean	ResultDiffMean	DispOverall	Disp.Old	Disp.Young	DispFC	DispLog2FC	ProbDiffDisp	ResultDiffDisp	ResDispOverall	ResDisp.Old	ResDisp.Young	ResDispDistance	ProbDiffResDisp	ResultDiffResDisp	MeanOverall.y	drate.o	drate.y
Klf6	1464	2085	0,723	2891	1532	0,93	Old+	29831	22231	38901	0,565	-0,823	0,666	ExcludedFromTesting	0,186	0,264	0,092	0,161	0,306	NoDiff	1464	0,102766798418972	0,0707547169811321
Scmh1	1014	1406	0,546	2,53	1339	0,836	Old+	44672	44612	44743	1019	0,027	0,34	ExcludedFromTesting	0,157	0,493	-0,244	0,752	0,806	NoDiff	1014	0,0553359683794466	0,0613207547169811
Cox5a	76667	58358	98516	0,594	-0,751	0,832	Young+	1194	1284	1087	1181	0,24	0,078	ExcludedFromTesting	-0,24	-0,249	-0,229	-0,019	0,014	NoDiff	76667	0,632411067193676	0,834905660377358
Xpo6	2469	3,17	1631	1887	0,916	0,74	Old+	16248	14365	18495	0,774	-0,37	0,288	ExcludedFromTesting	-0,247	0,07	-0,626	0,692	0,828	NoDiff	2469	0,142292490118577	0,141509433962264
Igsf5	32916	7823	62862	0,124	-3017	1	Young+	9898	9018	10949	0,822	-0,283	0,148	ExcludedFromTesting	1061	0,298	1972	-1672	1	Young+	32916	0,225296442687747	0,39622641509434
Tpd52l1	2727	2014	3578	0,548	-0,868	0,702	Young+	14891	13,2	16909	0,775	-0,368	0,3	ExcludedFromTesting	0,012	-0,188	0,251	-0,446	0,57	NoDiff	2727	0,130434782608696	0,174528301886792
Rtca	2362	1515	3372	0,45	-1152	0,818	Young+	25942	27332	24283	1106	0,145	0,224	ExcludedFromTesting	0,435	0,218	0,695	-0,495	0,602	NoDiff	2362	0,0790513833992095	0,127358490566038
Trappc10	1317	0,614	2156	0,283	-1819	0,966	Young+	26308	27738	24601	1146	0,196	0,292	ExcludedFromTesting	-0,088	-0,28	0,142	-0,414	0,522	NoDiff	1317	0,0632411067193676	0,117924528301887
Mkrn2	1,62	1169	2159	0,54	-0,888	0,71	Young+	14297	13692	15019	0,903	-0,148	0,222	ExcludedFromTesting	-0,486	-0,685	-0,248	-0,449	0,556	NoDiff	1,62	0,114624505928854	0,169811320754717
Pparg	4019	6639	0,893	7194	2847	1	Old+	32438	17837	49862	0,361	-1469	0,968	ExcludedFromTesting	0,672	0,836	0,475	0,362	0,464	NoDiff	4019	0,154150197628458	0,0613207547169811
Tom1l2	2321	2959	1559	1888	0,917	0,718	Old+	14244	11826	17,13	0,701	-0,512	0,446	ExcludedFromTesting	-0,273	-0,14	-0,432	0,296	0,368	NoDiff	2321	0,158102766798419	0,150943396226415
Wdr77	17656	4368	33513	0,13	-2941	1	Young+	12036	11175	13063	0,863	-0,213	0,134	ExcludedFromTesting	0,675	0,128	1328	-1,19	0,998	Young+	17656	0,177865612648221	0,320754716981132
Atp5pb	214928	165232	274236	0,605	-0,726	0,88	Young+	0,722	0,641	0,819	0,779	-0,36	0,172	ExcludedFromTesting	-0,214	-0,337	-0,066	-0,286	0,22	NoDiff	214928	0,845849802371542	0,891509433962264
Myo18a	2,87	1943	3977	0,488	-1035	0,808	Young+	11661	11303	12089	0,924	-0,115	0,146	ExcludedFromTesting	-0,146	-0,487	0,261	-0,755	0,912	Young+	2,87	0,146245059288538	0,212264150943396
Abhd15	1401	0,988	1894	0,534	-0,906	0,704	Young+	30,32	31668	28,71	1132	0,179	0,28	ExcludedFromTesting	-0,068	-0,095	-0,035	-0,037	0,224	NoDiff	1401	0,0671936758893281	0,108490566037736
Rpl13	69203	52983	88559	0,599	-0,739	0,798	Young+	1336	1114	1,6	0,703	-0,509	0,374	ExcludedFromTesting	-0,11	-0,367	0,197	-0,549	0,832	NoDiff	69203	0,699604743083004	0,787735849056604
Ddx3x	51,87	34359	72769	0,47	-1089	0,996	Young+	2315	1818	2909	0,627	-0,673	0,656	ExcludedFromTesting	0,191	-0,212	0,673	-0,879	0,996	Young+	51,87	0,533596837944664	0,702830188679245
Tpd52l2	7731	4813	11213	0,424	-1238	0,972	Young+	7283	6508	8209	0,791	-0,337	0,178	ExcludedFromTesting	-0,043	-0,362	0,337	-0,701	0,9	Young+	7731	0,229249011857708	0,330188679245283
Rmnd5b	2497	1529	3652	0,423	-1,24	0,858	Young+	25213	21047	30184	0,699	-0,516	0,432	ExcludedFromTesting	0,428	-0,06	1011	-1058	0,988	Young+	2497	0,0948616600790514	0,117924528301887
Zfp276	2117	3441	0,538	6,26	2646	0,996	Old+	48651	64536	29693	2163	1113	0,78	ExcludedFromTesting	0,693	1859	-0,699	2567	1	Old+	2117	0,0513833992094862	0,080188679245283
Luzp1	1784	1056	2652	0,402	-1314	0,82	Young+	41,53	37877	45889	0,812	-0,301	0,408	ExcludedFromTesting	0,698	0,415	1036	-0,639	0,716	NoDiff	1784	0,0553359683794466	0,0754716981132075
Uxt	17755	10037	26965	0,373	-1424	0,998	Young+	3,79	3,54	4087	0,871	-0,199	0,066	ExcludedFromTesting	-0,08	-0,374	0,272	-0,656	0,906	Young+	17755	0,343873517786561	0,547169811320755
Lman2l	2595	3742	1225	3002	1586	0,93	Old+	22,62	23682	21353	1,13	0,176	0,248	ExcludedFromTesting	0,492	1149	-0,293	1468	0,994	Old+	2595	0,106719367588933	0,122641509433962
Mcm3ap	1,33	0,778	1,99	0,387	-1368	0,856	Young+	22749	25012	20048	1228	0,296	0,32	ExcludedFromTesting	-0,367	-0,634	-0,049	-0,597	0,716	NoDiff	1,33	0,0711462450592885	0,136792452830189
Ftcd	56176	41,11	74156	0,552	-0,858	0,928	Young+	1611	1891	1277	1479	0,565	0,464	ExcludedFromTesting	-0,08	0,002	-0,178	0,182	0,084	NoDiff	56176	0,529644268774704	0,754716981132076
Rnd2	3643	4677	2409	1889	0,918	0,758	Old+	12996	14216	11541	1224	0,292	0,252	ExcludedFromTesting	-0,075	0,282	-0,5	0,77	0,91	Old+	3643	0,158102766798419	0,207547169811321
Acp5	52642	65195	37662	1736	0,795	0,82	Old+	2459	2548	2353	1088	0,121	0,014	ExcludedFromTesting	0,308	0,54	0,032	0,516	0,768	NoDiff	52642	0,660079051383399	0,679245283018868
Vps50	2,45	1599	3467	0,46	-1,12	0,84	Young+	19344	20235	18281	1,12	0,163	0,2	ExcludedFromTesting	-0,014	-0,192	0,199	-0,392	0,49	NoDiff	2,45	0,0948616600790514	0,165094339622642
Mef2d	1295	0,756	1937	0,397	-1333	0,844	Young+	22269	17883	27503	0,671	-0,575	0,502	ExcludedFromTesting	-0,285	-0,773	0,297	-1043	0,98	Young+	1295	0,0869565217391304	0,108490566037736
Npepps	4069	6259	1455	4209	2073	1	Old+	13671	11,03	16823	0,66	-0,6	0,524	ExcludedFromTesting	-0,051	0,167	-0,311	0,476	0,61	NoDiff	4069	0,209486166007905	0,14622641509434
Mrpl10	8192	5,35	11585	0,462	-1113	0,946	Young+	4171	3978	4403	0,9	-0,152	0,066	ExcludedFromTesting	-0,497	-0,604	-0,369	-0,242	0,204	NoDiff	8192	0,308300395256917	0,476415094339623
Tcf25	14928	10363	20376	0,51	-0,972	0,902	Young+	3503	3154	3,92	0,805	-0,313	0,126	ExcludedFromTesting	-0,087	-0,398	0,285	-0,682	0,946	Young+	14928	0,399209486166008	0,533018867924528
Tubb5	16604	22461	9614	2,37	1245	0,97	Old+	6428	7709	4,9	1575	0,656	0,608	ExcludedFromTesting	0,437	0,954	-0,179	1136	1	Old+	16604	0,339920948616601	0,429245283018868
Ell2	15916	12027	20557	0,589	-0,763	0,746	Young+	3611	3897	3269	1202	0,266	0,094	ExcludedFromTesting	-0,176	-0,137	-0,223	0,096	0,048	NoDiff	15916	0,363636363636364	0,561320754716981
Ifrd1	11089	16417	4732	3,41	1,77	0,998	Old+	10962	10579	11,42	0,93	-0,104	0,066	ExcludedFromTesting	0,542	1086	-0,106	1194	1	Old+	11089	0,268774703557312	0,235849056603774
Ddt	269327	210908	339043	0,621	-0,687	0,812	Young+	0,661	0,528	0,819	0,644	-0,634	0,576	ExcludedFromTesting	-0,209	-0,379	-0,006	-0,383	0,424	NoDiff	269327	0,901185770750988	0,905660377358491
Tat	162031	117956	214,63	0,55	-0,862	0,98	Young+	0,904	0,912	0,895	1012	0,018	0,006	ExcludedFromTesting	-0,13	-0,155	-0,101	-0,063	0,016	NoDiff	162031	0,758893280632411	0,849056603773585
Gramd3	9225	6942	11,95	0,588	-0,767	0,72	Young+	5466	6255	4523	1393	0,479	0,34	ExcludedFromTesting	-0,154	-0,175	-0,13	-0,039	0,056	NoDiff	9225	0,25296442687747	0,44811320754717
Akt1	2,68	3962	1,15	3415	1772	0,966	Old+	16441	14,41	18866	0,767	-0,383	0,306	ExcludedFromTesting	-0,276	0,121	-0,748	0,865	0,938	Old+	2,68	0,162055335968379	0,132075471698113
Tcirg1	2243	3076	1248	2,46	1299	0,914	Old+	14088	11155	17587	0,625	-0,678	0,596	ExcludedFromTesting	-0,341	-0,244	-0,457	0,213	0,246	NoDiff	2243	0,162055335968379	0,136792452830189
Coasy	41076	27277	57543	0,477	-1069	0,982	Young+	2604	2161	3133	0,691	-0,533	0,402	ExcludedFromTesting	0,103	-0,156	0,411	-0,571	0,854	Young+	41076	0,541501976284585	0,665094339622642
Tspan33	2492	3806	0,924	4129	2046	0,974	Old+	43568	50025	35861	1,45	0,536	0,488	ExcludedFromTesting	1088	1694	0,364	1365	0,994	Old+	2492	0,0632411067193676	0,0754716981132075
Pwp1	2074	1,4	2879	0,489	-1033	0,794	Young+	21548	21352	21781	0,961	-0,057	0,23	ExcludedFromTesting	0,293	0,058	0,575	-0,53	0,64	NoDiff	2074	0,0909090909090909	0,136792452830189
Zdhhc4	2797	1946	3811	0,507	-0,981	0,78	Young+	15091	17928	11706	1522	0,606	0,53	ExcludedFromTesting	0,065	0,205	-0,102	0,293	0,35	NoDiff	2797	0,106719367588933	0,216981132075472
Trmt1	1743	1055	2565	0,407	-1297	0,89	Young+	14154	15031	13107	1144	0,194	0,258	ExcludedFromTesting	-0,472	-0,608	-0,311	-0,29	0,386	NoDiff	1743	0,102766798418972	0,193396226415094
Blvra	9792	14896	3,7	3934	1976	1	Old+	11628	13471	9428	1416	0,501	0,394	ExcludedFromTesting	0,273	0,975	-0,563	1523	1	Old+	9792	0,225296442687747	0,25
Ssr4	107151	80871	138513	0,582	-0,78	0,844	Young+	1676	1497	1,89	0,799	-0,324	0,122	ExcludedFromTesting	0,308	0,165	0,479	-0,303	0,252	NoDiff	107151	0,703557312252964	0,806603773584906
Trappc6a	8085	3857	13,13	0,291	-1782	1	Young+	6935	7029	6824	1,03	0,043	0,062	ExcludedFromTesting	-0,107	-0,383	0,223	-0,603	0,836	Young+	8085	0,217391304347826	0,391509433962264
Supt6	3423	2278	4,79	0,472	-1083	0,826	Young+	14,24	18009	9742	1,84	0,88	0,776	ExcludedFromTesting	-0,071	0,031	-0,193	0,223	0,274	NoDiff	3423	0,118577075098814	0,259433962264151
Acp2	32456	41493	21672	1867	0,901	0,796	Old+	7014	7057	6963	1009	0,012	0,018	ExcludedFromTesting	1162	1487	0,775	0,708	0,962	Old+	32456	0,422924901185771	0,429245283018868
Sf3a1	6406	8839	3503	2521	1334	0,944	Old+	12,24	10057	14845	0,675	-0,568	0,48	ExcludedFromTesting	0,31	0,412	0,189	0,214	0,222	NoDiff	6406	0,237154150197628	0,188679245283019
Stat6	4961	6353	3,3	1,94	0,956	0,776	Old+	13182	10153	16798	0,603	-0,73	0,644	ExcludedFromTesting	0,185	0,226	0,137	0,088	0,118	NoDiff	4961	0,217391304347826	0,174528301886792
Angptl4	18,21	12042	25,57	0,478	-1066	0,95	Young+	3704	5	2158	2313	1,21	0,994	ExcludedFromTesting	-0,107	0,118	-0,377	0,493	0,68	NoDiff	18,21	0,33201581027668	0,64622641509434
Ipo4	3293	1946	4902	0,394	-1343	0,934	Young+	12206	12594	11743	1091	0,125	0,134	ExcludedFromTesting	-0,053	-0,377	0,334	-0,695	0,884	Young+	3293	0,130434782608696	0,231132075471698
Mdp1	8048	10,18	5504	1893	0,921	0,77	Old+	8954	8,71	9244	0,947	-0,078	0,068	ExcludedFromTesting	0,508	0,577	0,426	0,158	0,15	NoDiff	8048	0,24901185770751	0,264150943396226
Borcs8	8988	5849	12733	0,46	-1121	0,93	Young+	7723	7066	8508	0,834	-0,262	0,166	ExcludedFromTesting	0,332	0,033	0,689	-0,649	0,89	Young+	8988	0,237154150197628	0,330188679245283
Slc25a42	2133	1195	3253	0,379	-1401	0,954	Young+	10474	6581	15,12	0,438	-1189	0,942	ExcludedFromTesting	-0,713	-1325	0,018	-1339	1	Young+	2133	0,16600790513834	0,183962264150943
Ranbp3	2308	1,66	3081	0,542	-0,882	0,7	Young+	24359	19784	29818	0,661	-0,598	0,516	ExcludedFromTesting	0,65	0,443	0,897	-0,456	0,564	NoDiff	2308	0,0948616600790514	0,113207547169811
Ndufb2	129511	82,65	185435	0,446	-1163	1	Young+	1548	1265	1885	0,668	-0,582	0,492	ExcludedFromTesting	0,301	0,027	0,626	-0,603	0,904	Young+	129511	0,703557312252964	0,849056603773585
Tsc2	2467	1,72	3359	0,513	-0,962	0,754	Young+	12964	13822	11939	1136	0,184	0,196	ExcludedFromTesting	-0,415	-0,663	-0,118	-0,568	0,71	NoDiff	2467	0,130434782608696	0,212264150943396
Mien1	65518	43943	91266	0,481	-1056	0,986	Young+	2026	1572	2568	0,619	-0,692	0,688	ExcludedFromTesting	0,175	-0,212	0,637	-0,843	0,996	Young+	65518	0,557312252964427	0,702830188679245
Pdcd2l	3628	5054	1926	2639	1,4	0,892	Old+	24477	24654	24266	1006	0,008	0,178	ExcludedFromTesting	0,799	1,41	0,071	1329	1	Old+	3628	0,110671936758893	0,122641509433962
Med6	6501	2817	10897	0,264	-1924	0,994	Young+	12684	10981	14717	0,751	-0,413	0,312	ExcludedFromTesting	0,288	-0,281	0,967	-1249	0,998	Young+	6501	0,154150197628458	0,240566037735849
Cse1l	5723	3788	8032	0,474	-1078	0,88	Young+	8029	8522	7441	1137	0,185	0,14	ExcludedFromTesting	-0,239	-0,397	-0,051	-0,353	0,412	NoDiff	5723	0,197628458498024	0,334905660377358
Baz1b	4913	6797	2663	2561	1357	0,96	Old+	10478	10792	10103	1087	0,121	0,098	ExcludedFromTesting	-0,127	0,075	-0,368	0,452	0,576	NoDiff	4913	0,209486166007905	0,226415094339623
Mrpl2	11688	8482	15515	0,544	-0,879	0,832	Young+	4114	4277	3918	1086	0,118	0,06	ExcludedFromTesting	-0,219	-0,387	-0,018	-0,37	0,436	NoDiff	11688	0,300395256916996	0,495283018867925
Mea1	30909	15417	49396	0,308	-1697	1	Young+	3379	2,67	4225	0,632	-0,663	0,6	ExcludedFromTesting	0,049	-0,5	0,703	-1203	1	Young+	30909	0,430830039525692	0,608490566037736
Gnmt	809077	613,51	1042467	0,591	-0,759	0,95	Young+	0,588	0,497	0,697	0,718	-0,478	0,32	ExcludedFromTesting	-0,045	-0,185	0,123	-0,302	0,262	NoDiff	809077	0,956521739130435	0,976415094339623
Ggct	3411	4269	2387	1779	0,831	0,702	Old+	10388	7767	13515	0,582	-0,78	0,714	ExcludedFromTesting	-0,442	-0,436	-0,45	0,027	0,134	NoDiff	3411	0,201581027667984	0,188679245283019
Nudt14	4875	3173	6906	0,469	-1092	0,872	Young+	9,45	9,52	9366	1004	0,006	0,104	ExcludedFromTesting	0,066	-0,313	0,518	-0,839	0,954	Young+	4875	0,177865612648221	0,283018867924528
Hdgfl2	4302	2591	6344	0,409	-1289	0,926	Young+	11,95	9199	15234	0,606	-0,722	0,644	ExcludedFromTesting	-0,122	-0,53	0,364	-0,885	0,972	Young+	4302	0,1699604743083	0,212264150943396
Tmem39a	3126	4086	1,98	2139	1097	0,766	Old+	23723	26824	20022	1355	0,438	0,366	ExcludedFromTesting	0,762	0,94	0,549	0,4	0,494	NoDiff	3126	0,0988142292490119	0,132075471698113
Pla1a	6053	3885	8,64	0,45	-1152	0,948	Young+	5664	4981	6478	0,76	-0,395	0,26	ExcludedFromTesting	-0,394	-0,844	0,142	-0,997	0,998	Young+	6053	0,25296442687747	0,363207547169811
Tpra1	2911	4,03	1575	2,57	1362	0,862	Old+	21787	23001	20339	1131	0,177	0,216	ExcludedFromTesting	0,533	0,922	0,068	0,853	0,928	Old+	2911	0,110671936758893	0,127358490566038
Il17ra	3912	4954	2668	1868	0,902	0,726	Old+	15619	13714	17893	0,755	-0,406	0,334	ExcludedFromTesting	0,307	0,387	0,21	0,161	0,186	NoDiff	3912	0,1699604743083	0,155660377358491
Clptm1	3994	2547	5721	0,446	-1164	0,904	Young+	6319	4327	8696	0,499	-1004	0,9	ExcludedFromTesting	-0,753	-1428	0,052	-1474	1	Young+	3994	0,237154150197628	0,30188679245283
Tomm40	2,1	1544	2764	0,571	-0,808	0,712	Young+	8394	9438	7147	1336	0,417	0,338	ExcludedFromTesting	-0,679	-0,933	-0,377	-0,547	0,702	NoDiff	2,1	0,150197628458498	0,278301886792453
Hbp1	22168	15494	30133	0,527	-0,923	0,898	Young+	3071	2735	3473	0,779	-0,36	0,174	ExcludedFromTesting	-0,259	-0,561	0,103	-0,672	0,934	Young+	22168	0,446640316205534	0,575471698113208
Hmgn2	23959	14755	34942	0,421	-1247	0,952	Young+	7542	5738	9695	0,588	-0,767	0,742	ExcludedFromTesting	0,87	0,377	1457	-1088	1	Young+	23959	0,328063241106719	0,382075471698113
Cyp2c29	651757	488645	846415	0,576	-0,795	0,766	Young+	4384	3,23	5762	0,562	-0,831	0,912	ExcludedFromTesting	1876	1579	2,23	-0,647	0,954	Young+	651757	0,8300395256917	0,721698113207547
Cnot11	1318	0,467	2333	0,2	-2,32	0,994	Young+	21857	23726	19626	1184	0,243	0,314	ExcludedFromTesting	-0,382	-0,449	-0,302	-0,169	0,302	NoDiff	1318	0,0671936758893281	0,150943396226415
Sri	23519	17079	31205	0,541	-0,887	0,812	Young+	4368	3386	5,54	0,621	-0,688	0,658	ExcludedFromTesting	0,338	-0,025	0,772	-0,795	0,994	Young+	23519	0,41897233201581	0,495283018867925
Dgcr2	8635	5,64	12209	0,469	-1094	0,908	Young+	6607	5309	8156	0,65	-0,622	0,56	ExcludedFromTesting	-0,139	-0,572	0,378	-0,952	0,996	Young+	8635	0,272727272727273	0,35377358490566
Eif2b5	7855	3991	12467	0,323	-1631	0,996	Young+	7433	7887	6891	1125	0,17	0,08	ExcludedFromTesting	-0,016	-0,208	0,212	-0,428	0,546	NoDiff	7855	0,205533596837945	0,377358490566038
Glg1	2297	3505	0,857	4065	2023	0,988	Old+	23,96	19446	29345	0,673	-0,571	0,492	ExcludedFromTesting	-0,054	0,062	-0,193	0,265	0,358	NoDiff	2297	0,126482213438735	0,089622641509434
Btbd2	1607	0,947	2394	0,392	-1351	0,882	Young+	19841	22384	16806	1366	0,45	0,398	ExcludedFromTesting	-0,44	-0,514	-0,352	-0,142	0,274	NoDiff	1607	0,08300395256917	0,165094339622642
Fkbp11	10522	5519	16492	0,332	-1591	0,996	Young+	7857	8541	7041	1205	0,269	0,174	ExcludedFromTesting	0,237	-0,166	0,718	-0,9	0,988	Young+	10522	0,217391304347826	0,386792452830189
Prkcsh	15,42	11509	20088	0,575	-0,798	0,748	Young+	4414	3208	5853	0,544	-0,878	0,866	ExcludedFromTesting	0,034	-0,386	0,535	-0,929	0,996	Young+	15,42	0,371541501976285	0,443396226415094
Nosip	3807	2689	5141	0,528	-0,922	0,804	Young+	8086	7,89	8319	0,947	-0,078	0,08	ExcludedFromTesting	-0,401	-0,504	-0,278	-0,227	0,218	NoDiff	3807	0,185770750988142	0,297169811320755
Dgcr6	12624	16101	8474	1906	0,93	0,86	Old+	4056	4007	4114	0,977	-0,033	0,024	ExcludedFromTesting	-0,218	-0,041	-0,429	0,393	0,468	NoDiff	12624	0,387351778656126	0,433962264150943
Klc4	6629	8538	4,35	1969	0,977	0,816	Old+	8146	6677	9899	0,674	-0,569	0,478	ExcludedFromTesting	-0,098	0,067	-0,294	0,364	0,426	NoDiff	6629	0,288537549407115	0,254716981132075
Sec14l2	46631	34795	60756	0,572	-0,807	0,912	Young+	1,2	0,834	1636	0,506	-0,982	0,944	ExcludedFromTesting	-0,576	-0,987	-0,086	-0,907	0,994	Young+	46631	0,557312252964427	0,759433962264151
Aven	29537	48866	6,47	7647	2935	1	Old+	17371	22524	11221	2012	1009	0,888	ExcludedFromTesting	1425	2,33	0,345	1998	1	Old+	29537	0,189723320158103	0,25
Crot	164481	120844	216558	0,557	-0,844	0,974	Young+	1075	0,915	1266	0,728	-0,458	0,292	ExcludedFromTesting	0,048	-0,154	0,289	-0,443	0,572	NoDiff	164481	0,794466403162055	0,844339622641509
Insig2	112,89	86771	144062	0,598	-0,741	0,782	Young+	1682	1845	1488	1238	0,309	0,1	ExcludedFromTesting	0,341	0,411	0,258	0,157	0,048	NoDiff	112,89	0,715415019762846	0,816037735849057
Farsa	2854	1179	4853	0,248	-2013	0,994	Young+	19433	18986	19966	0,959	-0,06	0,206	ExcludedFromTesting	0,259	-0,209	0,817	-1012	0,972	Young+	2854	0,0948616600790514	0,160377358490566
Mast2	1207	0,394	2177	0,187	-2,42	0,994	Young+	30479	34476	25709	1364	0,447	0,422	ExcludedFromTesting	0,035	-0,274	0,403	-0,666	0,76	NoDiff	1207	0,0513833992094862	0,117924528301887
Nfat5	2449	1477	3,61	0,41	-1285	0,92	Young+	13,83	14905	12548	1187	0,248	0,214	ExcludedFromTesting	-0,197	-0,223	-0,166	-0,056	0,148	NoDiff	2449	0,114624505928854	0,216981132075472
Bax	6152	7827	4153	1917	0,939	0,784	Old+	9605	7729	11843	0,646	-0,631	0,556	ExcludedFromTesting	0,037	0,026	0,05	-0,03	0,074	NoDiff	6152	0,25296442687747	0,226415094339623
Mmd	33643	19713	50267	0,396	-1338	0,99	Young+	3812	2955	4835	0,612	-0,708	0,73	ExcludedFromTesting	0,407	-0,067	0,974	-1041	1	Young+	33643	0,462450592885375	0,55188679245283
Hlf	6285	4179	8797	0,476	-1072	0,866	Young+	10,19	10,46	9868	1079	0,11	0,08	ExcludedFromTesting	0,111	-0,192	0,474	-0,658	0,874	Young+	6285	0,173913043478261	0,292452830188679
Fancl	3778	2466	5343	0,466	-1102	0,842	Young+	14666	16777	12147	1394	0,48	0,39	ExcludedFromTesting	-0,081	-0,278	0,154	-0,424	0,528	NoDiff	3778	0,122529644268775	0,240566037735849
Stat3	5397	6,82	3698	1837	0,877	0,778	Old+	6001	3817	8607	0,445	-1167	0,97	ExcludedFromTesting	-0,465	-0,616	-0,285	-0,338	0,378	NoDiff	5397	0,324110671936759	0,264150943396226
Dnaja3	19908	14215	26702	0,53	-0,915	0,89	Young+	3422	3376	3478	0,979	-0,03	0,022	ExcludedFromTesting	-0,115	-0,326	0,136	-0,455	0,622	NoDiff	19908	0,407114624505929	0,580188679245283
Map3k20	1966	1346	2705	0,511	-0,968	0,75	Young+	19922	17571	22727	0,773	-0,371	0,32	ExcludedFromTesting	-0,093	-0,449	0,333	-0,781	0,876	Young+	1966	0,102766798418972	0,132075471698113
Ppan	2471	3777	0,911	4,03	2011	0,98	Old+	24562	20791	29062	0,727	-0,459	0,408	ExcludedFromTesting	0,58	1139	-0,088	1243	0,99	Old+	2471	0,118577075098814	0,089622641509434
Psap	68607	101578	29259	3456	1789	1	Old+	1706	2127	1203	1769	0,823	0,838	ExcludedFromTesting	-0,01	0,686	-0,84	1526	1	Old+	68607	0,715415019762846	0,702830188679245
Phb2	26902	20233	34,86	0,581	-0,784	0,82	Young+	1887	1,86	1,92	0,967	-0,048	0,026	ExcludedFromTesting	-0,375	-0,521	-0,201	-0,322	0,32	NoDiff	26902	0,49802371541502	0,683962264150943
Ptpn6	2904	4,3	1238	3,48	1799	0,976	Old+	21114	20937	21324	0,968	-0,047	0,214	ExcludedFromTesting	0,236	0,768	-0,399	1159	0,992	Old+	2904	0,122529644268775	0,122641509433962
Gpx6	1,18	0,66	1801	0,365	-1456	0,904	Young+	34431	36674	31754	1152	0,204	0,34	ExcludedFromTesting	0,066	-0,148	0,321	-0,484	0,596	NoDiff	1,18	0,0553359683794466	0,0990566037735849
Cul3	13494	10162	17469	0,574	-0,802	0,756	Young+	4143	4194	4081	1035	0,05	0,034	ExcludedFromTesting	-0,241	-0,368	-0,09	-0,272	0,256	NoDiff	13494	0,33201581027668	0,490566037735849
Ddx56	9,86	12686	6487	1,93	0,949	0,802	Old+	12304	14444	9751	1467	0,553	0,47	ExcludedFromTesting	0,642	1087	0,111	0,978	0,994	Old+	9,86	0,197628458498024	0,273584905660377
Tmed4	29,66	10358	52695	0,2	-2322	1	Young+	5923	3479	8,84	0,392	-1,35	1	ExcludedFromTesting	0,467	-0,365	1461	-1818	1	Young+	29,66	0,367588932806324	0,433962264150943
Coro1c	4399	2792	6316	0,426	-1,23	0,87	Young+	23,1	20655	26017	0,797	-0,327	0,302	ExcludedFromTesting	0,613	0,428	0,835	-0,407	0,5	NoDiff	4399	0,106719367588933	0,14622641509434
Mettl17	2411	3061	1636	1873	0,906	0,704	Old+	35,16	44898	23538	1906	0,931	0,768	ExcludedFromTesting	0,474	0,842	0,035	0,817	0,888	Old+	2411	0,0671936758893281	0,117924528301887
Pnpla6	3635	1904	5701	0,335	-1577	0,962	Young+	27134	34954	17801	1,96	0,971	0,78	ExcludedFromTesting	0,609	0,746	0,446	0,302	0,358	NoDiff	3635	0,0671936758893281	0,183962264150943
Myo9b	3704	4693	2524	1,84	0,88	0,698	Old+	21103	18356	24381	0,746	-0,423	0,344	ExcludedFromTesting	0,767	1072	0,403	0,658	0,828	NoDiff	3704	0,138339920948617	0,127358490566038
Mtfp1	13024	4792	22846	0,21	-2254	1	Young+	10954	6759	15,96	0,426	-1231	0,984	ExcludedFromTesting	0,374	-0,516	1435	-1938	1	Young+	13024	0,241106719367589	0,259433962264151
Rab23	2115	1012	3432	0,298	-1748	0,978	Young+	21679	18544	25,42	0,724	-0,465	0,394	ExcludedFromTesting	0,271	0,006	0,587	-0,583	0,702	NoDiff	2115	0,0909090909090909	0,132075471698113
Dlst	22817	17079	29664	0,578	-0,792	0,824	Young+	2315	2244	2,4	0,938	-0,092	0,018	ExcludedFromTesting	-0,382	-0,446	-0,305	-0,146	0,068	NoDiff	22817	0,462450592885375	0,660377358490566
Plod3	1695	2354	0,909	2646	1404	0,874	Old+	20763	20129	21518	0,949	-0,076	0,23	ExcludedFromTesting	-0,208	0,152	-0,639	0,801	0,884	Old+	1695	0,106719367588933	0,113207547169811
Sgta	9417	12529	5703	2188	1,13	0,934	Old+	5061	5632	4,38	1272	0,347	0,188	ExcludedFromTesting	-0,142	0,421	-0,814	1232	1	Old+	9417	0,339920948616601	0,400943396226415
Pex5	18754	14147	24252	0,581	-0,784	0,762	Young+	2859	3237	2407	1333	0,415	0,248	ExcludedFromTesting	-0,319	-0,229	-0,426	0,199	0,124	NoDiff	18754	0,407114624505929	0,636792452830189
Wdr83	5591	3882	7,63	0,516	-0,955	0,786	Young+	11839	11881	11789	1023	0,033	0,096	ExcludedFromTesting	0,213	-0,155	0,651	-0,788	0,946	Young+	5591	0,162055335968379	0,25
Prdx2	183677	118308	261687	0,453	-1143	1	Young+	1509	0,75	2415	0,313	-1677	1	ExcludedFromTesting	0,264	-0,348	0,995	-1339	1	Young+	183677	0,810276679841897	0,834905660377358
Ubqln1	52936	29073	81414	0,358	-1483	1	Young+	2856	2581	3184	0,812	-0,3	0,1	ExcludedFromTesting	0,448	0,149	0,804	-0,649	0,942	Young+	52936	0,49802371541502	0,683962264150943
Mlxipl	13264	9212	18,1	0,506	-0,984	0,924	Young+	3194	3369	2984	1137	0,186	0,068	ExcludedFromTesting	-0,389	-0,525	-0,228	-0,285	0,292	NoDiff	13264	0,339920948616601	0,55188679245283
Hmox1	11346	20409	0,531	38246	5257	1	Old+	33408	18734	50921	0,364	-1458	0,958	ExcludedFromTesting	0,78	1,62	-0,223	1816	0,998	Old+	11346	0,205533596837945	0,0566037735849057
Prkaca	4848	3447	6,52	0,529	-0,919	0,816	Young+	5063	4657	5547	0,841	-0,249	0,158	ExcludedFromTesting	-0,673	-0,964	-0,326	-0,635	0,868	Young+	4848	0,256916996047431	0,386792452830189
Ddx39	3157	4181	1934	2132	1092	0,85	Old+	20842	17169	25225	0,686	-0,543	0,48	ExcludedFromTesting	0,425	0,646	0,16	0,48	0,598	NoDiff	3157	0,134387351778656	0,117924528301887
Dnajb1	9123	6197	12616	0,49	-1029	0,852	Young+	10314	10491	10103	1058	0,081	0,068	ExcludedFromTesting	0,448	0,328	0,59	-0,242	0,282	NoDiff	9123	0,197628458498024	0,311320754716981
Zfp592	3923	5043	2587	1952	0,965	0,778	Old+	11295	10253	12539	0,819	-0,288	0,234	ExcludedFromTesting	-0,058	0,028	-0,162	0,198	0,21	NoDiff	3923	0,205533596837945	0,19811320754717
Apoa2	14407646	10897081	18597141	0,585	-0,772	1	Young+	0,192	0,184	0,201	0,918	-0,124	0,006	ExcludedFromTesting	-1067	-1214	-0,892	-0,325	0,4	NoDiff	14407646	1	1
Ncoa2	10707	13269	7,65	1739	0,798	0,708	Old+	7713	8114	7234	1115	0,158	0,072	ExcludedFromTesting	0,26	0,612	-0,159	0,772	0,974	Old+	10707	0,276679841897233	0,334905660377358
Sra1	47312	23384	75868	0,308	-1701	1	Young+	2286	2038	2582	0,782	-0,354	0,162	ExcludedFromTesting	-0,014	-0,445	0,5	-0,952	1	Young+	47312	0,442687747035573	0,688679245283019
Atp5g1	149644	97352	212,05	0,459	-1122	1	Young+	0,828	0,603	1095	0,552	-0,857	0,878	ExcludedFromTesting	-0,346	-0,725	0,107	-0,839	0,996	Young+	149644	0,778656126482213	0,858490566037736
Tbcb	18142	22601	12821	1752	0,809	0,746	Old+	6582	6867	6241	1102	0,14	0,042	ExcludedFromTesting	0,575	0,809	0,296	0,521	0,76	NoDiff	18142	0,347826086956522	0,391509433962264
Inpp5k	3958	5585	2016	2871	1522	0,914	Old+	21827	18113	26259	0,693	-0,529	0,46	ExcludedFromTesting	0,851	0,907	0,783	0,124	0,232	NoDiff	3958	0,146245059288538	0,108490566037736
Clint1	15731	19826	10843	1836	0,877	0,848	Old+	4545	4855	4174	1151	0,203	0,064	ExcludedFromTesting	0,156	0,499	-0,252	0,735	0,974	Old+	15731	0,383399209486166	0,452830188679245
Cdkal1	1902	1243	2687	0,45	-1,15	0,812	Young+	16,81	16447	17243	0,954	-0,068	0,204	ExcludedFromTesting	-0,102	-0,134	-0,064	-0,075	0,208	NoDiff	1902	0,0988142292490119	0,165094339622642
Atp6v1b2	6272	8669	3412	2533	1341	0,956	Old+	9987	9546	10514	0,901	-0,151	0,114	ExcludedFromTesting	-0,125	0,236	-0,556	0,789	0,94	Old+	6272	0,241106719367589	0,231132075471698
Tep1	4316	6639	1545	4301	2105	0,994	Old+	25228	24287	26352	0,932	-0,102	0,22	ExcludedFromTesting	0,707	1285	0,018	1276	0,998	Old+	4316	0,130434782608696	0,108490566037736
Med8	12498	9567	15995	0,604	-0,727	0,722	Young+	4055	4248	3825	1109	0,149	0,078	ExcludedFromTesting	-0,125	-0,216	-0,017	-0,204	0,14	NoDiff	12498	0,324110671936759	0,5
Pfdn2	24668	33178	14512	2277	1187	0,992	Old+	3,04	3992	1905	2,08	1057	0,974	ExcludedFromTesting	-0,142	0,346	-0,723	1069	1	Old+	24668	0,478260869565217	0,608490566037736
Nsmf	6,25	4447	8401	0,526	-0,926	0,802	Young+	5205	5286	5,11	1026	0,037	0,076	ExcludedFromTesting	-0,596	-0,795	-0,359	-0,443	0,574	NoDiff	6,25	0,25296442687747	0,400943396226415
Sfmbt1	4064	2481	5954	0,424	-1238	0,92	Young+	10,62	10,59	10655	0,993	-0,011	0,084	ExcludedFromTesting	0,021	-0,323	0,43	-0,75	0,928	Young+	4064	0,158102766798419	0,259433962264151
Hfe	17365	21393	12557	1689	0,756	0,706	Old+	5792	5795	5788	1003	0,004	0,016	ExcludedFromTesting	0,45	0,634	0,229	0,406	0,502	NoDiff	17365	0,379446640316206	0,39622641509434
B4galnt1	7913	4672	11,78	0,401	-1319	0,96	Young+	6474	4637	8667	0,532	-0,909	0,856	ExcludedFromTesting	-0,305	-0,832	0,324	-1155	1	Young+	7913	0,280632411067194	0,349056603773585
Mettl1	2234	3023	1292	2343	1228	0,866	Old+	21837	20657	23245	0,885	-0,176	0,24	ExcludedFromTesting	0,053	0,141	-0,052	0,175	0,286	NoDiff	2234	0,114624505928854	0,113207547169811
Cnp	9756	15,61	2769	5701	2511	1	Old+	17769	16171	19677	0,814	-0,297	0,208	ExcludedFromTesting	0,71	1157	0,176	0,979	0,978	Old+	9756	0,201581027667984	0,14622641509434
Ctnnb1	52737	39451	68594	0,575	-0,798	0,8	Young+	2471	1,9	3151	0,603	-0,73	0,742	ExcludedFromTesting	0,364	0,08	0,703	-0,618	0,904	Young+	52737	0,569169960474308	0,665094339622642
Vars	5622	1,98	9969	0,207	-2273	0,994	Young+	18359	13568	24077	0,552	-0,857	0,76	ExcludedFromTesting	0,598	-0,096	1426	-1537	1	Young+	5622	0,130434782608696	0,169811320754717
Lrrc8a	2394	1503	3456	0,432	-1211	0,884	Young+	8353	7958	8824	0,892	-0,165	0,152	ExcludedFromTesting	-0,858	-1171	-0,483	-0,702	0,85	Young+	2394	0,162055335968379	0,259433962264151
Fance	3004	5231	0,347	14754	3883	1	Old+	48373	53119	42709	1295	0,373	0,408	ExcludedFromTesting	0,634	1326	-0,191	1546	0,998	Old+	3004	0,0632411067193676	0,0566037735849057
Dus3l	2865	0,508	5678	0,094	-3411	1	Young+	36,1	29988	43395	0,678	-0,56	0,512	ExcludedFromTesting	0,667	-0,369	1904	-2,29	1	Young+	2865	0,0592885375494071	0,0943396226415094
Khsrp	2198	2907	1352	2116	1082	0,82	Old+	11187	11504	10808	1074	0,103	0,168	ExcludedFromTesting	-0,648	-0,27	-1099	0,846	0,932	Old+	2198	0,158102766798419	0,188679245283019
Prrg2	3618	5983	0,796	7397	2887	0,998	Old+	28971	43,76	11321	3932	1975	1	ExcludedFromTesting	0,252	1395	-1113	2511	1	Old+	3618	0,075098814229249	0,155660377358491
Id3	30511	39442	19851	1981	0,986	0,924	Old+	3,77	3682	3875	0,934	-0,099	0,016	ExcludedFromTesting	0,327	0,522	0,094	0,426	0,536	NoDiff	30511	0,545454545454545	0,518867924528302
Ctsd	47701	60356	32598	1871	0,904	0,924	Old+	1823	1926	1,7	1129	0,175	0,03	ExcludedFromTesting	-0,011	0,295	-0,375	0,667	0,954	Old+	47701	0,731225296442688	0,69811320754717
Fbxw9	2851	1745	4172	0,433	-1206	0,882	Young+	19569	20988	17875	1164	0,219	0,244	ExcludedFromTesting	0,306	0,088	0,566	-0,492	0,59	NoDiff	2851	0,0988142292490119	0,174528301886792
Fnbp4	1868	2,74	0,828	3291	1719	0,934	Old+	28419	21,43	36759	0,582	-0,782	0,654	ExcludedFromTesting	-0,016	0,311	-0,406	0,721	0,814	NoDiff	1868	0,110671936758893	0,080188679245283
Scrn3	12193	9079	15908	0,57	-0,811	0,778	Young+	4082	4,51	3571	1246	0,318	0,17	ExcludedFromTesting	-0,301	-0,485	-0,083	-0,416	0,52	NoDiff	12193	0,33201581027668	0,523584905660377
Tle1	10554	6824	15005	0,461	-1118	0,94	Young+	5403	6295	4338	1443	0,529	0,432	ExcludedFromTesting	-0,009	-0,017	0,002	-0,025	0,044	NoDiff	10554	0,25296442687747	0,471698113207547
Carhsp1	15422	8,92	23183	0,386	-1375	1	Young+	3017	3031	2999	1006	0,009	0,042	ExcludedFromTesting	-0,48	-0,743	-0,165	-0,579	0,818	NoDiff	15422	0,363636363636364	0,570754716981132
Rps18	308854	227335	406137	0,557	-0,844	0,962	Young+	0,802	0,494	1168	0,424	-1237	0,998	ExcludedFromTesting	-0,087	-0,499	0,405	-0,904	0,998	Young+	308854	0,889328063241107	0,924528301886792
Bcl2l13	8015	9944	5713	1,74	0,799	0,7	Old+	9,58	10293	8729	1159	0,213	0,136	ExcludedFromTesting	0,272	0,556	-0,066	0,615	0,826	NoDiff	8015	0,229249011857708	0,287735849056604
Rarres2	347,14	262,13	448589	0,584	-0,775	0,946	Young+	0,625	0,554	0,711	0,784	-0,352	0,16	ExcludedFromTesting	-0,169	-0,26	-0,06	-0,193	0,1	NoDiff	347,14	0,901185770750988	0,905660377358491
Trpm2	5126	9361	0,071	129451	7016	1	Old+	14449	23971	3086	7449	2897	0,976	ExcludedFromTesting	-0,715	1588	-3463	5024	1	Old+	5126	0,142292490118577	0,0660377358490566
Slc16a12	12656	18432	5764	3194	1675	0,998	Old+	7403	6543	8429	0,772	-0,373	0,226	ExcludedFromTesting	0,303	0,692	-0,161	0,849	0,99	Old+	12656	0,347826086956522	0,297169811320755
Cdk9	3,27	1,64	5216	0,317	-1655	0,978	Young+	14023	12,47	15876	0,783	-0,353	0,3	ExcludedFromTesting	-0,025	-0,451	0,483	-0,941	0,972	Young+	3,27	0,134387351778656	0,193396226415094
G0s2	36,89	24484	51694	0,473	-1079	0,986	Young+	2213	1943	2534	0,762	-0,392	0,206	ExcludedFromTesting	-0,021	-0,271	0,278	-0,558	0,784	NoDiff	36,89	0,50197628458498	0,655660377358491
Ick	2101	1483	2839	0,52	-0,944	0,712	Young+	21,48	22367	20422	1105	0,144	0,2	ExcludedFromTesting	-0,118	-0,269	0,062	-0,31	0,402	NoDiff	2101	0,0869565217391304	0,150943396226415
Sdhb	129454	100379	164153	0,614	-0,704	0,798	Young+	0,811	0,778	0,851	0,913	-0,132	0,032	ExcludedFromTesting	-0,302	-0,375	-0,215	-0,165	0,084	NoDiff	129454	0,727272727272727	0,85377358490566
Rps25	156876	122188	198272	0,617	-0,696	0,786	Young+	0,758	0,516	1045	0,503	-0,991	0,974	ExcludedFromTesting	-0,372	-0,689	0,006	-0,692	0,976	Young+	156876	0,841897233201581	0,863207547169811
Hyal2	4654	6153	2866	2141	1098	0,858	Old+	11512	12,13	10773	1108	0,147	0,134	ExcludedFromTesting	0,103	0,448	-0,307	0,739	0,914	Old+	4654	0,189723320158103	0,216981132075472
Ifrd2	2832	3818	1654	2344	1229	0,856	Old+	12933	10042	16383	0,609	-0,716	0,618	ExcludedFromTesting	-0,296	-0,221	-0,386	0,148	0,234	NoDiff	2832	0,185770750988142	0,150943396226415
Tusc2	10762	13663	7299	1883	0,913	0,768	Old+	9123	10813	7107	1512	0,597	0,514	ExcludedFromTesting	0,342	0,686	-0,068	0,747	0,932	Old+	10762	0,24901185770751	0,339622641509434
Slc3a2	3401	4603	1967	2337	1225	0,9	Old+	12243	9624	15369	0,624	-0,68	0,61	ExcludedFromTesting	-0,062	-0,047	-0,081	0,026	0,144	NoDiff	3401	0,209486166007905	0,160377358490566
Ifi35	8638	6085	11685	0,522	-0,937	0,808	Young+	6882	5,08	9034	0,569	-0,815	0,77	ExcludedFromTesting	-0,11	-0,495	0,348	-0,84	0,988	Young+	8638	0,292490118577075	0,325471698113208
Plin5	8962	13594	3433	3892	1,96	1	Old+	11901	13,76	9682	1418	0,504	0,396	ExcludedFromTesting	0,365	1024	-0,421	1436	1	Old+	8962	0,209486166007905	0,245283018867925
Snapc2	1493	1041	2032	0,528	-0,921	0,732	Young+	24743	30978	17303	1768	0,822	0,69	ExcludedFromTesting	0,054	0,141	-0,05	0,186	0,312	NoDiff	1493	0,0671936758893281	0,150943396226415
Bnip2	7077	8738	5096	1728	0,789	0,7	Old+	7791	6405	9445	0,683	-0,55	0,45	ExcludedFromTesting	-0,084	-0,092	-0,075	-0,007	0,06	NoDiff	7077	0,288537549407115	0,264150943396226
Brms1l	2,46	3242	1527	2,03	1022	0,754	Old+	52963	56457	48794	1182	0,241	0,342	ExcludedFromTesting	1144	1464	0,763	0,699	0,77	NoDiff	2,46	0,0553359683794466	0,0660377358490566
Tmem167	69,63	46953	96691	0,49	-1,03	0,992	Young+	2269	2062	2515	0,82	-0,286	0,106	ExcludedFromTesting	0,322	0,129	0,552	-0,418	0,54	NoDiff	69,63	0,553359683794466	0,726415094339623
Mplkip	2853	1549	4409	0,349	-1521	0,972	Young+	16895	17918	15675	1,17	0,227	0,19	ExcludedFromTesting	0,21	0,059	0,391	-0,316	0,392	NoDiff	2853	0,102766798418972	0,188679245283019
Tnpo3	14927	20247	8577	2359	1238	0,914	Old+	8546	10471	6249	1659	0,73	0,706	ExcludedFromTesting	0,556	1333	-0,372	1701	1	Old+	14927	0,264822134387352	0,382075471698113
Atp6v0d1	22,76	27993	16514	1682	0,75	0,72	Old+	4595	3577	5809	0,613	-0,707	0,66	ExcludedFromTesting	0,345	0,299	0,401	-0,107	0,06	NoDiff	22,76	0,478260869565217	0,424528301886792
Tmem175	1615	0,671	2743	0,24	-2,06	0,984	Young+	23814	23301	24426	0,946	-0,079	0,246	ExcludedFromTesting	0,379	-0,064	0,907	-0,986	0,954	Young+	1615	0,0711462450592885	0,127358490566038
Atad1	21938	11049	34933	0,32	-1644	1	Young+	4563	3724	5564	0,672	-0,573	0,488	ExcludedFromTesting	0,281	-0,33	1009	-1332	1	Young+	21938	0,355731225296443	0,495283018867925
Rnf170	3838	2,74	5,15	0,527	-0,923	0,728	Young+	12774	11461	14,34	0,801	-0,319	0,23	ExcludedFromTesting	0,076	-0,189	0,391	-0,574	0,732	NoDiff	3838	0,158102766798419	0,212264150943396
Cluap1	2161	1197	3312	0,359	-1479	0,95	Young+	23192	25	21036	1199	0,262	0,278	ExcludedFromTesting	0,249	0,156	0,359	-0,187	0,292	NoDiff	2161	0,0790513833992095	0,14622641509434
Ndufa2	288354	219009	371,11	0,587	-0,769	0,91	Young+	0,86	0,745	0,997	0,751	-0,413	0,202	ExcludedFromTesting	0,058	-0,082	0,225	-0,312	0,254	NoDiff	288354	0,901185770750988	0,905660377358491
Pam16	17966	13801	22937	0,593	-0,755	0,73	Young+	2786	2832	2732	1,04	0,057	0,02	ExcludedFromTesting	-0,319	-0,482	-0,124	-0,367	0,424	NoDiff	17966	0,383399209486166	0,60377358490566
Cox6c	340945	249224	450404	0,553	-0,856	0,996	Young+	0,486	0,426	0,558	0,764	-0,388	0,196	ExcludedFromTesting	-0,441	-0,591	-0,262	-0,33	0,322	NoDiff	340945	0,889328063241107	0,962264150943396
Ube2z	52991	7,58	107185	0,07	-3828	1	Young+	12635	6173	20346	0,304	-1,72	1	ExcludedFromTesting	1142	-0,243	2794	-3038	1	Young+	52991	0,272727272727273	0,278301886792453
Rnf166	1544	0,965	2235	0,432	-1212	0,844	Young+	26355	27196	25,35	1061	0,085	0,25	ExcludedFromTesting	-0,079	-0,202	0,067	-0,284	0,384	NoDiff	1544	0,0711462450592885	0,122641509433962
Srp19	10,77	7253	14967	0,487	-1038	0,928	Young+	4321	4179	4489	0,926	-0,111	0,048	ExcludedFromTesting	-0,331	-0,513	-0,115	-0,401	0,49	NoDiff	10,77	0,300395256916996	0,485849056603774
Rbsn	4105	7001	0,649	10447	3385	1	Old+	37611	44703	29147	1531	0,615	0,528	ExcludedFromTesting	0,761	1738	-0,405	2144	1	Old+	4105	0,0790513833992095	0,0849056603773585
Mrps25	7219	5063	9792	0,513	-0,964	0,83	Young+	7447	8,7	5952	1473	0,559	0,474	ExcludedFromTesting	-0,085	-0,173	0,02	-0,188	0,182	NoDiff	7219	0,201581027667984	0,377358490566038
Dguok	2,96	2137	3942	0,54	-0,89	0,696	Young+	17615	19213	15709	1232	0,301	0,25	ExcludedFromTesting	0,221	0,148	0,309	-0,161	0,21	NoDiff	2,96	0,106719367588933	0,183962264150943
Camta1	6001	8564	2942	2894	1533	0,954	Old+	17163	20177	13565	1466	0,552	0,466	ExcludedFromTesting	0,55	1138	-0,152	1,28	1	Old+	6001	0,150197628458498	0,193396226415094
Strip1	1,5	0,787	2352	0,328	-1607	0,948	Young+	21041	20856	21261	0,973	-0,039	0,192	ExcludedFromTesting	-0,274	-0,529	0,03	-0,556	0,69	NoDiff	1,5	0,08300395256917	0,136792452830189
Tbp	1457	1034	1962	0,513	-0,963	0,696	Young+	13,94	13841	14057	0,971	-0,042	0,172	ExcludedFromTesting	-0,524	-0,811	-0,182	-0,638	0,81	NoDiff	1457	0,114624505928854	0,169811320754717
Tmem208	16797	10629	24158	0,441	-1,18	0,966	Young+	4051	3673	4503	0,822	-0,282	0,152	ExcludedFromTesting	0,033	-0,232	0,35	-0,579	0,84	Young+	16797	0,343873517786561	0,5
Ppp1cb	97676	125367	64629	1957	0,968	0,876	Old+	5018	5898	3968	1,49	0,576	0,476	ExcludedFromTesting	1387	1857	0,826	1025	1	Old+	97676	0,521739130434783	0,60377358490566
Gorasp2	19301	14376	25178	0,564	-0,825	0,794	Young+	3,72	3516	3963	0,888	-0,171	0,058	ExcludedFromTesting	0,086	-0,02	0,213	-0,234	0,168	NoDiff	19301	0,387351778656126	0,537735849056604
Tsen15	1912	1072	2915	0,375	-1414	0,912	Young+	22349	23585	20873	1,09	0,124	0,25	ExcludedFromTesting	-0,078	-0,36	0,258	-0,646	0,76	NoDiff	1912	0,0790513833992095	0,14622641509434
Acsf3	3039	2041	4,23	0,472	-1083	0,828	Young+	12985	13993	11784	1187	0,248	0,22	ExcludedFromTesting	0,094	0,08	0,11	-0,028	0,134	NoDiff	3039	0,130434782608696	0,231132075471698
Ddx19a	6954	3119	11532	0,273	-1872	1	Young+	9652	7429	12304	0,61	-0,712	0,65	ExcludedFromTesting	-0,025	-0,791	0,889	-1686	1	Young+	6954	0,197628458498024	0,278301886792453
C8g	289512	226326	364918	0,621	-0,688	0,818	Young+	0,661	0,603	0,731	0,828	-0,273	0,11	ExcludedFromTesting	-0,143	-0,221	-0,049	-0,168	0,09	NoDiff	289512	0,889328063241107	0,891509433962264
Slc25a13	41,82	31,31	54361	0,579	-0,789	0,864	Young+	1488	1,31	1,7	0,77	-0,376	0,202	ExcludedFromTesting	-0,339	-0,562	-0,073	-0,477	0,678	NoDiff	41,82	0,529644268774704	0,726415094339623
Actn1	4153	6339	1545	4043	2016	0,996	Old+	12678	13729	11425	1,19	0,251	0,212	ExcludedFromTesting	0,036	0,679	-0,731	1,39	1	Old+	4153	0,181818181818182	0,188679245283019
Lage3	25,56	5904	49018	0,121	-3045	1	Young+	10689	5682	16664	0,342	-1547	1	ExcludedFromTesting	0,526	-0,594	1862	-2454	1	Young+	25,56	0,260869565217391	0,292452830188679
Gdi1	15,37	5741	26862	0,212	-2,24	1	Young+	6454	4335	8983	0,488	-1035	0,962	ExcludedFromTesting	0,019	-0,825	1027	-1838	1	Young+	15,37	0,312252964426877	0,400943396226415
Golga7	15261	10206	21293	0,487	-1037	0,944	Young+	4292	4,26	4331	0,986	-0,021	0,026	ExcludedFromTesting	-0,133	-0,489	0,291	-0,767	0,982	Young+	15261	0,328063241106719	0,504716981132076
Xk	2447	3476	1219	2806	1488	0,926	Old+	35516	23413	49959	0,476	-1,07	0,806	ExcludedFromTesting	0,286	0,269	0,306	-0,032	0,304	NoDiff	2447	0,106719367588933	0,0660377358490566
Arnt	4355	5588	2882	1934	0,952	0,804	Old+	9092	8409	9907	0,853	-0,23	0,168	ExcludedFromTesting	-0,35	-0,174	-0,56	0,397	0,484	NoDiff	4355	0,229249011857708	0,235849056603774
Lpl	27962	46497	5842	7841	2971	1	Old+	19246	9787	30535	0,326	-1618	1	ExcludedFromTesting	1224	1329	1099	0,24	0,244	NoDiff	27962	0,371541501976285	0,127358490566038
Steap2	3069	1508	4931	0,312	-1682	0,928	Young+	43847	26603	64425	0,404	-1309	0,91	ExcludedFromTesting	1012	0,308	1851	-1567	1	Young+	3069	0,0790513833992095	0,0660377358490566
Mrpl32	20,07	14519	26694	0,544	-0,879	0,82	Young+	4305	3737	4983	0,758	-0,401	0,234	ExcludedFromTesting	0,13	-0,234	0,565	-0,789	0,984	Young+	20,07	0,375494071146245	0,523584905660377
Anp32e	3884	2305	5769	0,406	-1299	0,95	Young+	7526	9007	5759	1,52	0,604	0,526	ExcludedFromTesting	-0,617	-0,743	-0,467	-0,296	0,296	NoDiff	3884	0,1699604743083	0,349056603773585
Ppil4	51011	2865	108,47	0,027	-5233	1	Young+	26302	18021	36184	0,505	-0,985	0,85	ExcludedFromTesting	1783	0,429	3399	-2957	1	Young+	51011	0,118577075098814	0,174528301886792
Surf1	16,47	21736	10185	2124	1087	0,928	Old+	5499	5766	5,18	1116	0,158	0,066	ExcludedFromTesting	0,241	0,59	-0,174	0,766	0,976	Old+	16,47	0,383399209486166	0,400943396226415
Nfe2l2	16902	10451	24,6	0,429	-1,22	0,948	Young+	5614	3718	7876	0,471	-1086	0,978	ExcludedFromTesting	0,341	-0,27	1071	-1343	1	Young+	16902	0,383399209486166	0,405660377358491
Rxrg	20669	0,885	44279	0,021	-5545	1	Young+	68675	29196	115789	0,247	-2015	0,992	ExcludedFromTesting	1858	0,095	3962	-3,88	1	Young+	20669	0,0632411067193676	0,0566037735849057
Amdhd1	58492	42007	78164	0,535	-0,903	0,944	Young+	2395	2657	2083	1283	0,36	0,164	ExcludedFromTesting	0,243	0,251	0,233	0,028	0,016	NoDiff	58492	0,454545454545455	0,712264150943396
Bola1	18413	14065	23602	0,593	-0,755	0,7	Young+	4049	3792	4356	0,858	-0,221	0,078	ExcludedFromTesting	0,092	-0,096	0,317	-0,423	0,544	NoDiff	18413	0,363636363636364	0,5
Fnta	10,25	7681	13315	0,57	-0,811	0,742	Young+	5,29	4,7	5993	0,792	-0,336	0,21	ExcludedFromTesting	-0,123	-0,42	0,231	-0,644	0,882	Young+	10,25	0,300395256916996	0,405660377358491
Lbp	16126	19965	11545	1718	0,781	0,77	Old+	3348	2657	4172	0,63	-0,666	0,614	ExcludedFromTesting	-0,122	-0,068	-0,185	0,106	0,058	NoDiff	16126	0,478260869565217	0,471698113207547
Stard13	3755	1644	6274	0,267	-1905	0,994	Young+	10934	12079	9568	1258	0,332	0,268	ExcludedFromTesting	-0,401	-0,832	0,113	-0,944	0,978	Young+	3755	0,134387351778656	0,278301886792453
Hsd11b1	227873	170425	296431	0,573	-0,802	0,918	Young+	1137	1032	1263	0,812	-0,3	0,094	ExcludedFromTesting	0,25	0,109	0,418	-0,314	0,276	NoDiff	227873	0,74703557312253	0,882075471698113
Atp5e	215942	156574	286792	0,544	-0,879	0,998	Young+	0,652	0,586	0,732	0,809	-0,306	0,13	ExcludedFromTesting	-0,269	-0,371	-0,147	-0,223	0,166	NoDiff	215942	0,845849802371542	0,910377358490566
Prelid3b	7343	5272	9814	0,529	-0,92	0,81	Young+	6696	6244	7236	0,884	-0,178	0,12	ExcludedFromTesting	0,04	-0,211	0,339	-0,529	0,754	NoDiff	7343	0,225296442687747	0,344339622641509
Ndufa1	471528	338759	629975	0,535	-0,901	0,994	Young+	0,827	0,67	1015	0,661	-0,598	0,528	ExcludedFromTesting	0,183	0,001	0,4	-0,405	0,5	NoDiff	471528	0,91304347826087	0,943396226415094
Pacsin2	12835	7084	19697	0,348	-1525	0,984	Young+	7,5	6587	8589	0,76	-0,396	0,26	ExcludedFromTesting	0,299	-0,186	0,878	-1067	0,998	Young+	12835	0,25296442687747	0,367924528301887
Tox4	6114	8,73	2993	2892	1532	0,986	Old+	7,43	6713	8285	0,807	-0,309	0,178	ExcludedFromTesting	-0,086	0,204	-0,433	0,644	0,87	Old+	6114	0,296442687747036	0,259433962264151
Mrps18c	82371	62882	105628	0,589	-0,763	0,808	Young+	1445	1119	1835	0,602	-0,732	0,704	ExcludedFromTesting	0,028	-0,307	0,427	-0,749	0,972	Young+	82371	0,624505928853755	0,787735849056604
Srsf6	16335	21055	10701	1978	0,984	0,9	Old+	4559	4197	4,99	0,837	-0,257	0,098	ExcludedFromTesting	0,022	0,233	-0,23	0,458	0,632	NoDiff	16335	0,442687747035573	0,419811320754717
Kctd2	3235	4,6	1607	2854	1513	0,938	Old+	25233	24447	26171	0,913	-0,131	0,214	ExcludedFromTesting	0,656	0,825	0,454	0,346	0,422	NoDiff	3235	0,110671936758893	0,10377358490566
Il13ra1	11509	15244	7051	2151	1105	0,898	Old+	8049	7626	8555	0,901	-0,15	0,082	ExcludedFromTesting	0,411	0,58	0,209	0,39	0,452	NoDiff	11509	0,288537549407115	0,30188679245283
Rnd3	3,77	4765	2584	1849	0,887	0,742	Old+	15345	17388	12907	1,35	0,433	0,348	ExcludedFromTesting	0,312	0,7	-0,151	0,858	0,952	Old+	3,77	0,138339920948617	0,193396226415094
Coa3	80912	54938	111,91	0,492	-1022	1	Young+	1501	1349	1683	0,791	-0,339	0,136	ExcludedFromTesting	0,023	-0,142	0,219	-0,369	0,422	NoDiff	80912	0,577075098814229	0,778301886792453
Med24	2744	3704	1598	2309	1207	0,828	Old+	38174	56193	16671	3337	1739	0,984	ExcludedFromTesting	0,705	1559	-0,315	1865	1	Old+	2744	0,0592885375494071	0,150943396226415
Glod4	28511	37729	17509	2188	1,13	0,96	Old+	5283	5613	4888	1153	0,206	0,056	ExcludedFromTesting	0,576	0,863	0,234	0,632	0,876	Old+	28511	0,426877470355731	0,44811320754717
Taok1	12793	9687	16,5	0,59	-0,761	0,71	Young+	4558	4181	5007	0,828	-0,272	0,128	ExcludedFromTesting	-0,082	-0,277	0,15	-0,433	0,568	NoDiff	12793	0,33201581027668	0,452830188679245
Acot8	3153	1709	4876	0,352	-1505	0,964	Young+	12196	11391	13158	0,872	-0,197	0,174	ExcludedFromTesting	-0,175	-0,576	0,303	-0,885	0,954	Young+	3153	0,138339920948617	0,221698113207547
Zc3h18	2,87	1885	4045	0,474	-1077	0,862	Young+	9556	7382	12,15	0,595	-0,749	0,636	ExcludedFromTesting	-0,46	-0,78	-0,078	-0,719	0,856	Young+	2,87	0,177865612648221	0,226415094339623
Afmid	3615	2179	5329	0,408	-1293	0,948	Young+	7449	7253	7682	0,921	-0,119	0,082	ExcludedFromTesting	-0,495	-0,727	-0,218	-0,537	0,702	NoDiff	3615	0,193675889328063	0,325471698113208
Pltp	18237	26264	8657	3038	1603	1	Old+	5556	5043	6167	0,814	-0,297	0,132	ExcludedFromTesting	0,294	0,648	-0,128	0,774	0,974	Old+	18237	0,442687747035573	0,367924528301887
Slc12a7	3,77	1986	5,9	0,343	-1544	0,96	Young+	13771	7261	21,54	0,338	-1566	0,992	ExcludedFromTesting	0,142	-0,63	1062	-1692	1	Young+	3,77	0,185770750988142	0,169811320754717
Ctsa	27083	35,06	17562	2006	1005	0,956	Old+	3065	3107	3014	1032	0,046	0,012	ExcludedFromTesting	0,047	0,373	-0,342	0,718	0,976	Old+	27083	0,541501976284585	0,561320754716981
Slc12a4	3,83	1339	6801	0,19	-2,4	0,996	Young+	33185	20288	48577	0,415	-1,27	0,918	ExcludedFromTesting	0,536	-0,386	1636	-2018	1	Young+	3,83	0,0948616600790514	0,089622641509434
Pitpna	10638	14472	6063	2346	1,23	0,954	Old+	6586	6182	7067	0,872	-0,198	0,078	ExcludedFromTesting	0,259	0,525	-0,058	0,583	0,822	NoDiff	10638	0,343873517786561	0,325471698113208
Mlx	16203	7713	26334	0,296	-1755	0,998	Young+	7772	5428	10,57	0,517	-0,951	0,88	ExcludedFromTesting	0,418	-0,356	1341	-1695	1	Young+	16203	0,284584980237154	0,35377358490566
Dhx58	4043	5172	2697	1966	0,975	0,79	Old+	18889	11637	27544	0,424	-1239	0,944	ExcludedFromTesting	0,189	-0,015	0,431	-0,441	0,566	NoDiff	4043	0,189723320158103	0,117924528301887
Nkiras2	3398	5073	1398	3514	1813	0,978	Old+	19679	17209	22627	0,762	-0,393	0,336	ExcludedFromTesting	0,293	0,537	0,002	0,541	0,67	NoDiff	3398	0,150197628458498	0,113207547169811
Ppp2r5c	39422	13709	70108	0,197	-2342	1	Young+	6312	3881	9214	0,419	-1254	0,998	ExcludedFromTesting	0,774	-0,021	1721	-1746	1	Young+	39422	0,375494071146245	0,462264150943396
Sgk2	14709	10644	19559	0,541	-0,885	0,812	Young+	5477	5546	5395	1026	0,038	0,028	ExcludedFromTesting	0,067	-0,23	0,422	-0,662	0,924	Young+	14709	0,316205533596838	0,476415094339623
Med13l	1113	1447	0,715	2072	1051	0,752	Old+	19441	15084	24641	0,612	-0,708	0,606	ExcludedFromTesting	-0,348	-0,311	-0,392	0,084	0,26	NoDiff	1113	0,110671936758893	0,0943396226415094
Erbb3	9149	6047	12,85	0,464	-1107	0,948	Young+	3444	3444	3444	1013	0,019	0,034	ExcludedFromTesting	-0,543	-0,854	-0,171	-0,673	0,94	Young+	9149	0,324110671936759	0,509433962264151
Uchl5	7749	5333	10632	0,494	-1018	0,852	Young+	6494	7497	5296	1,43	0,516	0,398	ExcludedFromTesting	-0,171	-0,299	-0,019	-0,273	0,306	NoDiff	7749	0,217391304347826	0,400943396226415
Stk4	4354	5576	2895	1903	0,928	0,744	Old+	22239	18017	27278	0,663	-0,592	0,514	ExcludedFromTesting	0,649	0,589	0,721	-0,13	0,196	NoDiff	4354	0,142292490118577	0,117924528301887
Pfn1	17269	22,34	11217	1,98	0,986	0,956	Old+	2228	2067	2,42	0,847	-0,24	0,056	ExcludedFromTesting	-0,509	-0,386	-0,655	0,261	0,198	NoDiff	17269	0,557312252964427	0,561320754716981
Ywhab	33799	41315	24828	1,66	0,731	0,748	Old+	2545	2497	2602	0,968	-0,047	0,016	ExcludedFromTesting	0,042	0,212	-0,162	0,376	0,434	NoDiff	33799	0,588932806324111	0,627358490566038
Mtmr4	7487	4251	11348	0,372	-1427	0,98	Young+	6093	6667	5407	1239	0,309	0,198	ExcludedFromTesting	-0,246	-0,516	0,077	-0,585	0,786	NoDiff	7487	0,229249011857708	0,438679245283019
Myo1b	34347	21,08	50179	0,42	-1252	0,998	Young+	2055	2055	2054	1006	0,009	0,014	ExcludedFromTesting	-0,264	-0,489	0,006	-0,493	0,698	NoDiff	34347	0,462450592885375	0,726415094339623
Dhx40	11893	6217	18666	0,33	-1598	1	Young+	5405	5629	5137	1093	0,128	0,072	ExcludedFromTesting	-0,109	-0,439	0,285	-0,725	0,936	Young+	11893	0,256916996047431	0,457547169811321
Ypel2	3034	2172	4063	0,536	-0,899	0,76	Young+	12943	15303	10126	1503	0,588	0,504	ExcludedFromTesting	0,078	0,07	0,088	-0,019	0,11	NoDiff	3034	0,122529644268775	0,240566037735849
Nol11	5115	2962	7685	0,4	-1321	0,944	Young+	15942	14,29	17913	0,81	-0,305	0,256	ExcludedFromTesting	0,18	-0,231	0,67	-0,885	0,97	Young+	5115	0,142292490118577	0,193396226415094
C1qbp	31256	23549	40454	0,578	-0,792	0,828	Young+	2248	2476	1977	1258	0,331	0,136	ExcludedFromTesting	-0,221	-0,252	-0,185	-0,061	0,024	NoDiff	31256	0,470355731225296	0,707547169811321
Rpain	27612	17897	39206	0,45	-1151	0,948	Young+	6825	5961	7856	0,762	-0,392	0,222	ExcludedFromTesting	0,84	0,53	1,21	-0,673	0,93	Young+	27612	0,320158102766798	0,433962264150943
Chd3	13899	21659	4639	4708	2235	0,996	Old+	21113	30,65	9731	3125	1644	0,996	ExcludedFromTesting	1118	2014	0,048	1959	1	Old+	13899	0,130434782608696	0,254716981132075
Appbp2	20,67	30636	8777	3482	1,8	0,992	Old+	10866	12348	9096	1361	0,445	0,314	ExcludedFromTesting	1268	1933	0,474	1453	1	Old+	20,67	0,276679841897233	0,306603773584906
Trim37	1417	2053	0,658	3073	1,62	0,93	Old+	31154	29991	32542	0,9	-0,152	0,28	ExcludedFromTesting	-0,025	0,4	-0,531	0,91	0,928	Old+	1417	0,0790513833992095	0,080188679245283
Tbx3	3002	0,875	5541	0,158	-2663	1	Young+	15801	11733	20655	0,569	-0,813	0,68	ExcludedFromTesting	-0,256	-0,894	0,506	-1392	1	Young+	3002	0,114624505928854	0,174528301886792
Pnpo	64906	38765	96102	0,399	-1327	0,994	Young+	3369	2436	4482	0,54	-0,889	0,916	ExcludedFromTesting	0,67	0,188	1246	-1059	1	Young+	64906	0,545454545454545	0,627358490566038
Cpsf4l	1507	0,742	2421	0,302	-1728	0,956	Young+	32863	34656	30722	1111	0,152	0,274	ExcludedFromTesting	0,361	0,187	0,568	-0,393	0,504	NoDiff	1507	0,0553359683794466	0,10377358490566
Pex12	4786	7524	1518	4864	2282	1	Old+	14646	13578	15,92	0,854	-0,227	0,206	ExcludedFromTesting	0,134	0,667	-0,502	1173	1	Old+	4786	0,185770750988142	0,155660377358491
Mpdu1	5922	4316	7838	0,549	-0,864	0,816	Young+	5046	5267	4783	1076	0,106	0,07	ExcludedFromTesting	-0,618	-0,83	-0,365	-0,485	0,64	NoDiff	5922	0,264822134387352	0,419811320754717
Atp5g3	239069	174955	315583	0,553	-0,854	0,974	Young+	0,799	0,801	0,796	1013	0,018	0,002	ExcludedFromTesting	-0,047	-0,035	-0,061	0,03	0,004	NoDiff	239069	0,845849802371542	0,915094339622642
Acsl1	156936	120631	200261	0,605	-0,725	0,788	Young+	1426	1325	1547	0,845	-0,244	0,064	ExcludedFromTesting	0,386	0,293	0,497	-0,205	0,096	NoDiff	156936	0,715415019762846	0,820754716981132
Wwc1	5104	3025	7586	0,402	-1316	0,98	Young+	6441	7085	5674	1261	0,334	0,226	ExcludedFromTesting	-0,319	-0,526	-0,072	-0,442	0,574	NoDiff	5104	0,205533596837945	0,372641509433962
Mrpl58	30215	17202	45746	0,376	-1412	1	Young+	3,39	2203	4807	0,456	-1132	0,984	ExcludedFromTesting	0,077	-0,49	0,755	-1247	1	Young+	30215	0,462450592885375	0,547169811320755
Irf1	21841	35861	5109	6848	2776	1	Old+	14748	17579	11,37	1527	0,61	0,534	ExcludedFromTesting	1167	2035	0,132	1895	1	Old+	21841	0,225296442687747	0,240566037735849
Med11	10073	3,01	18503	0,162	-2623	0,996	Young+	25728	18541	34305	0,541	-0,886	0,794	ExcludedFromTesting	1125	0,232	2,19	-1953	1	Young+	10073	0,122529644268775	0,141509433962264
Natd1	2831	3987	1451	2,66	1412	0,88	Old+	39081	30007	49911	0,602	-0,733	0,622	ExcludedFromTesting	0,64	1007	0,202	0,806	0,874	Old+	2831	0,0948616600790514	0,0660377358490566
Dalrd3	4417	2844	6294	0,463	-1,11	0,898	Young+	8014	7997	8033	1003	0,004	0,088	ExcludedFromTesting	-0,297	-0,662	0,139	-0,788	0,946	Young+	4417	0,193675889328063	0,30188679245283
Fis1	27455	20155	36166	0,552	-0,858	0,86	Young+	3143	3,28	2979	1102	0,14	0,05	ExcludedFromTesting	0,073	0,082	0,063	0,018	0,026	NoDiff	27455	0,399209486166008	0,617924528301887
Plod1	12357	19555	3766	5,38	2428	1	Old+	19612	20819	18172	1145	0,196	0,174	ExcludedFromTesting	1106	1798	0,281	1523	1	Old+	12357	0,177865612648221	0,169811320754717
Ccl9	34732	17123	55746	0,307	-1704	1	Young+	4154	3804	4571	0,828	-0,272	0,102	ExcludedFromTesting	0,53	0,098	1046	-0,96	1	Young+	34732	0,359683794466403	0,566037735849057
Rab5c	7513	9271	5416	1681	0,749	0,7	Old+	5,3	4563	6,18	0,739	-0,437	0,328	ExcludedFromTesting	-0,397	-0,315	-0,495	0,175	0,124	NoDiff	7513	0,343873517786561	0,358490566037736
Etnppl	47982	19454	82027	0,238	-2,07	1	Young+	4715	5,57	3694	1526	0,61	0,546	ExcludedFromTesting	0,6	0,39	0,851	-0,441	0,614	NoDiff	47982	0,328063241106719	0,622641509433962
Ppp1r12c	4,08	6,28	1454	4364	2126	0,984	Old+	52238	63617	38657	1634	0,708	0,622	ExcludedFromTesting	0,922	1,66	0,042	1615	1	Old+	4,08	0,0592885375494071	0,0849056603773585
Atp6v0a1	1889	2465	1201	2061	1043	0,786	Old+	12362	11,28	13654	0,831	-0,267	0,24	ExcludedFromTesting	-0,405	0,122	-1033	1159	1	Old+	1889	0,158102766798419	0,160377358490566
Sec14l4	30079	38,04	20577	1841	0,88	0,85	Old+	5,18	6234	3922	1599	0,677	0,65	ExcludedFromTesting	0,519	0,859	0,114	0,753	0,968	Old+	30079	0,399209486166008	0,509433962264151
Calm3	8713	6401	11474	0,564	-0,826	0,736	Young+	4352	2891	6095	0,471	-1085	0,95	ExcludedFromTesting	-0,463	-0,917	0,079	-1002	0,998	Young+	8713	0,355731225296443	0,424528301886792
Cops3	13528	10006	17731	0,564	-0,825	0,822	Young+	4325	4509	4105	1102	0,14	0,064	ExcludedFromTesting	-0,153	-0,236	-0,054	-0,184	0,098	NoDiff	13528	0,316205533596838	0,509433962264151
Ddx39b	7084	8971	4832	1834	0,875	0,766	Old+	8392	9351	7248	1303	0,382	0,256	ExcludedFromTesting	0,203	0,527	-0,185	0,718	0,952	Old+	7084	0,245059288537549	0,311320754716981
Pdk4	1701	0,981	2,56	0,383	-1386	0,872	Young+	27798	26,51	29335	0,914	-0,13	0,254	ExcludedFromTesting	0,046	-0,263	0,414	-0,671	0,762	NoDiff	1701	0,075098814229249	0,108490566037736
Mydgf	35667	22687	51157	0,447	-1163	0,992	Young+	2462	2012	2999	0,672	-0,573	0,482	ExcludedFromTesting	0,045	-0,34	0,505	-0,843	0,994	Young+	35667	0,478260869565217	0,693396226415094
Fmc1	46984	31445	65528	0,478	-1066	0,992	Young+	1995	1888	2124	0,884	-0,178	0,058	ExcludedFromTesting	-0,016	-0,262	0,278	-0,541	0,798	NoDiff	46984	0,517786561264822	0,707547169811321
Gle1	4148	2,33	6319	0,379	-1398	0,954	Young+	10108	11582	8349	1381	0,465	0,378	ExcludedFromTesting	-0,199	-0,461	0,114	-0,585	0,76	NoDiff	4148	0,150197628458498	0,297169811320755
Rmnd1	9567	5174	14809	0,345	-1534	0,992	Young+	7,72	6799	8819	0,773	-0,372	0,264	ExcludedFromTesting	0,089	-0,289	0,541	-0,828	0,98	Young+	9567	0,237154150197628	0,339622641509434
Rwdd1	8078	4434	12428	0,362	-1468	0,994	Young+	5944	4678	7455	0,626	-0,676	0,598	ExcludedFromTesting	-0,17	-0,627	0,376	-1006	0,996	Young+	8078	0,272727272727273	0,372641509433962
Aig1	5,4	8031	2,26	3745	1905	0,996	Old+	12593	8879	17026	0,524	-0,933	0,834	ExcludedFromTesting	0,27	0,354	0,171	0,185	0,192	NoDiff	5,4	0,241106719367589	0,155660377358491
Pex3	10912	8033	14347	0,565	-0,823	0,758	Young+	5,74	4111	7684	0,537	-0,897	0,864	ExcludedFromTesting	-0,112	-0,578	0,443	-1015	1	Young+	10912	0,316205533596838	0,367924528301887
Fuca2	7253	11946	1652	6963	2,8	1	Old+	29244	25409	33821	0,77	-0,376	0,348	ExcludedFromTesting	1094	1717	0,35	1396	1	Old+	7253	0,138339920948617	0,0943396226415094
Smpd2	2709	1619	4,01	0,409	-1289	0,904	Young+	15164	17822	11992	1499	0,584	0,5	ExcludedFromTesting	-0,096	-0,044	-0,159	0,125	0,186	NoDiff	2709	0,102766798418972	0,226415094339623
Rab32	17147	22085	11253	1943	0,959	0,91	Old+	3843	3656	4065	0,898	-0,156	0,034	ExcludedFromTesting	-0,144	0,14	-0,482	0,621	0,898	Old+	17147	0,474308300395257	0,471698113207547
Perp	26802	20086	34818	0,579	-0,788	0,81	Young+	3089	2657	3605	0,744	-0,427	0,276	ExcludedFromTesting	0,002	-0,297	0,359	-0,649	0,902	Young+	26802	0,442687747035573	0,575471698113208
Gopc	11704	6657	17728	0,377	-1409	0,986	Young+	8928	8523	9412	0,909	-0,137	0,086	ExcludedFromTesting	0,373	0,09	0,712	-0,613	0,85	Young+	11704	0,221343873517787	0,339622641509434
Hsf2	6548	10222	2163	4508	2172	0,998	Old+	14194	17929	9735	1837	0,877	0,806	ExcludedFromTesting	0,302	1,14	-0,699	1835	1	Old+	6548	0,1699604743083	0,221698113207547
Ccdc59	6195	8225	3773	2145	1101	0,876	Old+	8004	8907	6925	1296	0,374	0,224	ExcludedFromTesting	-0,14	0,336	-0,708	1053	0,994	Old+	6195	0,237154150197628	0,311320754716981
Ppp1r12a	5589	7,59	3202	2377	1249	0,896	Old+	11473	12377	10393	1194	0,256	0,16	ExcludedFromTesting	0,103	0,601	-0,492	1098	1	Old+	5589	0,193675889328063	0,235849056603774
Zwint	13732	10444	17655	0,601	-0,736	0,706	Young+	4084	3958	4235	0,937	-0,094	0,028	ExcludedFromTesting	-0,27	-0,495	-0,003	-0,493	0,678	NoDiff	13732	0,339920948616601	0,485849056603774
Slc17a8	4155	2661	5937	0,447	-1162	0,876	Young+	11983	12092	11854	1025	0,036	0,13	ExcludedFromTesting	0,039	-0,336	0,486	-0,822	0,94	Young+	4155	0,146245059288538	0,235849056603774
Atp2b1	14,56	19758	8357	2376	1249	0,952	Old+	9471	8,41	10737	0,785	-0,349	0,19	ExcludedFromTesting	0,778	1111	0,38	0,732	0,948	Old+	14,56	0,308300395256917	0,273584905660377
Arid5b	5957	7764	3801	2051	1036	0,858	Old+	7686	4807	11122	0,434	-1203	0,97	ExcludedFromTesting	-0,296	-0,503	-0,05	-0,457	0,588	NoDiff	5957	0,292490118577075	0,226415094339623
Poc1b	1095	1441	0,682	2069	1049	0,752	Old+	38379	24842	54534	0,458	-1127	0,852	ExcludedFromTesting	0,038	-0,13	0,239	-0,364	0,512	NoDiff	1095	0,08300395256917	0,0518867924528302
Tmpo	12392	7539	18183	0,417	-1263	0,968	Young+	6,87	5,37	8661	0,622	-0,686	0,618	ExcludedFromTesting	0,24	-0,159	0,715	-0,871	0,986	Young+	12392	0,292490118577075	0,363207547169811
Psen1	2362	1684	3171	0,524	-0,933	0,73	Young+	17173	20262	13486	1486	0,572	0,492	ExcludedFromTesting	-0,138	0,041	-0,352	0,381	0,478	NoDiff	2362	0,0988142292490119	0,202830188679245
Hbs1l	11,82	9063	15,11	0,594	-0,751	0,696	Young+	4568	4324	4859	0,888	-0,172	0,076	ExcludedFromTesting	-0,117	-0,376	0,192	-0,56	0,772	NoDiff	11,82	0,316205533596838	0,443396226415094
Pex7	20,58	15794	26291	0,6	-0,738	0,75	Young+	2586	2392	2818	0,841	-0,25	0,114	ExcludedFromTesting	-0,288	-0,379	-0,179	-0,203	0,14	NoDiff	20,58	0,41501976284585	0,608490566037736
Ifngr1	2088	3059	0,929	3213	1684	0,948	Old+	22759	16187	30603	0,516	-0,955	0,758	ExcludedFromTesting	-0,073	-0,023	-0,132	0,086	0,262	NoDiff	2088	0,134387351778656	0,0849056603773585
Hal	101076	75264	131,88	0,571	-0,809	0,81	Young+	3,8	3928	3647	1084	0,116	0,02	ExcludedFromTesting	1033	0,984	1091	-0,112	0,024	NoDiff	101076	0,494071146245059	0,660377358490566
Fgd6	12447	18622	5077	3576	1838	0,996	Old+	13,19	17731	7771	2292	1197	0,984	ExcludedFromTesting	0,532	1413	-0,52	1934	1	Old+	12447	0,193675889328063	0,30188679245283
Tcp11l2	3746	2705	4989	0,563	-0,83	0,726	Young+	7,5	8161	6,71	1193	0,255	0,218	ExcludedFromTesting	-0,633	-0,607	-0,664	0,044	0,108	NoDiff	3746	0,185770750988142	0,320754716981132
Cry1	1418	0,891	2047	0,443	-1176	0,856	Young+	29527	35,24	22708	1553	0,635	0,55	ExcludedFromTesting	0,002	-0,05	0,064	-0,112	0,272	NoDiff	1418	0,0592885375494071	0,127358490566038
Pah	341827	242427	460451	0,527	-0,924	0,998	Young+	0,581	0,655	0,493	1329	0,411	0,218	ExcludedFromTesting	-0,259	-0,169	-0,366	0,197	0,106	NoDiff	341827	0,869565217391304	0,938679245283019
Igf1	500699	374898	650,83	0,576	-0,797	0,97	Young+	0,595	0,566	0,629	0,896	-0,159	0,014	ExcludedFromTesting	-0,111	-0,149	-0,066	-0,079	0,022	NoDiff	500699	0,924901185770751	0,962264150943396
Washc3	16121	10847	22415	0,49	-1028	0,864	Young+	6743	4879	8967	0,54	-0,89	0,878	ExcludedFromTesting	0,382	-0,064	0,914	-0,988	1	Young+	16121	0,339920948616601	0,372641509433962
Sirt1	1748	0,888	2774	0,321	-1641	0,964	Young+	19,82	23683	15,21	1579	0,659	0,554	ExcludedFromTesting	-0,238	-0,528	0,108	-0,615	0,764	NoDiff	1748	0,0790513833992095	0,174528301886792
Pbld2	39274	30281	50005	0,606	-0,722	0,736	Young+	2012	2508	1,42	1783	0,834	0,852	ExcludedFromTesting	-0,235	-0,131	-0,358	0,236	0,162	NoDiff	39274	0,482213438735178	0,707547169811321
Ddx21	8842	4144	14447	0,291	-1782	1	Young+	8987	7293	11,01	0,664	-0,591	0,508	ExcludedFromTesting	0,238	-0,292	0,87	-1152	1	Young+	8842	0,213438735177866	0,311320754716981
Ddx50	19189	27265	9,55	2834	1503	1	Old+	6318	7771	4584	1684	0,752	0,75	ExcludedFromTesting	0,487	1183	-0,344	1515	1	Old+	19189	0,328063241106719	0,415094339622642
Pno1	18262	10346	27709	0,377	-1406	0,992	Young+	5,77	5048	6632	0,765	-0,386	0,242	ExcludedFromTesting	0,323	-0,034	0,748	-0,78	0,976	Young+	18262	0,316205533596838	0,443396226415094
Egfr	124,73	83312	174159	0,475	-1075	0,998	Young+	1222	1043	1436	0,723	-0,469	0,28	ExcludedFromTesting	0,075	-0,131	0,321	-0,451	0,604	NoDiff	124,73	0,727272727272727	0,830188679245283
Tbc1d15	20002	25311	13667	1842	0,881	0,83	Old+	4862	5242	4409	1193	0,255	0,1	ExcludedFromTesting	0,295	0,553	-0,014	0,56	0,818	NoDiff	20002	0,403162055335968	0,457547169811321
Rab21	20335	13834	28093	0,489	-1033	0,894	Young+	5245	4167	6532	0,634	-0,657	0,614	ExcludedFromTesting	0,416	-0,011	0,926	-0,938	0,998	Young+	20335	0,375494071146245	0,462264150943396
2310011J03Rik	1652	0,747	2731	0,279	-1843	0,98	Young+	19821	21002	18411	1129	0,176	0,264	ExcludedFromTesting	-0,084	-0,363	0,249	-0,62	0,738	NoDiff	1652	0,0790513833992095	0,150943396226415
Thap2	1944	1,27	2748	0,468	-1097	0,806	Young+	17372	16012	18996	0,855	-0,226	0,214	ExcludedFromTesting	-0,013	-0,424	0,478	-0,889	0,956	Young+	1944	0,106719367588933	0,150943396226415
Snrpd3	85695	43594	135938	0,32	-1644	1	Young+	1986	1144	2,99	0,387	-1369	1	ExcludedFromTesting	0,122	-0,461	0,818	-1269	1	Young+	85695	0,652173913043478	0,75
Ddc	24027	14846	34983	0,423	-1241	0,994	Young+	3374	4123	2,48	1676	0,745	0,714	ExcludedFromTesting	0,101	0,11	0,09	0,032	0,022	NoDiff	24027	0,359683794466403	0,636792452830189
D10Wsu102e	1088	0,687	1566	0,438	-1191	0,776	Young+	27905	25439	30848	0,817	-0,291	0,322	ExcludedFromTesting	-0,302	-0,527	-0,035	-0,495	0,582	NoDiff	1088	0,0711462450592885	0,0990566037735849
Adarb1	1,88	2557	1072	2361	1239	0,838	Old+	31879	20542	45407	0,454	-1139	0,862	ExcludedFromTesting	0,511	0,445	0,591	-0,138	0,318	NoDiff	1,88	0,106719367588933	0,0660377358490566
Appl2	3924	5849	1626	3,51	1812	0,974	Old+	22959	19887	26625	0,747	-0,42	0,352	ExcludedFromTesting	0,388	0,903	-0,225	1125	0,99	Old+	3924	0,134387351778656	0,113207547169811
Mpg	1,51	0,912	2224	0,407	-1299	0,86	Young+	25098	24104	26284	0,872	-0,198	0,29	ExcludedFromTesting	0,097	-0,178	0,426	-0,645	0,74	NoDiff	1,51	0,0790513833992095	0,108490566037736
Ahsa2	11499	8125	15525	0,53	-0,915	0,852	Young+	4974	4848	5123	0,946	-0,08	0,04	ExcludedFromTesting	-0,045	-0,23	0,176	-0,414	0,512	NoDiff	11499	0,312252964426877	0,457547169811321
Cpeb4	10177	6729	14292	0,467	-1098	0,942	Young+	4816	5628	3846	1456	0,542	0,432	ExcludedFromTesting	-0,306	-0,464	-0,117	-0,344	0,416	NoDiff	10177	0,280632411067194	0,509433962264151
Asb3	4149	0,922	8	0,113	-3148	1	Young+	40826	34788	48031	0,719	-0,477	0,444	ExcludedFromTesting	0,973	0,493	1545	-1057	0,944	Young+	4149	0,0553359683794466	0,0943396226415094
Tpgs1	3851	5,24	2193	2374	1247	0,884	Old+	10661	12144	8892	1,37	0,455	0,374	ExcludedFromTesting	-0,172	0,232	-0,656	0,889	0,964	Old+	3851	0,185770750988142	0,231132075471698
Chac2	18838	13306	25,44	0,521	-0,941	0,904	Young+	3323	3185	3488	0,932	-0,102	0,034	ExcludedFromTesting	-0,191	-0,42	0,082	-0,485	0,654	NoDiff	18838	0,359683794466403	0,55188679245283
Mgat1	3519	2604	4611	0,561	-0,833	0,744	Young+	5686	5185	6284	0,841	-0,249	0,152	ExcludedFromTesting	-0,741	-0,906	-0,544	-0,351	0,414	NoDiff	3519	0,237154150197628	0,339622641509434
Hnrnpab	34765	23,63	48055	0,491	-1026	0,974	Young+	2264	1667	2977	0,564	-0,827	0,836	ExcludedFromTesting	-0,183	-0,563	0,271	-0,828	0,994	Young+	34765	0,490118577075099	0,674528301886792
Rufy1	2249	2831	1554	1799	0,847	0,698	Old+	18656	17,47	20,07	0,876	-0,191	0,218	ExcludedFromTesting	-0,08	0,037	-0,22	0,262	0,334	NoDiff	2249	0,122529644268775	0,132075471698113
Rnf130	15784	19724	11081	1773	0,826	0,812	Old+	3,97	5068	2659	1915	0,937	0,912	ExcludedFromTesting	-0,046	0,488	-0,684	1171	1	Old+	15784	0,367588932806324	0,542452830188679
Mrnip	5629	1851	10138	0,182	-2454	1	Young+	19024	15845	22817	0,692	-0,531	0,456	ExcludedFromTesting	0,23	-0,553	1164	-1728	1	Young+	5629	0,118577075098814	0,174528301886792
Ascc2	2557	1578	3726	0,427	-1227	0,91	Young+	12329	14,52	9713	1485	0,57	0,476	ExcludedFromTesting	-0,164	-0,055	-0,294	0,223	0,278	NoDiff	2557	0,114624505928854	0,245283018867925
Trim11	2762	3607	1755	2,06	1043	0,774	Old+	17495	13744	21971	0,629	-0,668	0,59	ExcludedFromTesting	0,095	0,502	-0,391	0,885	0,936	Old+	2762	0,150197628458498	0,132075471698113
Rtn4	51,64	67609	32582	2092	1065	0,964	Old+	3838	4251	3345	1268	0,343	0,15	ExcludedFromTesting	0,678	1024	0,264	0,765	0,99	Old+	51,64	0,509881422924901	0,594339622641509
Pold2	2077	1437	2,84	0,509	-0,974	0,768	Young+	15,19	15634	14,66	1065	0,091	0,186	ExcludedFromTesting	-0,229	-0,384	-0,044	-0,344	0,422	NoDiff	2077	0,110671936758893	0,179245283018868
Zkscan17	4543	7,28	1276	5545	2471	0,998	Old+	20097	22239	17541	1263	0,337	0,328	ExcludedFromTesting	0,399	1466	-0,874	2337	1	Old+	4543	0,134387351778656	0,141509433962264
Dbnl	4,98	6294	3411	1842	0,881	0,756	Old+	13781	12531	15273	0,822	-0,284	0,166	ExcludedFromTesting	0,193	0,38	-0,031	0,415	0,518	NoDiff	4,98	0,185770750988142	0,193396226415094
Rnf187	15998	20376	10772	1875	0,907	0,878	Old+	4352	4941	3,65	1351	0,434	0,294	ExcludedFromTesting	0,009	0,471	-0,541	1005	1	Old+	15998	0,399209486166008	0,481132075471698
Cnot8	6534	4797	8606	0,557	-0,845	0,744	Young+	6395	6767	5952	1144	0,194	0,104	ExcludedFromTesting	-0,447	-0,689	-0,158	-0,532	0,726	NoDiff	6534	0,237154150197628	0,377358490566038
Shmt1	44857	35124	56471	0,619	-0,691	0,706	Young+	1693	1597	1809	0,883	-0,18	0,054	ExcludedFromTesting	-0,129	-0,299	0,074	-0,365	0,408	NoDiff	44857	0,533596837944664	0,69811320754717
Drg2	4406	3,11	5952	0,514	-0,959	0,782	Young+	11061	10914	11236	0,949	-0,076	0,11	ExcludedFromTesting	-0,023	-0,137	0,112	-0,276	0,298	NoDiff	4406	0,1699604743083	0,25
Pdia6	72702	42373	108896	0,387	-1368	1	Young+	1696	1368	2088	0,653	-0,615	0,536	ExcludedFromTesting	0,08	-0,316	0,553	-0,866	0,996	Young+	72702	0,573122529644269	0,764150943396226
Lpin1	130654	227669	14876	15359	3941	1	Old+	7005	9385	4164	2261	1177	0,994	ExcludedFromTesting	1271	2438	-0,123	2552	1	Old+	130654	0,442687747035573	0,490566037735849
Gna13	7467	9567	4962	1932	0,95	0,782	Old+	9117	8795	9501	0,936	-0,096	0,058	ExcludedFromTesting	0,185	0,505	-0,196	0,713	0,93	Old+	7467	0,25296442687747	0,273584905660377
Abca8b	22081	30762	11722	2613	1385	0,984	Old+	6188	7476	4651	1597	0,676	0,646	ExcludedFromTesting	0,626	1,25	-0,117	1352	1	Old+	22081	0,339920948616601	0,443396226415094
Ubxn2a	3728	2474	5224	0,474	-1076	0,774	Young+	20909	14532	28519	0,491	-1027	0,844	ExcludedFromTesting	0,508	-0,171	1319	-1517	1	Young+	3728	0,130434782608696	0,132075471698113
Rsad2	12559	6144	20214	0,3	-1738	0,926	Young+	67104	20586	122618	0,164	-2604	1	ExcludedFromTesting	1,89	0,716	3291	-2,59	1	Young+	12559	0,138339920948617	0,0518867924528302
Id2	119057	146474	86338	1695	0,761	0,822	Old+	2069	2331	1757	1333	0,415	0,19	ExcludedFromTesting	0,593	0,927	0,194	0,743	0,988	Old+	119057	0,754940711462451	0,754716981132076
Dus4l	1707	0,626	2998	0,218	-2195	0,97	Young+	44055	35,59	54158	0,645	-0,633	0,554	ExcludedFromTesting	0,739	0,002	1618	-1,63	1	Young+	1707	0,0553359683794466	0,0660377358490566
Cbll1	2184	1543	2948	0,513	-0,964	0,768	Young+	14178	12044	16724	0,701	-0,513	0,436	ExcludedFromTesting	-0,276	-0,708	0,239	-0,968	0,98	Young+	2184	0,130434782608696	0,169811320754717
Dnmt3a	3657	6103	0,738	8409	3072	1	Old+	29524	31197	27528	1112	0,153	0,284	ExcludedFromTesting	0,754	1873	-0,58	2439	1	Old+	3657	0,102766798418972	0,0943396226415094
Dld	30559	23585	38882	0,611	-0,712	0,724	Young+	1531	1546	1512	1021	0,031	0,022	ExcludedFromTesting	-0,566	-0,764	-0,33	-0,431	0,56	NoDiff	30559	0,470355731225296	0,726415094339623
Sntg2	1,48	0,925	2143	0,433	-1208	0,866	Young+	20,64	19,87	21,56	0,933	-0,1	0,202	ExcludedFromTesting	-0,128	-0,457	0,264	-0,713	0,814	NoDiff	1,48	0,0869565217391304	0,132075471698113
Cdc27	7317	4534	10638	0,432	-1211	0,922	Young+	9404	8529	10448	0,811	-0,301	0,182	ExcludedFromTesting	0,117	-0,407	0,741	-1147	1	Young+	7317	0,205533596837945	0,297169811320755
Tlk2	4184	2464	6236	0,4	-1323	0,97	Young+	8,34	9093	7442	1217	0,284	0,198	ExcludedFromTesting	-0,262	-0,555	0,087	-0,651	0,848	Young+	4184	0,1699604743083	0,316037735849057
Rffl	3061	3949	2001	1886	0,915	0,738	Old+	22889	30886	13345	2351	1233	0,916	ExcludedFromTesting	0,218	0,773	-0,444	1225	0,996	Old+	3061	0,0909090909090909	0,183962264150943
Ddx42	5803	7612	3645	2096	1068	0,848	Old+	8,39	7057	9,98	0,712	-0,491	0,406	ExcludedFromTesting	-0,187	0,027	-0,443	0,479	0,594	NoDiff	5803	0,268774703557312	0,245283018867925
Adap2	1415	1882	0,859	2142	1099	0,78	Old+	33523	26568	41823	0,628	-0,671	0,576	ExcludedFromTesting	0,235	0,481	-0,058	0,543	0,672	NoDiff	1415	0,08300395256917	0,0707547169811321
Ern1	9,58	13633	4744	2868	1,52	0,986	Old+	11802	14,5	8582	1702	0,767	0,692	ExcludedFromTesting	0,547	1127	-0,144	1269	1	Old+	9,58	0,209486166007905	0,278301886792453
Nt5c	3959	5159	2526	2076	1054	0,868	Old+	9395	9446	9334	1018	0,026	0,09	ExcludedFromTesting	-0,081	0,058	-0,248	0,312	0,33	NoDiff	3959	0,205533596837945	0,226415094339623
Gga3	4044	6691	0,884	7535	2914	0,998	Old+	36575	25943	49264	0,525	-0,931	0,754	ExcludedFromTesting	0,435	0,914	-0,135	1,04	0,95	Old+	4044	0,122529644268775	0,0660377358490566
Slc25a19	1135	1471	0,734	2027	1,02	0,75	Old+	24898	19676	31129	0,628	-0,672	0,586	ExcludedFromTesting	-0,211	-0,342	-0,055	-0,289	0,386	NoDiff	1135	0,0988142292490119	0,080188679245283
Galk1	30081	44,78	12539	3565	1834	1	Old+	7148	7706	6483	1203	0,266	0,102	ExcludedFromTesting	1025	1501	0,457	1051	1	Old+	30081	0,391304347826087	0,386792452830189
Mrpl38	5092	3829	6,6	0,594	-0,751	0,714	Young+	3518	3223	3869	0,821	-0,285	0,138	ExcludedFromTesting	-1034	-1289	-0,73	-0,57	0,78	NoDiff	5092	0,316205533596838	0,438679245283019
Srp68	5756	3379	8593	0,388	-1366	0,988	Young+	5277	4,37	6358	0,685	-0,547	0,466	ExcludedFromTesting	-0,731	-1189	-0,185	-1012	1	Young+	5756	0,260869565217391	0,372641509433962
Ncbp3	3522	4985	1776	2801	1486	0,942	Old+	20698	15912	26,41	0,609	-0,716	0,634	ExcludedFromTesting	0,335	0,525	0,107	0,435	0,538	NoDiff	3522	0,150197628458498	0,113207547169811
Mfsd11	3677	4763	2,38	2038	1027	0,774	Old+	29178	37441	19316	1926	0,946	0,806	ExcludedFromTesting	0,363	0,803	-0,162	0,951	0,96	Old+	3677	0,08300395256917	0,14622641509434
Eral1	1523	0,961	2194	0,45	-1152	0,836	Young+	16421	18546	13885	1324	0,405	0,366	ExcludedFromTesting	-0,341	-0,455	-0,205	-0,27	0,344	NoDiff	1523	0,0869565217391304	0,174528301886792
Cpd	8053	5,2	11458	0,454	-1141	0,862	Young+	12749	7989	18429	0,435	-1201	0,964	ExcludedFromTesting	0,497	-0,064	1167	-1233	1	Young+	8053	0,221343873517787	0,207547169811321
Timm22	4293	2356	6605	0,354	-1,5	0,96	Young+	13332	13055	13661	0,966	-0,05	0,13	ExcludedFromTesting	0,136	-0,123	0,446	-0,568	0,74	NoDiff	4293	0,134387351778656	0,226415094339623
Nme2	57431	40032	78194	0,509	-0,975	0,984	Young+	1001	0,805	1235	0,653	-0,615	0,554	ExcludedFromTesting	-0,605	-0,931	-0,215	-0,715	0,966	Young+	57431	0,660079051383399	0,830188679245283
Slc35b1	22137	14813	30877	0,479	-1061	0,974	Young+	2065	2445	1612	1513	0,598	0,52	ExcludedFromTesting	-0,574	-0,566	-0,584	0,023	0,018	NoDiff	22137	0,434782608695652	0,702830188679245
Nr1d1	6,05	4253	8195	0,522	-0,938	0,838	Young+	4,04	5408	2407	2237	1162	0,972	ExcludedFromTesting	-0,972	-0,764	-1221	0,451	0,594	NoDiff	6,05	0,24901185770751	0,561320754716981
Vamp2	1696	2,5	0,737	3322	1732	0,936	Old+	20342	18039	23092	0,794	-0,333	0,356	ExcludedFromTesting	0,131	0,609	-0,439	1,06	0,964	Old+	1696	0,118577075098814	0,0943396226415094
Kat2a	2797	4,56	0,693	6663	2736	0,996	Old+	45977	49609	41641	1189	0,25	0,304	ExcludedFromTesting	0,676	1467	-0,268	1728	1	Old+	2797	0,0671936758893281	0,0707547169811321
Ccdc43	2538	3222	1721	1845	0,884	0,738	Old+	15939	12484	20064	0,63	-0,667	0,572	ExcludedFromTesting	-0,025	0,102	-0,178	0,287	0,356	NoDiff	2538	0,154150197628458	0,132075471698113
Fkbp3	18848	10859	28383	0,382	-1388	0,998	Young+	3,45	3236	3704	0,891	-0,167	0,054	ExcludedFromTesting	-0,059	-0,405	0,354	-0,743	0,964	Young+	18848	0,347826086956522	0,556603773584906
Ston2	2471	3179	1627	1895	0,922	0,702	Old+	26798	23854	30,31	0,772	-0,373	0,364	ExcludedFromTesting	0,636	0,647	0,622	0,004	0,23	NoDiff	2471	0,102766798418972	0,089622641509434
Ttc8	1167	1556	0,703	2,24	1163	0,764	Old+	34837	23398	48487	0,483	-1051	0,796	ExcludedFromTesting	0,219	0,019	0,457	-0,438	0,55	NoDiff	1167	0,08300395256917	0,0566037735849057
Nfkbia	21605	32,36	8771	3682	1,88	1	Old+	3795	3795	3794	0,99	-0,015	0,018	ExcludedFromTesting	0,06	0,468	-0,426	0,895	1	Old+	21605	0,541501976284585	0,457547169811321
Mthfd1	44419	32165	59042	0,545	-0,876	0,928	Young+	1681	1397	2,02	0,696	-0,523	0,404	ExcludedFromTesting	-0,172	-0,484	0,201	-0,682	0,956	Young+	44419	0,541501976284585	0,726415094339623
Tmx1	22836	31641	12327	2553	1352	0,992	Old+	5067	5295	4794	1111	0,152	0,052	ExcludedFromTesting	0,399	0,852	-0,142	1008	1	Old+	22836	0,426877470355731	0,457547169811321
Timm9	9223	5751	13367	0,435	-1199	0,972	Young+	4723	4534	4949	0,926	-0,11	0,064	ExcludedFromTesting	-0,27	-0,548	0,062	-0,602	0,846	Young+	9223	0,292490118577075	0,457547169811321
Clmn	11305	5797	17878	0,318	-1654	1	Young+	5389	4,72	6187	0,763	-0,39	0,268	ExcludedFromTesting	-0,035	-0,39	0,388	-0,775	0,958	Young+	11305	0,272727272727273	0,443396226415094
Mnat1	4823	2	8191	0,248	-2012	0,994	Young+	17153	14835	19919	0,737	-0,441	0,312	ExcludedFromTesting	0,269	-0,25	0,888	-1146	0,994	Young+	4823	0,122529644268775	0,183962264150943
Hif1a	13427	7049	21037	0,338	-1567	0,994	Young+	7025	6277	7916	0,784	-0,35	0,2	ExcludedFromTesting	0,445	0,132	0,819	-0,693	0,918	Young+	13427	0,264822134387352	0,391509433962264
Zfp36l1	61823	44,47	82532	0,537	-0,898	0,892	Young+	2172	1,6	2853	0,558	-0,842	0,88	ExcludedFromTesting	0,218	-0,223	0,744	-0,963	0,998	Young+	61823	0,632411067193676	0,716981132075472
Susd6	15885	24922	5099	4793	2261	1	Old+	13014	12831	13232	0,954	-0,068	0,064	ExcludedFromTesting	0,898	1434	0,259	1161	1	Old+	15885	0,256916996047431	0,216981132075472
Srsf5	36626	48679	22241	2143	1,1	0,976	Old+	3433	4346	2344	1856	0,892	0,886	ExcludedFromTesting	0,392	0,957	-0,281	1239	1	Old+	36626	0,482213438735178	0,584905660377358
Pacs2	1734	2,56	0,748	3362	1749	0,968	Old+	28078	28493	27583	1033	0,046	0,296	ExcludedFromTesting	0,233	0,667	-0,285	0,951	0,922	Old+	1734	0,0869565217391304	0,089622641509434
Lgmn	33992	60,77	2035	29946	4904	1	Old+	13141	9213	17,83	0,524	-0,933	0,862	ExcludedFromTesting	0,72	1,8	-0,57	2375	1	Old+	33992	0,41501976284585	0,155660377358491
Ifi27l2b	5436	8813	1406	6401	2678	1	Old+	20243	8179	34,64	0,235	-2,09	1	ExcludedFromTesting	0,333	0,316	0,353	-0,034	0,174	NoDiff	5436	0,237154150197628	0,0849056603773585
Akr1c12	44973	32859	59,43	0,552	-0,856	0,848	Young+	2536	1,91	3283	0,581	-0,784	0,806	ExcludedFromTesting	0,147	-0,261	0,634	-0,889	0,994	Young+	44973	0,541501976284585	0,641509433962264
Akr1c13	53283	38467	70965	0,537	-0,896	0,928	Young+	2075	1751	2462	0,714	-0,485	0,342	ExcludedFromTesting	0,081	-0,186	0,401	-0,582	0,848	Young+	53283	0,541501976284585	0,712264150943396
Net1	11223	8374	14622	0,578	-0,792	0,774	Young+	3208	3386	2995	1139	0,188	0,076	ExcludedFromTesting	-0,491	-0,637	-0,316	-0,317	0,334	NoDiff	11223	0,391304347826087	0,566037735849057
Dcaf4	1234	1969	0,358	5405	2434	0,988	Old+	48746	50,07	47166	1081	0,113	0,37	ExcludedFromTesting	0,506	1016	-0,102	1,13	0,936	Old+	1234	0,0513833992094862	0,0518867924528302
Coq6	26124	4173	52,32	0,079	-3671	1	Young+	24818	16523	34717	0,478	-1066	0,89	ExcludedFromTesting	1,27	0,047	2729	-2667	1	Young+	26124	0,142292490118577	0,160377358490566
Npc2	28403	35719	19671	1843	0,882	0,87	Old+	2926	3172	2632	1218	0,284	0,106	ExcludedFromTesting	0,069	0,347	-0,262	0,616	0,898	Old+	28403	0,50197628458498	0,570754716981132
Fos	26564	19146	35416	0,534	-0,904	0,794	Young+	9,25	11471	6,6	1735	0,795	0,772	ExcludedFromTesting	1225	1409	1006	0,41	0,506	NoDiff	26564	0,264822134387352	0,44811320754717
Wars	1865	1346	2484	0,532	-0,911	0,716	Young+	16682	18702	14271	1309	0,389	0,348	ExcludedFromTesting	-0,124	-0,113	-0,138	0,021	0,164	NoDiff	1865	0,0948616600790514	0,179245283018868
Hsp90aa1	71972	55435	91707	0,606	-0,723	0,764	Young+	2212	2397	1992	1203	0,267	0,074	ExcludedFromTesting	0,334	0,363	0,3	0,061	0,006	NoDiff	71972	0,612648221343874	0,754716981132076
Zfp839	2915	4956	0,48	9839	3298	1	Old+	29745	32295	26701	1253	0,325	0,316	ExcludedFromTesting	0,251	1277	-0,974	2275	1	Old+	2915	0,0948616600790514	0,0849056603773585
Cinp	5186	6611	3487	1919	0,94	0,748	Old+	12133	11169	13283	0,824	-0,278	0,16	ExcludedFromTesting	0,387	0,546	0,197	0,323	0,39	NoDiff	5186	0,205533596837945	0,19811320754717
Tnfaip2	9523	15877	1,94	8231	3041	1	Old+	13951	12855	15258	0,842	-0,248	0,172	ExcludedFromTesting	0,574	1149	-0,111	1251	1	Old+	9523	0,245059288537549	0,165094339622642
Mtr	48738	1791	104764	0,017	-5871	1	Young+	41482	21953	64787	0,337	-1571	0,978	ExcludedFromTesting	2131	0,349	4257	-3893	1	Young+	48738	0,0948616600790514	0,113207547169811
Zkscan3	11097	4237	19283	0,22	-2183	1	Young+	7014	7375	6583	1,1	0,138	0,09	ExcludedFromTesting	-0,091	-0,627	0,55	-1192	1	Young+	11097	0,221343873517787	0,433962264150943
Slc17a4	8346	4355	13109	0,339	-1559	0,99	Young+	8539	7505	9773	0,777	-0,365	0,25	ExcludedFromTesting	0,01	-0,495	0,613	-1099	0,998	Young+	8346	0,221343873517787	0,325471698113208
Carmil1	1969	1175	2916	0,402	-1314	0,878	Young+	20564	26,35	13658	1942	0,958	0,774	ExcludedFromTesting	-0,057	0,053	-0,188	0,254	0,322	NoDiff	1969	0,075098814229249	0,193396226415094
Exoc2	3468	5093	1529	3321	1731	0,968	Old+	27474	23963	31664	0,747	-0,421	0,376	ExcludedFromTesting	0,623	0,742	0,481	0,25	0,338	NoDiff	3468	0,118577075098814	0,0943396226415094
Hivep1	1602	2376	0,679	3429	1778	0,954	Old+	25604	19816	32511	0,612	-0,708	0,606	ExcludedFromTesting	-0,075	0,174	-0,373	0,566	0,66	NoDiff	1602	0,106719367588933	0,080188679245283
Tbc1d7	2,44	1654	3378	0,49	-1028	0,782	Young+	18692	18159	19327	0,939	-0,09	0,172	ExcludedFromTesting	0,218	-0,017	0,497	-0,498	0,634	NoDiff	2,44	0,102766798418972	0,155660377358491
Mcur1	11288	14172	7847	1772	0,825	0,798	Old+	6884	7916	5653	1398	0,483	0,348	ExcludedFromTesting	0,317	0,687	-0,125	0,807	0,996	Old+	11288	0,280632411067194	0,382075471698113
Tpmt	30975	21659	42093	0,515	-0,956	0,938	Young+	2356	2417	2282	1049	0,069	0,022	ExcludedFromTesting	-0,187	-0,424	0,097	-0,528	0,78	NoDiff	30975	0,466403162055336	0,660377358490566
Dek	20272	10399	32055	0,327	-1614	0,998	Young+	5254	4532	6117	0,734	-0,446	0,3	ExcludedFromTesting	0,293	-0,196	0,877	-1086	1	Young+	20272	0,320158102766798	0,490566037735849
Nol8	2,27	0,968	3825	0,252	-1988	0,992	Young+	16668	20289	12347	1615	0,692	0,62	ExcludedFromTesting	-0,089	-0,242	0,092	-0,346	0,42	NoDiff	2,27	0,08300395256917	0,216981132075472
Wrnip1	14467	8232	21909	0,374	-1419	0,986	Young+	6877	5,87	8,08	0,737	-0,44	0,298	ExcludedFromTesting	0,228	-0,095	0,613	-0,69	0,918	Young+	14467	0,264822134387352	0,391509433962264
Pxdc1	37212	28582	47,51	0,603	-0,73	0,748	Young+	1719	1823	1594	1149	0,2	0,046	ExcludedFromTesting	-0,278	-0,34	-0,205	-0,128	0,036	NoDiff	37212	0,513833992094862	0,707547169811321
Rpp40	8,07	3796	13171	0,287	-1,8	0,99	Young+	16,45	12829	20773	0,594	-0,752	0,64	ExcludedFromTesting	0,792	0,091	1629	-1576	1	Young+	8,07	0,158102766798419	0,19811320754717
Fars2	19748	9171	32,37	0,281	-1829	0,998	Young+	5692	4658	6925	0,676	-0,565	0,482	ExcludedFromTesting	0,284	-0,227	0,893	-1126	1	Young+	19748	0,324110671936759	0,452830188679245
Ssr1	30686	23915	38767	0,619	-0,693	0,698	Young+	2037	2113	1947	1082	0,114	0,022	ExcludedFromTesting	-0,299	-0,464	-0,101	-0,364	0,406	NoDiff	30686	0,541501976284585	0,688679245283019
Snrnp48	3264	2396	4299	0,553	-0,855	0,748	Young+	8119	10561	5204	2,01	1007	0,878	ExcludedFromTesting	-0,442	-0,17	-0,767	0,588	0,78	NoDiff	3264	0,154150197628458	0,349056603773585
Gadd45g	16563	12,41	21,52	0,571	-0,808	0,728	Young+	6897	9396	3915	2405	1266	0,998	ExcludedFromTesting	0,62	0,913	0,27	0,657	0,902	Old+	16563	0,268774703557312	0,533018867924528
Ptch1	4222	2231	6598	0,339	-1559	0,966	Young+	12,67	11098	14546	0,749	-0,417	0,334	ExcludedFromTesting	0,046	-0,375	0,548	-0,939	0,97	Young+	4222	0,150197628458498	0,216981132075472
Ercc6l2	1079	0,693	1541	0,456	-1132	0,826	Young+	23,43	17819	30126	0,581	-0,784	0,658	ExcludedFromTesting	-0,183	-0,466	0,154	-0,655	0,758	NoDiff	1079	0,0869565217391304	0,0943396226415094
Lman2	32947	25502	41831	0,612	-0,709	0,71	Young+	2068	2063	2074	1001	0,002	0,02	ExcludedFromTesting	-0,202	-0,282	-0,106	-0,17	0,092	NoDiff	32947	0,533596837944664	0,683962264150943
Fam193b	1665	1024	2,43	0,411	-1284	0,886	Young+	14428	17667	10563	1678	0,747	0,66	ExcludedFromTesting	-0,424	-0,514	-0,316	-0,201	0,278	NoDiff	1665	0,0948616600790514	0,207547169811321
Txndc15	36784	27622	47717	0,589	-0,765	0,764	Young+	3611	3835	3343	1158	0,212	0,048	ExcludedFromTesting	0,449	0,342	0,576	-0,22	0,13	NoDiff	36784	0,458498023715415	0,632075471698113
Mterf3	9375	5119	14455	0,362	-1465	0,968	Young+	10829	9173	12806	0,717	-0,481	0,362	ExcludedFromTesting	0,48	-0,042	1104	-1141	1	Young+	9375	0,201581027667984	0,278301886792453
Uqcrb	339,19	243,11	453852	0,539	-0,892	0,998	Young+	0,583	0,518	0,661	0,78	-0,359	0,154	ExcludedFromTesting	-0,237	-0,366	-0,083	-0,286	0,226	NoDiff	339,19	0,885375494071146	0,924528301886792
Fastkd3	1319	1706	0,859	1985	0,99	0,716	Old+	32195	30922	33714	0,919	-0,122	0,27	ExcludedFromTesting	0,35	0,303	0,406	-0,099	0,276	NoDiff	1319	0,0711462450592885	0,0754716981132075
Smad5	3768	5254	1994	2683	1424	0,91	Old+	16369	16829	15821	1074	0,103	0,168	ExcludedFromTesting	0,2	0,643	-0,33	0,981	0,98	Old+	3768	0,150197628458498	0,165094339622642
Rasa1	12541	18737	5146	3,68	1,88	1	Old+	8002	7663	8406	0,922	-0,116	0,078	ExcludedFromTesting	0,465	1076	-0,265	1348	1	Old+	12541	0,328063241106719	0,292452830188679
2210016F16Rik	21807	14093	31013	0,452	-1146	0,944	Young+	6787	4419	9613	0,461	-1116	0,974	ExcludedFromTesting	0,514	-0,051	1188	-1227	1	Young+	21807	0,363636363636364	0,377358490566038
Naa35	6267	4055	8906	0,449	-1154	0,918	Young+	6946	6206	7829	0,786	-0,348	0,202	ExcludedFromTesting	-0,331	-0,716	0,128	-0,845	0,97	Young+	6267	0,241106719367589	0,339622641509434
Srd5a1	16064	9887	23435	0,425	-1233	0,984	Young+	3718	4578	2692	1704	0,769	0,77	ExcludedFromTesting	-0,169	-0,216	-0,114	-0,1	0,04	NoDiff	16064	0,320158102766798	0,599056603773585
Ndufs6	186222	133126	249586	0,534	-0,906	0,994	Young+	0,977	0,741	1258	0,582	-0,782	0,82	ExcludedFromTesting	0,027	-0,247	0,355	-0,618	0,92	Young+	186222	0,83399209486166	0,867924528301887
Xrcc4	5629	3391	8299	0,405	-1304	0,884	Young+	18811	15703	22,52	0,689	-0,538	0,46	ExcludedFromTesting	0,665	0,206	1213	-1021	0,99	Young+	5629	0,138339920948617	0,169811320754717
Atg10	3701	4948	2211	2238	1162	0,884	Old+	19874	21133	18372	1,16	0,215	0,178	ExcludedFromTesting	0,183	0,476	-0,166	0,651	0,81	NoDiff	3701	0,126482213438735	0,150943396226415
Gtf2h2	2751	1991	3658	0,552	-0,857	0,7	Young+	13,47	13346	13618	0,989	-0,017	0,136	ExcludedFromTesting	-0,268	-0,509	0,02	-0,52	0,684	NoDiff	2751	0,130434782608696	0,202830188679245
Mccc2	12039	9242	15378	0,598	-0,742	0,698	Young+	3184	3437	2882	1199	0,262	0,116	ExcludedFromTesting	-0,402	-0,584	-0,185	-0,396	0,474	NoDiff	12039	0,351778656126482	0,55188679245283
Ankra2	1652	1141	2262	0,515	-0,958	0,758	Young+	22492	20097	25349	0,782	-0,354	0,33	ExcludedFromTesting	0,088	-0,217	0,452	-0,676	0,822	NoDiff	1652	0,0909090909090909	0,117924528301887
Hexb	5976	9087	2263	3985	1994	0,996	Old+	12036	11,66	12485	0,939	-0,091	0,118	ExcludedFromTesting	0,057	0,627	-0,622	1251	0,998	Old+	5976	0,217391304347826	0,19811320754717
Jmy	2847	3773	1742	2165	1115	0,844	Old+	15707	14,22	17482	0,797	-0,327	0,276	ExcludedFromTesting	0,041	0,301	-0,269	0,558	0,706	NoDiff	2847	0,150197628458498	0,14622641509434
Trappc13	8898	11673	5586	2091	1064	0,892	Old+	8708	9154	8177	1112	0,154	0,112	ExcludedFromTesting	0,229	0,521	-0,119	0,628	0,828	NoDiff	8898	0,256916996047431	0,292452830188679
Ppwd1	1953	1201	2851	0,429	-1222	0,852	Young+	28516	29097	27824	1,05	0,071	0,236	ExcludedFromTesting	0,43	0,297	0,59	-0,299	0,398	NoDiff	1953	0,0671936758893281	0,117924528301887
Acox2	37552	22,46	55563	0,402	-1315	1	Young+	2294	2019	2622	0,778	-0,362	0,202	ExcludedFromTesting	-0,065	-0,43	0,371	-0,8	0,994	Young+	37552	0,490118577075099	0,683962264150943
Plpp1	3,2	5005	1046	4731	2242	0,98	Old+	49286	38109	62623	0,601	-0,735	0,608	ExcludedFromTesting	1107	1564	0,562	0,981	0,934	Old+	3,2	0,0869565217391304	0,0518867924528302
Kat6b	1586	1124	2137	0,53	-0,917	0,722	Young+	22503	20313	25117	0,8	-0,322	0,318	ExcludedFromTesting	0,281	0,227	0,345	-0,13	0,266	NoDiff	1586	0,0869565217391304	0,117924528301887
Ube2e1	29276	12235	49613	0,244	-2034	1	Young+	5153	3473	7158	0,486	-1042	0,956	ExcludedFromTesting	0,351	-0,349	1185	-1526	1	Young+	29276	0,367588932806324	0,471698113207547
Bmpr1a	6386	4382	8779	0,493	-1,02	0,84	Young+	8664	8539	8813	0,973	-0,039	0,084	ExcludedFromTesting	0,098	-0,077	0,306	-0,379	0,456	NoDiff	6386	0,205533596837945	0,311320754716981
Nudt13	1309	0,917	1778	0,521	-0,942	0,758	Young+	17795	17794	17796	0,975	-0,037	0,222	ExcludedFromTesting	-0,441	-0,483	-0,39	-0,109	0,256	NoDiff	1309	0,0909090909090909	0,150943396226415
Camk2g	10684	18627	1204	15202	3926	1	Old+	35151	43113	25649	1659	0,73	0,634	ExcludedFromTesting	1266	2433	-0,126	2549	1	Old+	10684	0,0948616600790514	0,10377358490566
Vcl	5341	3378	7683	0,437	-1196	0,906	Young+	8722	9161	8199	1135	0,183	0,114	ExcludedFromTesting	-0,068	-0,334	0,249	-0,566	0,778	NoDiff	5341	0,181818181818182	0,311320754716981
Psmc6	54473	36481	75945	0,476	-1072	0,972	Young+	2289	1931	2716	0,713	-0,488	0,338	ExcludedFromTesting	0,237	-0,111	0,653	-0,774	0,986	Young+	54473	0,557312252964427	0,731132075471698
Ktn1	2299	1448	3314	0,436	-1198	0,876	Young+	14516	13195	16093	0,805	-0,313	0,258	ExcludedFromTesting	-0,019	-0,16	0,15	-0,323	0,378	NoDiff	2299	0,122529644268775	0,179245283018868
Rnase4	440,54	555098	303826	1816	0,861	0,944	Old+	1526	1088	2049	0,529	-0,918	0,972	ExcludedFromTesting	0,717	0,563	0,901	-0,344	0,334	NoDiff	440,54	0,964426877470356	0,825471698113208
Sh3bp5	26399	32362	19282	1663	0,734	0,706	Old+	5361	4413	6492	0,682	-0,552	0,444	ExcludedFromTesting	0,575	0,705	0,421	0,291	0,264	NoDiff	26399	0,482213438735178	0,410377358490566
Dph3	17,76	12742	23748	0,536	-0,9	0,85	Young+	4927	4773	5111	0,956	-0,066	0,042	ExcludedFromTesting	0,22	0,151	0,303	-0,131	0,078	NoDiff	17,76	0,312252964426877	0,476415094339623
Gm6768	1058	1584	0,43	3508	1811	0,982	Old+	8091	8909	7115	1232	0,301	0,324	ExcludedFromTesting	-1213	-0,33	-2266	1928	1	Old+	1058	0,158102766798419	0,155660377358491
Parg	1814	1308	2418	0,538	-0,896	0,704	Young+	18798	19,9	17483	1141	0,19	0,236	ExcludedFromTesting	-0,137	-0,113	-0,166	0,051	0,204	NoDiff	1814	0,0909090909090909	0,160377358490566
Spcs1	86684	62291	115794	0,54	-0,889	0,946	Young+	1716	1464	2016	0,732	-0,45	0,278	ExcludedFromTesting	0,152	-0,085	0,436	-0,519	0,798	NoDiff	86684	0,636363636363636	0,759433962264151
Ctsb	281,31	384243	158471	2425	1278	1	Old+	1498	1645	1321	1242	0,312	0,064	ExcludedFromTesting	0,59	0,932	0,182	0,747	0,994	Old+	281,31	0,905138339920949	0,849056603773585
Tkt	30201	39108	19572	1979	0,985	0,96	Old+	2575	3058	1999	1515	0,599	0,53	ExcludedFromTesting	-0,082	0,302	-0,541	0,838	1	Old+	30201	0,525691699604743	0,636792452830189
Mrpl57	13796	9948	18388	0,535	-0,903	0,874	Young+	3392	3055	3794	0,807	-0,309	0,156	ExcludedFromTesting	-0,318	-0,484	-0,119	-0,363	0,41	NoDiff	13796	0,375494071146245	0,533018867924528
Zdhhc20	3566	4917	1954	2468	1304	0,928	Old+	12132	10372	14233	0,746	-0,422	0,366	ExcludedFromTesting	-0,051	0,216	-0,371	0,607	0,732	NoDiff	3566	0,193675889328063	0,174528301886792
Mtmr6	8978	5408	13238	0,414	-1272	0,894	Young+	15909	13622	18639	0,738	-0,438	0,348	ExcludedFromTesting	0,882	0,241	1647	-1407	1	Young+	8978	0,16600790513834	0,212264150943396
Lcp1	16269	21144	10,45	2024	1017	0,906	Old+	3581	3724	3,41	1093	0,129	0,034	ExcludedFromTesting	-0,103	0,252	-0,527	0,777	0,988	Old+	16269	0,486166007905138	0,490566037735849
Tsc22d1	16098	10627	22627	0,467	-1099	0,85	Young+	8883	8,91	8,85	1006	0,009	0,05	ExcludedFromTesting	0,834	0,653	1,05	-0,4	0,486	NoDiff	16098	0,25296442687747	0,367924528301887
Dnajc15	30868	22779	40521	0,569	-0,814	0,858	Young+	2,69	3121	2177	1448	0,534	0,4	ExcludedFromTesting	-0,043	0,036	-0,138	0,178	0,078	NoDiff	30868	0,41501976284585	0,632075471698113
Naa16	5036	1901	8777	0,224	-2161	0,984	Young+	27548	20903	35479	0,579	-0,79	0,68	ExcludedFromTesting	0,804	-0,115	1901	-2041	1	Young+	5036	0,102766798418972	0,127358490566038
Sugt1	18614	9466	29531	0,316	-1664	0,998	Young+	5,47	4037	7181	0,562	-0,832	0,808	ExcludedFromTesting	0,162	-0,368	0,794	-1158	1	Young+	18614	0,328063241106719	0,44811320754717
Cnmd	5422	7001	3536	2,03	1021	0,774	Old+	24927	29373	19621	1532	0,616	0,508	ExcludedFromTesting	0,835	1361	0,207	1164	0,996	Old+	5422	0,106719367588933	0,160377358490566
Scara5	1404	2258	0,385	5931	2568	0,988	Old+	38301	33861	43599	0,789	-0,342	0,418	ExcludedFromTesting	0,33	1016	-0,488	1515	0,99	Old+	1404	0,0711462450592885	0,0566037735849057
Ephx2	194912	142935	256941	0,561	-0,833	0,986	Young+	0,792	0,599	1021	0,589	-0,764	0,806	ExcludedFromTesting	-0,193	-0,469	0,136	-0,608	0,89	Young+	194912	0,845849802371542	0,886792452830189
Pibf1	1347	1755	0,861	1,97	0,978	0,73	Old+	28438	29,1	27648	1047	0,067	0,252	ExcludedFromTesting	0,105	0,332	-0,166	0,493	0,602	NoDiff	1347	0,0790513833992095	0,0943396226415094
Sorbs3	1,5	1971	0,938	2061	1043	0,77	Old+	23935	22542	25599	0,902	-0,149	0,256	ExcludedFromTesting	-0,028	0,402	-0,541	0,964	0,954	Old+	1,5	0,0909090909090909	0,10377358490566
Med4	3002	2018	4178	0,503	-0,993	0,784	Young+	15021	17,61	11932	1474	0,56	0,474	ExcludedFromTesting	-0,035	-0,215	0,18	-0,402	0,492	NoDiff	3002	0,114624505928854	0,221698113207547
Rbm26	4,11	1612	7,09	0,227	-2138	0,998	Young+	12395	14,28	10146	1,4	0,485	0,412	ExcludedFromTesting	-0,127	-0,47	0,282	-0,756	0,884	Young+	4,11	0,122529644268775	0,278301886792453
Dct	12,37	8553	16925	0,5	-1	0,846	Young+	10564	11526	9416	1228	0,297	0,218	ExcludedFromTesting	0,654	0,56	0,765	-0,2	0,222	NoDiff	12,37	0,193675889328063	0,334905660377358
Nup155	4434	5757	2855	2052	1037	0,798	Old+	15677	15593	15778	0,988	-0,017	0,148	ExcludedFromTesting	0,138	0,307	-0,064	0,371	0,46	NoDiff	4434	0,162055335968379	0,174528301886792
Fyb	10104	16708	2222	7309	2,87	1	Old+	4726	5911	3313	1834	0,875	0,812	ExcludedFromTesting	-0,573	0,459	-1805	2302	1	Old+	10104	0,403162055335968	0,367924528301887
C9	231331	140245	340031	0,416	-1266	1	Young+	1736	1567	1938	0,817	-0,291	0,1	ExcludedFromTesting	0,665	0,494	0,87	-0,365	0,4	NoDiff	231331	0,719367588932806	0,863207547169811
Ttc33	8936	6,51	11,83	0,565	-0,823	0,728	Young+	11022	8257	14321	0,581	-0,784	0,74	ExcludedFromTesting	0,554	0,217	0,955	-0,738	0,934	Young+	8936	0,225296442687747	0,240566037735849
Mettl3	3188	1997	4609	0,434	-1203	0,862	Young+	24535	24346	24,76	1	0	0,18	ExcludedFromTesting	0,566	0,38	0,789	-0,393	0,5	NoDiff	3188	0,0909090909090909	0,141509433962264
Lrp10	23668	37409	7,27	5188	2375	1	Old+	17905	24,44	10106	2412	1,27	0,986	ExcludedFromTesting	1513	2544	0,284	2262	1	Old+	23668	0,177865612648221	0,278301886792453
Fbxo4	1866	0,901	3017	0,301	-1,73	0,982	Young+	15151	12206	18666	0,647	-0,628	0,558	ExcludedFromTesting	-0,201	-0,542	0,207	-0,764	0,88	Young+	1866	0,110671936758893	0,165094339622642
Acin1	2582	3413	1589	2116	1081	0,848	Old+	11072	10042	12302	0,818	-0,29	0,228	ExcludedFromTesting	-0,514	-0,238	-0,842	0,603	0,774	NoDiff	2582	0,181818181818182	0,183962264150943
Golph3	23067	17613	29575	0,6	-0,737	0,734	Young+	3016	3311	2663	1231	0,3	0,142	ExcludedFromTesting	-0,122	-0,143	-0,096	-0,055	0,03	NoDiff	23067	0,430830039525692	0,60377358490566
Fitm1	22795	31451	12466	2499	1321	0,992	Old+	6132	5106	7356	0,692	-0,531	0,414	ExcludedFromTesting	0,619	0,767	0,442	0,319	0,344	NoDiff	22795	0,450592885375494	0,358490566037736
Cideb	70389	54208	89,7	0,605	-0,724	0,84	Young+	0,856	0,803	0,918	0,867	-0,206	0,06	ExcludedFromTesting	-0,612	-0,724	-0,479	-0,244	0,21	NoDiff	70389	0,648221343873518	0,806603773584906
Sdr39u1	2031	1,24	2975	0,419	-1255	0,902	Young+	14,8	16,19	13141	1243	0,314	0,24	ExcludedFromTesting	0,191	0,098	0,301	-0,199	0,244	NoDiff	2031	0,0988142292490119	0,193396226415094
Cct5	39335	29699	50835	0,587	-0,769	0,802	Young+	2,17	1643	2799	0,583	-0,779	0,812	ExcludedFromTesting	-0,085	-0,514	0,426	-0,948	1	Young+	39335	0,557312252964427	0,669811320754717
Tars	27,65	21,34	35,18	0,617	-0,698	0,738	Young+	1949	2238	1604	1395	0,481	0,342	ExcludedFromTesting	-0,412	-0,407	-0,418	0,011	0,022	NoDiff	27,65	0,41897233201581	0,707547169811321
Ank	4852	6619	2744	2421	1276	0,908	Old+	12835	9028	17377	0,515	-0,958	0,86	ExcludedFromTesting	0,117	0,405	-0,227	0,628	0,812	NoDiff	4852	0,229249011857708	0,169811320754717
Pabpc1	43552	53191	32049	1657	0,729	0,76	Old+	1656	1974	1278	1532	0,615	0,544	ExcludedFromTesting	-0,274	0,182	-0,819	1	1	Old+	43552	0,620553359683794	0,716981132075472
Atp6v1c1	7178	4577	10283	0,444	-1173	0,946	Young+	6,06	5937	6207	0,951	-0,072	0,048	ExcludedFromTesting	-0,415	-0,778	0,019	-0,807	0,96	Young+	7178	0,237154150197628	0,391509433962264
Oxr1	17156	11706	23,66	0,491	-1027	0,93	Young+	3338	3228	3468	0,929	-0,107	0,034	ExcludedFromTesting	-0,29	-0,631	0,116	-0,751	0,974	Young+	17156	0,367588932806324	0,542452830188679
Utp23	4886	7693	1535	5092	2348	0,988	Old+	38091	29589	48237	0,609	-0,715	0,586	ExcludedFromTesting	0,906	1633	0,04	1585	1	Old+	4886	0,110671936758893	0,0754716981132075
Rida	766,66	564735	1007636	0,56	-0,838	0,988	Young+	0,711	0,767	0,643	1,19	0,251	0,04	ExcludedFromTesting	0,139	0,211	0,053	0,158	0,048	NoDiff	766,66	0,956521739130435	0,971698113207547
Eif3e	21903	17061	27682	0,615	-0,702	0,724	Young+	1755	1716	1801	0,947	-0,079	0,038	ExcludedFromTesting	-0,733	-0,869	-0,57	-0,307	0,28	NoDiff	21903	0,478260869565217	0,636792452830189
Eny2	84115	65631	106173	0,618	-0,694	0,758	Young+	1,49	1347	1,66	0,817	-0,292	0,094	ExcludedFromTesting	0,036	-0,074	0,167	-0,241	0,128	NoDiff	84115	0,632411067193676	0,778301886792453
Ndufb9	154388	117526	198,38	0,591	-0,759	0,9	Young+	0,857	0,955	0,74	1293	0,371	0,178	ExcludedFromTesting	-0,193	-0,096	-0,309	0,218	0,122	NoDiff	154388	0,794466403162055	0,867924528301887
Wdyhv1	1469	0,764	2,31	0,34	-1558	0,904	Young+	37738	26405	51262	0,533	-0,907	0,718	ExcludedFromTesting	0,21	-0,352	0,882	-1203	0,984	Young+	1469	0,0671936758893281	0,0707547169811321
Fam49b	3186	5238	0,738	6923	2791	0,996	Old+	44369	32133	58971	0,554	-0,852	0,712	ExcludedFromTesting	0,879	1433	0,217	1225	0,974	Old+	3186	0,0948616600790514	0,0518867924528302
Ppara	11891	8585	15836	0,548	-0,868	0,814	Young+	4766	5765	3574	1624	0,7	0,652	ExcludedFromTesting	-0,205	-0,219	-0,188	-0,023	0,034	NoDiff	11891	0,288537549407115	0,5
Zc3h7b	8045	12952	2189	5765	2527	1	Old+	12061	13,92	9843	1,41	0,496	0,408	ExcludedFromTesting	0,34	1,21	-0,698	1908	1	Old+	8045	0,213438735177866	0,226415094339623
Slc25a17	18138	12725	24598	0,52	-0,944	0,92	Young+	2611	2563	2669	0,968	-0,047	0,028	ExcludedFromTesting	-0,432	-0,81	0,018	-0,821	0,982	Young+	18138	0,41501976284585	0,594339622641509
Enpp2	17377	12903	22717	0,58	-0,785	0,806	Young+	3567	3483	3669	0,96	-0,058	0,034	ExcludedFromTesting	-0,109	-0,291	0,108	-0,385	0,444	NoDiff	17377	0,359683794466403	0,537735849056604
Polr3h	1441	1931	0,857	2286	1193	0,806	Old+	37371	21103	56784	0,371	-1,43	0,932	ExcludedFromTesting	0,498	0,391	0,626	-0,237	0,398	NoDiff	1441	0,0988142292490119	0,0518867924528302
Cldn1	43235	19517	71,54	0,273	-1875	1	Young+	2868	2,77	2984	0,928	-0,108	0,034	ExcludedFromTesting	0,141	-0,266	0,625	-0,894	0,998	Young+	43235	0,403162055335968	0,669811320754717
Il1rap	73621	39042	114887	0,346	-1533	1	Young+	1,98	1392	2682	0,513	-0,963	0,94	ExcludedFromTesting	0,171	-0,348	0,79	-1153	1	Young+	73621	0,537549407114625	0,726415094339623
Zfp263	1844	2409	1,17	2046	1033	0,76	Old+	28361	26332	30783	0,822	-0,282	0,304	ExcludedFromTesting	0,198	0,494	-0,155	0,619	0,738	NoDiff	1844	0,0909090909090909	0,0943396226415094
Atp13a3	26791	20539	34251	0,597	-0,744	0,762	Young+	2512	2124	2974	0,718	-0,478	0,322	ExcludedFromTesting	-0,058	-0,212	0,125	-0,333	0,302	NoDiff	26791	0,474308300395257	0,608490566037736
Rogdi	13789	0,996	29056	0,034	-4862	1	Young+	36426	30342	43686	0,715	-0,485	0,448	ExcludedFromTesting	1,46	0,033	3164	-3116	1	Young+	13789	0,0671936758893281	0,127358490566038
Cyc1	53465	29807	81699	0,361	-1469	1	Young+	1909	1,34	2588	0,525	-0,928	0,96	ExcludedFromTesting	-0,049	-0,574	0,578	-1142	1	Young+	53465	0,577075098814229	0,731132075471698
Dgat1	3045	3833	2105	1807	0,853	0,704	Old+	14596	11133	18728	0,605	-0,724	0,654	ExcludedFromTesting	-0,167	-0,032	-0,328	0,312	0,356	NoDiff	3045	0,1699604743083	0,150943396226415
Hsf1	1966	0,834	3317	0,258	-1957	0,978	Young+	29768	31981	27127	1173	0,231	0,282	ExcludedFromTesting	0,583	0,24	0,993	-0,769	0,838	Young+	1966	0,0592885375494071	0,122641509433962
Pycrl	6546	3,48	10206	0,335	-1578	0,976	Young+	17714	20,98	13816	1528	0,612	0,538	ExcludedFromTesting	0,511	0,286	0,78	-0,481	0,612	NoDiff	6546	0,114624505928854	0,25
Gsdmd	4,76	6199	3043	2079	1056	0,81	Old+	9798	6941	13209	0,515	-0,957	0,83	ExcludedFromTesting	-0,212	-0,167	-0,267	0,083	0,106	NoDiff	4,76	0,245059288537549	0,19811320754717
Ly6e	85157	112753	52224	2152	1106	0,992	Old+	1739	1237	2338	0,53	-0,916	0,908	ExcludedFromTesting	0,206	0,204	0,208	0,001	0,008	NoDiff	85157	0,723320158102767	0,679245283018868
Kif21a	11722	8912	15075	0,596	-0,746	0,716	Young+	5612	5798	5,39	1073	0,102	0,058	ExcludedFromTesting	0,197	0,038	0,387	-0,342	0,376	NoDiff	11722	0,280632411067194	0,438679245283019
Cblb	3677	6133	0,745	8213	3038	1	Old+	62393	82443	38466	2179	1123	0,788	ExcludedFromTesting	1282	2353	0,003	2359	1	Old+	3677	0,0513833992094862	0,0707547169811321
Prkdc	3339	5343	0,948	5813	2539	0,994	Old+	46459	48627	43872	1105	0,143	0,3	ExcludedFromTesting	1219	1993	0,295	1697	1	Old+	3339	0,0711462450592885	0,0660377358490566
Ube2v2	8562	6097	11504	0,529	-0,92	0,836	Young+	5014	5672	4229	1321	0,402	0,286	ExcludedFromTesting	-0,158	-0,352	0,074	-0,445	0,572	NoDiff	8562	0,260869565217391	0,462264150943396
Nde1	2779	1,99	3,72	0,528	-0,921	0,74	Young+	16129	15,13	17,32	0,885	-0,176	0,204	ExcludedFromTesting	-0,077	-0,285	0,172	-0,439	0,55	NoDiff	2779	0,122529644268775	0,174528301886792
Mpv17l	7273	5416	9489	0,57	-0,812	0,724	Young+	5735	5305	6248	0,841	-0,25	0,122	ExcludedFromTesting	-0,347	-0,616	-0,027	-0,601	0,838	Young+	7273	0,264822134387352	0,377358490566038
Pmm2	5829	3341	8799	0,378	-1405	0,984	Young+	7251	8527	5729	1,49	0,576	0,492	ExcludedFromTesting	-0,235	-0,445	0,016	-0,454	0,606	NoDiff	5829	0,185770750988142	0,372641509433962
Nit2	101382	78758	128,38	0,609	-0,714	0,806	Young+	1,08	0,95	1236	0,778	-0,362	0,174	ExcludedFromTesting	-0,193	-0,419	0,078	-0,484	0,696	NoDiff	101382	0,675889328063241	0,811320754716981
Snap29	5302	3551	7391	0,481	-1056	0,88	Young+	8312	7356	9453	0,778	-0,361	0,24	ExcludedFromTesting	-0,068	-0,314	0,226	-0,537	0,72	NoDiff	5302	0,205533596837945	0,297169811320755
Sdf2l1	7,49	5058	10392	0,482	-1054	0,906	Young+	6418	8123	4384	1859	0,895	0,85	ExcludedFromTesting	-0,111	-0,135	-0,081	-0,048	0,066	NoDiff	7,49	0,217391304347826	0,457547169811321
Dlg1	7173	5221	9503	0,551	-0,86	0,748	Young+	7065	7628	6394	1191	0,253	0,12	ExcludedFromTesting	-0,183	-0,237	-0,118	-0,121	0,102	NoDiff	7173	0,225296442687747	0,382075471698113
Dnm1l	10014	6508	14197	0,459	-1122	0,918	Young+	6455	7287	5461	1315	0,395	0,27	ExcludedFromTesting	-0,15	-0,246	-0,035	-0,221	0,164	NoDiff	10014	0,241106719367589	0,424528301886792
Tnk2	1255	0,638	1991	0,327	-1613	0,94	Young+	19999	19271	20868	0,921	-0,118	0,244	ExcludedFromTesting	-0,227	-0,556	0,166	-0,728	0,846	Young+	1255	0,0790513833992095	0,132075471698113
Osbpl11	2532	3465	1418	2369	1244	0,858	Old+	19113	17849	20621	0,882	-0,182	0,218	ExcludedFromTesting	0,092	0,577	-0,486	1071	0,984	Old+	2532	0,126482213438735	0,132075471698113
Nr1i2	5445	3841	7359	0,522	-0,939	0,836	Young+	4767	4517	5065	0,89	-0,168	0,088	ExcludedFromTesting	-0,694	-1,03	-0,293	-0,75	0,944	Young+	5445	0,260869565217391	0,419811320754717
Zfp148	5523	3939	7414	0,532	-0,91	0,796	Young+	7661	8419	6756	1259	0,333	0,2	ExcludedFromTesting	-0,236	-0,177	-0,306	0,138	0,118	NoDiff	5523	0,201581027667984	0,35377358490566
Gsk3b	6595	4,35	9274	0,475	-1075	0,906	Young+	5799	4671	7145	0,649	-0,624	0,55	ExcludedFromTesting	-0,257	-0,722	0,297	-1,03	0,996	Young+	6595	0,260869565217391	0,363207547169811
Itgb5	12768	18928	5416	3488	1802	1	Old+	9131	8487	9898	0,838	-0,256	0,14	ExcludedFromTesting	0,312	0,689	-0,139	0,806	0,964	Old+	12768	0,312252964426877	0,264150943396226
Ndufb4	64775	50788	81466	0,622	-0,685	0,73	Young+	1109	0,97	1275	0,759	-0,399	0,236	ExcludedFromTesting	-0,367	-0,533	-0,169	-0,361	0,408	NoDiff	64775	0,616600790513834	0,778301886792453
Hgd	123,68	98007	154317	0,635	-0,655	0,746	Young+	0,653	0,666	0,638	1,05	0,07	0,022	ExcludedFromTesting	-0,53	-0,541	-0,517	-0,019	0,02	NoDiff	123,68	0,770750988142292	0,830188679245283
Rabl3	4407	5662	2,91	1,92	0,941	0,71	Old+	16232	17197	15081	1157	0,21	0,172	ExcludedFromTesting	0,57	0,672	0,449	0,231	0,28	NoDiff	4407	0,146245059288538	0,174528301886792
Mylk	7236	4933	9986	0,499	-1002	0,876	Young+	6131	6625	5,54	1183	0,242	0,136	ExcludedFromTesting	-0,074	-0,268	0,158	-0,433	0,54	NoDiff	7236	0,245059288537549	0,410377358490566
Ap2m1	31688	21787	43504	0,5	-1001	0,968	Young+	1992	1,63	2424	0,677	-0,563	0,46	ExcludedFromTesting	-0,174	-0,486	0,199	-0,677	0,962	Young+	31688	0,529644268774704	0,674528301886792
Clcn2	8454	2932	15045	0,198	-2336	1	Young+	13786	11328	16,72	0,68	-0,556	0,474	ExcludedFromTesting	0,614	-0,229	1621	-1853	1	Young+	8454	0,162055335968379	0,235849056603774
Pdia5	9448	6496	12,97	0,493	-1,02	0,9	Young+	4333	4,25	4433	0,968	-0,046	0,058	ExcludedFromTesting	-0,338	-0,632	0,012	-0,641	0,908	Young+	9448	0,296442687747036	0,457547169811321
D16Ertd472e	4477	7229	1193	6067	2601	0,996	Old+	28588	30076	26811	1114	0,155	0,23	ExcludedFromTesting	0,712	1378	-0,082	1458	1	Old+	4477	0,106719367588933	0,10377358490566
Usp25	10045	13765	5606	2,4	1263	0,95	Old+	7885	6809	9,17	0,743	-0,428	0,3	ExcludedFromTesting	0,182	0,503	-0,202	0,705	0,938	Old+	10045	0,33201581027668	0,283018867924528
Robo1	1532	2418	0,475	5163	2368	0,998	Old+	24523	13972	37116	0,372	-1427	0,936	ExcludedFromTesting	-0,036	0,068	-0,16	0,228	0,354	NoDiff	1532	0,134387351778656	0,0660377358490566
Masp1	17388	12998	22626	0,576	-0,796	0,774	Young+	2773	3009	2491	1213	0,279	0,084	ExcludedFromTesting	-0,391	-0,543	-0,208	-0,326	0,338	NoDiff	17388	0,391304347826087	0,608490566037736
App	9259	14991	2419	6284	2652	1	Old+	12131	6021	19422	0,309	-1693	1	ExcludedFromTesting	0,042	0,392	-0,375	0,764	0,934	Old+	9259	0,359683794466403	0,150943396226415
Vps26c	2999	3932	1886	2096	1067	0,816	Old+	17762	17458	18125	0,952	-0,07	0,164	ExcludedFromTesting	0,061	0,391	-0,332	0,706	0,854	Old+	2999	0,134387351778656	0,14622641509434
Setd4	1,23	0,766	1783	0,436	-1197	0,808	Young+	31614	24,04	40653	0,582	-0,782	0,676	ExcludedFromTesting	-0,176	-0,604	0,335	-0,946	0,942	Young+	1,23	0,075098814229249	0,080188679245283
Rcan1	1424	0,895	2054	0,436	-1198	0,846	Young+	17716	17702	17733	0,988	-0,017	0,206	ExcludedFromTesting	-0,269	-0,393	-0,122	-0,293	0,364	NoDiff	1424	0,0909090909090909	0,150943396226415
Atp5o	294897	200496	407555	0,491	-1025	1	Young+	0,836	0,649	1059	0,619	-0,693	0,674	ExcludedFromTesting	0,057	-0,202	0,366	-0,56	0,84	Young+	294897	0,869565217391304	0,933962264150943
Itsn1	6937	11277	1758	6164	2624	0,998	Old+	16174	14105	18642	0,761	-0,394	0,314	ExcludedFromTesting	0,38	0,907	-0,25	1148	0,998	Old+	6937	0,205533596837945	0,14622641509434
Gart	5652	7473	3,48	2143	1,1	0,872	Old+	10336	11782	8,61	1351	0,434	0,318	ExcludedFromTesting	-0,043	0,28	-0,43	0,709	0,906	Old+	5652	0,205533596837945	0,264150943396226
Il10rb	2,38	4138	0,282	14258	3834	1	Old+	40661	33908	48719	0,719	-0,476	0,462	ExcludedFromTesting	0,407	1173	-0,506	1708	1	Old+	2,38	0,0869565217391304	0,0518867924528302
Cfap298	22433	2,35	46,4	0,051	-4281	1	Young+	13592	8458	19719	0,431	-1213	0,958	ExcludedFromTesting	0,711	-0,643	2327	-2968	1	Young+	22433	0,177865612648221	0,25
Kansl2	2415	1304	3,74	0,358	-1483	0,952	Young+	13674	11722	16003	0,727	-0,46	0,378	ExcludedFromTesting	-0,208	-0,645	0,314	-0,966	0,976	Young+	2415	0,130434782608696	0,179245283018868
Adcy6	1112	0,743	1552	0,479	-1063	0,782	Young+	31867	29277	34957	0,83	-0,268	0,376	ExcludedFromTesting	0,202	0,109	0,313	-0,217	0,382	NoDiff	1112	0,0592885375494071	0,089622641509434
Cox14	36074	21481	53,49	0,402	-1316	0,998	Young+	2513	1828	3,33	0,546	-0,873	0,904	ExcludedFromTesting	0,046	-0,454	0,642	-1101	1	Young+	36074	0,478260869565217	0,650943396226415
Nr4a1	12842	23191	0,491	47667	5575	1	Old+	65485	77443	51213	1503	0,588	0,526	ExcludedFromTesting	1605	2965	-0,019	2989	1	Old+	12842	0,0671936758893281	0,0518867924528302
Csad	38144	51191	22573	2293	1197	0,98	Old+	4,83	3721	6154	0,603	-0,729	0,724	ExcludedFromTesting	0,692	0,753	0,618	0,135	0,036	NoDiff	38144	0,537549407114625	0,438679245283019
Prr13	25,25	12012	41047	0,29	-1786	0,998	Young+	6419	5004	8108	0,61	-0,712	0,674	ExcludedFromTesting	0,666	0,046	1406	-1,37	1	Young+	25,25	0,343873517786561	0,429245283018868
Tarbp2	2648	1839	3614	0,515	-0,958	0,732	Young+	34,54	27757	42634	0,658	-0,605	0,538	ExcludedFromTesting	0,71	0,241	1,27	-1014	0,966	Young+	2648	0,08300395256917	0,089622641509434
Fabp2	224676	110543	360882	0,305	-1715	1	Young+	2,05	1,69	2,48	0,678	-0,561	0,452	ExcludedFromTesting	0,761	0,461	1118	-0,67	0,954	Young+	224676	0,719367588932806	0,839622641509434
Rgn	564145	690285	413611	1669	0,739	0,784	Old+	1934	1446	2516	0,573	-0,803	0,9	ExcludedFromTesting	1058	0,905	1,24	-0,33	0,334	NoDiff	564145	0,936758893280632	0,839622641509434
Cep89	1822	2768	0,694	3908	1967	0,958	Old+	45428	40377	51456	0,766	-0,385	0,378	ExcludedFromTesting	0,461	0,799	0,058	0,718	0,79	NoDiff	1822	0,0671936758893281	0,0566037735849057
Mospd1	4008	5509	2216	2473	1306	0,922	Old+	15277	15,13	15454	0,979	-0,03	0,14	ExcludedFromTesting	0,048	0,409	-0,382	0,789	0,928	Old+	4008	0,154150197628458	0,169811320754717
Noct	5769	9601	1195	8158	3028	1	Old+	20653	3809	40755	0,094	-3404	1	ExcludedFromTesting	-0,068	-0,347	0,264	-0,589	0,754	NoDiff	5769	0,328063241106719	0,0754716981132075
Ndufa5	252618	184348	334091	0,554	-0,852	0,976	Young+	0,881	0,939	0,812	1156	0,209	0,054	ExcludedFromTesting	0,026	0,082	-0,039	0,114	0,048	NoDiff	252618	0,790513833992095	0,89622641509434
Msrb2	6703	4457	9384	0,473	-1079	0,89	Young+	8022	6475	9868	0,654	-0,613	0,526	ExcludedFromTesting	-0,07	-0,52	0,467	-0,995	0,998	Young+	6703	0,225296442687747	0,292452830188679
Nagpa	3951	5894	1632	3588	1843	0,99	Old+	23604	21556	26048	0,817	-0,292	0,28	ExcludedFromTesting	0,355	0,911	-0,308	1203	0,996	Old+	3951	0,134387351778656	0,113207547169811
Ccl25	1018	0,542	1586	0,337	-1569	0,908	Young+	31266	38126	23,08	1656	0,728	0,606	ExcludedFromTesting	-0,123	-0,053	-0,206	0,156	0,344	NoDiff	1018	0,0513833992094862	0,122641509433962
Kcnk5	1067	1375	0,7	2017	1012	0,752	Old+	22647	26707	17801	1511	0,595	0,518	ExcludedFromTesting	-0,254	0,128	-0,711	0,838	0,908	Old+	1067	0,0790513833992095	0,117924528301887
Creld2	12935	7317	19641	0,377	-1406	0,986	Young+	4287	5199	3199	1597	0,676	0,654	ExcludedFromTesting	-0,264	-0,255	-0,275	0,004	0,026	NoDiff	12935	0,300395256916996	0,547169811320755
Trip6	2,34	1639	3177	0,526	-0,927	0,744	Young+	16366	14216	18931	0,742	-0,431	0,372	ExcludedFromTesting	0,145	-0,218	0,579	-0,805	0,918	Young+	2,34	0,118577075098814	0,155660377358491
Rab12	5547	7008	3804	1802	0,85	0,722	Old+	13342	12556	14,28	0,866	-0,208	0,178	ExcludedFromTesting	0,503	0,694	0,276	0,412	0,512	NoDiff	5547	0,185770750988142	0,19811320754717
Mrps23	6667	4622	9108	0,521	-0,941	0,828	Young+	6979	7667	6157	1243	0,314	0,216	ExcludedFromTesting	-0,28	-0,42	-0,114	-0,31	0,334	NoDiff	6667	0,217391304347826	0,372641509433962
Lnpep	6016	4406	7937	0,554	-0,852	0,74	Young+	8743	7194	10,59	0,673	-0,571	0,484	ExcludedFromTesting	0,134	-0,082	0,392	-0,487	0,624	NoDiff	6016	0,221343873517787	0,273584905660377
Smoc2	1286	0,782	1887	0,411	-1282	0,842	Young+	42639	42785	42465	0,998	-0,003	0,298	ExcludedFromTesting	0,168	-0,034	0,409	-0,455	0,568	NoDiff	1286	0,0513833992094862	0,080188679245283
Zfp51	1338	0,857	1911	0,434	-1206	0,798	Young+	38881	33,67	45,1	0,767	-0,383	0,42	ExcludedFromTesting	0,537	0,092	1068	-0,964	0,924	Young+	1338	0,0592885375494071	0,0754716981132075
Tnfrsf12a	2,04	3111	0,761	4163	2058	0,976	Old+	34877	22136	50082	0,438	-1191	0,876	ExcludedFromTesting	0,416	0,453	0,372	0,067	0,3	NoDiff	2,04	0,110671936758893	0,0566037735849057
Tbc1d5	1492	1063	2004	0,525	-0,929	0,71	Young+	22993	19224	27491	0,703	-0,508	0,46	ExcludedFromTesting	-0,042	-0,75	0,803	-1541	1	Young+	1492	0,0948616600790514	0,108490566037736
Vegfa	7851	4523	11822	0,382	-1388	0,988	Young+	4076	4818	3191	1487	0,573	0,478	ExcludedFromTesting	-0,716	-0,9	-0,496	-0,42	0,532	NoDiff	7851	0,260869565217391	0,523584905660377
Gtpbp2	3265	4903	1,31	3,64	1864	0,986	Old+	23,09	21118	25443	0,823	-0,282	0,294	ExcludedFromTesting	0,38	0,695	0,005	0,671	0,818	NoDiff	3265	0,130434782608696	0,108490566037736
Fbxl17	3062	1762	4613	0,389	-1362	0,944	Young+	13508	14993	11736	1287	0,364	0,304	ExcludedFromTesting	0,035	-0,168	0,277	-0,439	0,54	NoDiff	3062	0,118577075098814	0,235849056603774
Cnpy3	2244	1379	3275	0,431	-1215	0,89	Young+	12114	11452	12905	0,894	-0,162	0,158	ExcludedFromTesting	-0,356	-0,635	-0,024	-0,607	0,772	NoDiff	2244	0,130434782608696	0,202830188679245
Pim1	2268	1,34	3376	0,389	-1364	0,94	Young+	8401	10475	5926	1775	0,828	0,748	ExcludedFromTesting	-0,729	-0,583	-0,904	0,33	0,39	NoDiff	2268	0,138339920948617	0,325471698113208
Ccdc167	17757	11315	25446	0,439	-1186	0,954	Young+	5462	5647	5242	1079	0,11	0,05	ExcludedFromTesting	0,27	-0,053	0,656	-0,708	0,934	Young+	17757	0,296442687747036	0,466981132075472
Glo1	193687	149833	246022	0,608	-0,719	0,884	Young+	0,493	0,574	0,396	1441	0,527	0,404	ExcludedFromTesting	-0,629	-0,47	-0,818	0,347	0,362	NoDiff	193687	0,818181818181818	0,910377358490566
Ndufv3	154139	111274	205295	0,539	-0,89	0,99	Young+	0,866	0,668	1103	0,6	-0,737	0,704	ExcludedFromTesting	-0,219	-0,516	0,135	-0,67	0,906	Young+	154139	0,762845849802372	0,863207547169811
Cbs	81607	50315	118,95	0,424	-1239	1	Young+	1416	0,975	1942	0,503	-0,99	0,958	ExcludedFromTesting	-0,155	-0,627	0,407	-1027	1	Young+	81607	0,600790513833992	0,783018867924528
Lpin2	32371	23198	43318	0,538	-0,894	0,938	Young+	2165	2413	1,87	1301	0,379	0,192	ExcludedFromTesting	-0,24	-0,298	-0,17	-0,125	0,052	NoDiff	32371	0,482213438735178	0,69811320754717
Smchd1	3755	5865	1237	4746	2247	1	Old+	20752	15749	26723	0,593	-0,755	0,652	ExcludedFromTesting	0,479	0,715	0,197	0,528	0,652	NoDiff	3755	0,162055335968379	0,0990566037735849
Cyp4f13	6,36	4821	8196	0,584	-0,775	0,746	Young+	5137	5487	4721	1162	0,217	0,13	ExcludedFromTesting	-0,498	-0,572	-0,411	-0,152	0,116	NoDiff	6,36	0,24901185770751	0,415094339622642
Xdh	43554	23902	67006	0,357	-1486	0,994	Young+	6203	4845	7824	0,619	-0,693	0,672	ExcludedFromTesting	0,871	0,497	1317	-0,82	0,998	Young+	43554	0,383399209486166	0,476415094339623
Prkd3	45807	30159	64483	0,467	-1097	0,994	Young+	1539	1,52	1562	0,976	-0,035	0,024	ExcludedFromTesting	-0,285	-0,394	-0,155	-0,239	0,16	NoDiff	45807	0,557312252964427	0,754716981132076
Birc6	11104	13595	8,13	1,68	0,748	0,696	Old+	6013	6215	5773	1081	0,112	0,044	ExcludedFromTesting	0,019	0,316	-0,335	0,655	0,91	Old+	11104	0,320158102766798	0,386792452830189
Ttc27	2372	1221	3746	0,327	-1611	0,958	Young+	22382	20904	24144	0,88	-0,184	0,26	ExcludedFromTesting	0,109	-0,186	0,462	-0,641	0,762	NoDiff	2372	0,0869565217391304	0,141509433962264
Ndufv2	140648	108339	179206	0,606	-0,722	0,84	Young+	1021	1096	0,931	1171	0,227	0,058	ExcludedFromTesting	-0,031	0,022	-0,095	0,11	0,022	NoDiff	140648	0,715415019762846	0,867924528301887
Slc3a1	18561	26177	9472	2745	1457	0,996	Old+	6336	5387	7,47	0,721	-0,473	0,336	ExcludedFromTesting	0,334	0,606	0,01	0,596	0,832	NoDiff	18561	0,363636363636364	0,35377358490566
Srbd1	6912	3466	11024	0,321	-1641	0,918	Young+	23,7	19051	29248	0,656	-0,609	0,526	ExcludedFromTesting	1059	0,29	1976	-1679	1	Young+	6912	0,118577075098814	0,14622641509434
Pigf	1,12	0,525	1,83	0,292	-1777	0,934	Young+	31945	35575	27613	1301	0,38	0,362	ExcludedFromTesting	0,084	-0,305	0,547	-0,843	0,892	Young+	1,12	0,0553359683794466	0,10377358490566
Mcfd2	46516	34972	60293	0,582	-0,78	0,842	Young+	1653	1299	2075	0,63	-0,666	0,63	ExcludedFromTesting	-0,279	-0,599	0,102	-0,702	0,97	Young+	46516	0,58498023715415	0,716981132075472
Meiob	3224	4162	2105	1948	0,962	0,766	Old+	13542	10666	16975	0,625	-0,678	0,596	ExcludedFromTesting	-0,028	0,165	-0,258	0,42	0,524	NoDiff	3224	0,177865612648221	0,160377358490566
Mrpl28	16194	12093	21088	0,572	-0,806	0,786	Young+	3329	3229	3449	0,929	-0,106	0,034	ExcludedFromTesting	-0,108	-0,246	0,057	-0,309	0,316	NoDiff	16194	0,379446640316206	0,542452830188679
Axin1	1387	0,897	1971	0,448	-1157	0,794	Young+	28219	22505	35039	0,656	-0,607	0,522	ExcludedFromTesting	0,066	-0,168	0,346	-0,497	0,606	NoDiff	1387	0,0790513833992095	0,0943396226415094
Fam234a	9686	4977	15306	0,326	-1616	0,986	Young+	11192	10043	12563	0,803	-0,316	0,21	ExcludedFromTesting	0,534	0,152	0,989	-0,82	0,97	Young+	9686	0,193675889328063	0,287735849056604
Dusp1	26409	19686	34431	0,581	-0,783	0,742	Young+	6,15	6847	5317	1291	0,368	0,182	ExcludedFromTesting	0,759	0,899	0,592	0,319	0,296	NoDiff	26409	0,355731225296443	0,5
Uqcc2	52385	34611	73595	0,471	-1085	1	Young+	1452	1246	1699	0,727	-0,461	0,294	ExcludedFromTesting	-0,339	-0,646	0,026	-0,689	0,95	Young+	52385	0,537549407114625	0,768867924528302
Nudt3	3994	2512	5763	0,432	-1,21	0,892	Young+	10,38	9646	11255	0,853	-0,23	0,194	ExcludedFromTesting	-0,179	-0,28	-0,058	-0,224	0,236	NoDiff	3994	0,16600790513834	0,25
Anks1	9753	16083	2199	7295	2867	1	Old+	24108	26091	21743	1215	0,282	0,246	ExcludedFromTesting	1211	1951	0,328	1636	1	Old+	9753	0,146245059288538	0,132075471698113
Zfp523	2,22	3,57	0,609	5809	2538	1	Old+	31385	36437	25355	1419	0,505	0,45	ExcludedFromTesting	0,381	1279	-0,69	1953	1	Old+	2,22	0,0790513833992095	0,0943396226415094
Fkbp5	2455	3259	1496	2135	1094	0,846	Old+	15122	10926	20129	0,551	-0,859	0,764	ExcludedFromTesting	-0,075	-0,127	-0,012	-0,096	0,21	NoDiff	2455	0,1699604743083	0,127358490566038
Zeb1	1131	0,591	1776	0,341	-1,55	0,938	Young+	28966	30052	27671	1076	0,106	0,288	ExcludedFromTesting	-0,121	-0,431	0,25	-0,691	0,768	NoDiff	1131	0,0592885375494071	0,108490566037736
Sos1	15859	7029	26396	0,27	-1891	1	Young+	6873	6089	7809	0,788	-0,344	0,206	ExcludedFromTesting	0,445	-0,096	1,09	-1181	1	Young+	15859	0,260869565217391	0,405660377358491
2700062C07Rik	3,95	5007	2689	1866	0,9	0,732	Old+	19823	19607	20081	1001	0,002	0,146	ExcludedFromTesting	0,548	0,655	0,42	0,258	0,308	NoDiff	3,95	0,126482213438735	0,14622641509434
Ccny	14348	9949	19598	0,514	-0,961	0,912	Young+	4197	3705	4784	0,775	-0,368	0,21	ExcludedFromTesting	-0,096	-0,463	0,342	-0,8	0,99	Young+	14348	0,367588932806324	0,495283018867925
Esco1	3247	2082	4636	0,446	-1166	0,836	Young+	17291	18316	16069	1139	0,188	0,194	ExcludedFromTesting	0,498	0,159	0,903	-0,746	0,89	Young+	3247	0,106719367588933	0,188679245283019
Mib1	22,99	10866	37459	0,29	-1783	1	Young+	4849	4087	5758	0,712	-0,49	0,372	ExcludedFromTesting	0,354	-0,164	0,971	-1136	1	Young+	22,99	0,33596837944664	0,504716981132076
Tapbp	22808	28217	16352	1706	0,77	0,772	Old+	3113	2168	4242	0,513	-0,963	0,942	ExcludedFromTesting	-0,184	-0,363	0,03	-0,389	0,462	NoDiff	22808	0,549407114624506	0,481132075471698
Ring1	2195	3238	0,95	3324	1733	0,946	Old+	24852	21331	29054	0,735	-0,444	0,422	ExcludedFromTesting	-0,019	0,446	-0,573	1019	0,96	Old+	2195	0,114624505928854	0,0943396226415094
Dsc2	7,72	5,61	10238	0,561	-0,834	0,782	Young+	5,65	6118	5091	1198	0,261	0,124	ExcludedFromTesting	-0,129	-0,183	-0,066	-0,118	0,076	NoDiff	7,72	0,25296442687747	0,443396226415094
Psmb8	13599	18389	7882	2329	1,22	0,962	Old+	6,87	4417	9799	0,452	-1145	0,984	ExcludedFromTesting	0,201	0,183	0,223	-0,033	0,052	NoDiff	13599	0,391304347826087	0,283018867924528
Tap2	4,17	6,32	1604	3861	1949	0,984	Old+	15348	14942	15833	0,941	-0,087	0,18	ExcludedFromTesting	0,03	0,556	-0,598	1145	0,996	Old+	4,17	0,16600790513834	0,155660377358491
Sil1	17028	9051	26548	0,336	-1572	0,998	Young+	4987	4154	5,98	0,694	-0,527	0,422	ExcludedFromTesting	0,205	-0,201	0,69	-0,889	0,998	Young+	17028	0,339920948616601	0,485849056603774
Map3k2	9069	12879	4523	2802	1486	0,988	Old+	10923	10298	11,67	0,886	-0,175	0,114	ExcludedFromTesting	0,259	0,595	-0,142	0,743	0,926	Old+	9069	0,245059288537549	0,235849056603774
Prrc2a	3347	5891	0,312	18242	4189	1	Old+	30753	40344	19307	2085	1,06	0,812	ExcludedFromTesting	0,098	1415	-1474	2886	1	Old+	3347	0,08300395256917	0,089622641509434
Wdr33	10,49	7322	14271	0,52	-0,942	0,796	Young+	7974	6812	9362	0,731	-0,452	0,34	ExcludedFromTesting	0,362	0,008	0,786	-0,779	0,974	Young+	10,49	0,264822134387352	0,330188679245283
Npc1	82906	15756	163042	0,097	-3368	1	Young+	6,31	4321	8684	0,501	-0,997	0,948	ExcludedFromTesting	0,795	-0,162	1938	-2095	1	Young+	82906	0,395256916996047	0,518867924528302
Mrpl27	62993	42232	87,77	0,48	-1058	0,98	Young+	2111	1727	2569	0,678	-0,561	0,45	ExcludedFromTesting	0,158	-0,124	0,495	-0,612	0,904	Young+	62993	0,58498023715415	0,716981132075472
Impact	2178	3057	1129	2631	1396	0,908	Old+	21484	20754	22356	0,915	-0,128	0,254	ExcludedFromTesting	0,124	0,492	-0,316	0,782	0,88	Old+	2178	0,110671936758893	0,113207547169811
Ttc39c	40617	28808	54,71	0,531	-0,914	0,938	Young+	1567	1708	1399	1216	0,283	0,11	ExcludedFromTesting	-0,319	-0,357	-0,274	-0,083	0,028	NoDiff	40617	0,529644268774704	0,740566037735849
Atat1	1028	0,588	1553	0,385	-1378	0,882	Young+	27856	33048	21,66	1519	0,603	0,534	ExcludedFromTesting	-0,043	0,003	-0,098	0,097	0,266	NoDiff	1028	0,0553359683794466	0,122641509433962
Rpp21	33641	13982	57101	0,244	-2033	1	Young+	7684	5809	9923	0,582	-0,78	0,772	ExcludedFromTesting	0,933	0,168	1846	-1681	1	Young+	33641	0,324110671936759	0,39622641509434
Hdac3	2967	1979	4147	0,482	-1053	0,838	Young+	11389	11461	11303	1024	0,034	0,096	ExcludedFromTesting	-0,289	-0,174	-0,426	0,26	0,282	NoDiff	2967	0,146245059288538	0,235849056603774
Ankhd1	4966	7044	2486	2854	1513	0,966	Old+	15822	10491	22185	0,474	-1076	0,902	ExcludedFromTesting	0,282	0,374	0,173	0,201	0,236	NoDiff	4966	0,221343873517787	0,136792452830189
Rbm27	16973	29,39	2155	13639	3,77	1	Old+	19,39	22065	16198	1341	0,423	0,344	ExcludedFromTesting	1195	2369	-0,207	2558	1	Old+	16973	0,177865612648221	0,165094339622642
Snx24	2164	2821	1381	2022	1016	0,794	Old+	14604	12234	17431	0,706	-0,502	0,454	ExcludedFromTesting	-0,176	-0,257	-0,079	-0,174	0,264	NoDiff	2164	0,158102766798419	0,136792452830189
Psmg2	7,53	5373	10105	0,535	-0,902	0,82	Young+	6912	6706	7157	0,939	-0,091	0,052	ExcludedFromTesting	-0,037	-0,255	0,223	-0,471	0,628	NoDiff	7,53	0,233201581027668	0,35377358490566
Atp9b	6126	8813	2919	2908	1,54	0,97	Old+	14152	13393	15059	0,896	-0,158	0,144	ExcludedFromTesting	0,527	0,842	0,151	0,711	0,87	Old+	6126	0,201581027667984	0,179245283018868
Napg	2,78	3611	1,79	1975	0,982	0,776	Old+	14195	16935	10926	1524	0,607	0,532	ExcludedFromTesting	-0,145	0,421	-0,82	1218	0,998	Old+	2,78	0,134387351778656	0,19811320754717
Txnl1	48248	35524	63434	0,56	-0,835	0,872	Young+	2409	2156	2711	0,799	-0,324	0,154	ExcludedFromTesting	0,226	0,015	0,477	-0,458	0,632	NoDiff	48248	0,521739130434783	0,679245283018868
Prrc1	8632	5962	11818	0,507	-0,98	0,856	Young+	7288	7071	7547	0,929	-0,106	0,072	ExcludedFromTesting	-0,007	-0,302	0,344	-0,652	0,87	Young+	8632	0,25296442687747	0,372641509433962
Isoc1	21671	15829	28644	0,555	-0,849	0,826	Young+	2944	2714	3,22	0,844	-0,245	0,092	ExcludedFromTesting	-0,022	-0,394	0,422	-0,821	0,986	Young+	21671	0,411067193675889	0,584905660377358
Tmx3	3652	2653	4845	0,542	-0,883	0,78	Young+	8208	7842	8645	0,896	-0,158	0,12	ExcludedFromTesting	-0,382	-0,576	-0,15	-0,43	0,552	NoDiff	3652	0,181818181818182	0,278301886792453
Gnaq	2084	1427	2869	0,494	-1018	0,81	Young+	11875	13577	9843	1353	0,436	0,38	ExcludedFromTesting	-0,245	-0,071	-0,452	0,372	0,454	NoDiff	2084	0,118577075098814	0,235849056603774
Tle4	3282	2194	4581	0,469	-1093	0,816	Young+	20955	24995	16134	1533	0,616	0,532	ExcludedFromTesting	0,086	0,261	-0,122	0,362	0,456	NoDiff	3282	0,0909090909090909	0,193396226415094
Timm21	7,37	5245	9906	0,523	-0,935	0,81	Young+	7672	8262	6969	1179	0,238	0,148	ExcludedFromTesting	-0,045	-0,077	-0,007	-0,075	0,078	NoDiff	7,37	0,201581027667984	0,358490566037736
Tmem216	1656	2,31	0,874	2589	1373	0,874	Old+	40065	32788	48749	0,677	-0,562	0,506	ExcludedFromTesting	0,255	0,666	-0,234	0,904	0,912	Old+	1656	0,075098814229249	0,0660377358490566
Keg1	50977	39165	65075	0,597	-0,744	0,824	Young+	1589	1951	1157	1683	0,751	0,772	ExcludedFromTesting	-0,22	-0,025	-0,452	0,423	0,554	NoDiff	50977	0,537549407114625	0,759433962264151
Rfk	17014	22349	10646	2065	1046	0,926	Old+	5274	6401	3928	1644	0,717	0,658	ExcludedFromTesting	0,24	0,713	-0,324	1057	1	Old+	17014	0,343873517786561	0,457547169811321
Pcsk5	1105	0,521	1802	0,29	-1788	0,96	Young+	23813	30037	16385	1842	0,882	0,76	ExcludedFromTesting	-0,16	-0,06	-0,279	0,22	0,328	NoDiff	1105	0,0553359683794466	0,155660377358491
Carnmt1	18358	27642	7277	3801	1926	1	Old+	8789	10174	7136	1,43	0,516	0,404	ExcludedFromTesting	0,711	1513	-0,246	1762	1	Old+	18358	0,308300395256917	0,334905660377358
Otub1	7404	4156	11,28	0,366	-1,45	0,976	Young+	8987	7,23	11083	0,652	-0,616	0,552	ExcludedFromTesting	0,028	-0,36	0,491	-0,843	0,972	Young+	7404	0,221343873517787	0,297169811320755
Atg2a	4866	1131	9323	0,123	-3024	1	Young+	16127	14054	18601	0,769	-0,379	0,344	ExcludedFromTesting	0,405	-0,086	0,992	-1059	0,984	Young+	4866	0,106719367588933	0,202830188679245
Rcl1	36901	26094	49798	0,525	-0,93	0,956	Young+	1921	1877	1972	0,939	-0,091	0,01	ExcludedFromTesting	-0,182	-0,371	0,044	-0,434	0,56	NoDiff	36901	0,505928853754941	0,69811320754717
Zfpl1	1,73	1134	2,44	0,486	-1041	0,768	Young+	18895	12688	26304	0,483	-1049	0,864	ExcludedFromTesting	-0,304	-0,67	0,133	-0,798	0,898	Young+	1,73	0,118577075098814	0,122641509433962
Frmd8	3176	4672	1,39	3354	1746	0,99	Old+	21907	18453	26,03	0,706	-0,502	0,428	ExcludedFromTesting	0,31	0,401	0,201	0,187	0,282	NoDiff	3176	0,138339920948617	0,10377358490566
Gldc	27,71	20712	36061	0,579	-0,789	0,804	Young+	3167	3721	2507	1486	0,571	0,48	ExcludedFromTesting	0,061	0,127	-0,019	0,137	0,078	NoDiff	27,71	0,387351778656126	0,617924528301887
Rps6kb2	1,13	0,795	1529	0,512	-0,967	0,722	Young+	25,94	22498	30048	0,751	-0,413	0,386	ExcludedFromTesting	-0,27	-0,432	-0,076	-0,353	0,452	NoDiff	1,13	0,0790513833992095	0,0990566037735849
Coro1b	3862	5165	2307	2175	1121	0,83	Old+	25,02	29301	19911	1472	0,558	0,484	ExcludedFromTesting	0,874	1323	0,338	0,986	0,97	Old+	3862	0,102766798418972	0,136792452830189
Chka	9577	6652	13066	0,51	-0,973	0,886	Young+	5677	5576	5798	0,967	-0,048	0,036	ExcludedFromTesting	-0,209	-0,458	0,088	-0,549	0,75	NoDiff	9577	0,272727272727273	0,415094339622642
Pold4	7388	4608	10707	0,437	-1195	0,944	Young+	10148	10881	9274	1165	0,22	0,158	ExcludedFromTesting	0,416	0,193	0,683	-0,486	0,644	NoDiff	7388	0,181818181818182	0,316037735849057
Cdk2ap2	17322	6244	30542	0,208	-2263	1	Young+	3997	3792	4241	0,889	-0,169	0,056	ExcludedFromTesting	-0,208	-0,702	0,382	-1,08	1	Young+	17322	0,312252964426877	0,55188679245283
Grk2	2329	3179	1315	2478	1309	0,868	Old+	29054	24512	34475	0,724	-0,466	0,448	ExcludedFromTesting	0,127	-0,027	0,311	-0,327	0,454	NoDiff	2329	0,106719367588933	0,0849056603773585
Mbl2	299287	366375	219223	1,68	0,748	0,922	Old+	0,639	0,713	0,552	1292	0,369	0,13	ExcludedFromTesting	-0,213	0,052	-0,529	0,584	0,864	Old+	299287	0,924901185770751	0,882075471698113
Rab1b	5263	6541	3737	1741	0,8	0,748	Old+	3547	3893	3134	1248	0,32	0,216	ExcludedFromTesting	-0,998	-0,707	-1345	0,637	0,862	Old+	5263	0,33596837944664	0,419811320754717
Papss2	73687	36826	117678	0,31	-1,69	1	Young+	3,19	1,92	4706	0,406	-1299	1	ExcludedFromTesting	0,472	-0,157	1222	-1377	1	Young+	73687	0,517786561264822	0,632075471698113
Mrpl11	10206	7695	13202	0,592	-0,755	0,708	Young+	5,26	5543	4922	1129	0,176	0,072	ExcludedFromTesting	-0,099	-0,244	0,074	-0,325	0,336	NoDiff	10206	0,284584980237154	0,438679245283019
Lrp5	1914	3,2	0,379	8309	3055	0,998	Old+	18745	22,8	13907	1598	0,677	0,592	ExcludedFromTesting	-0,177	0,536	-1029	1,55	0,998	Old+	1914	0,110671936758893	0,108490566037736
Kat5	3277	4298	2057	2036	1025	0,788	Old+	27078	27359	26743	1031	0,044	0,218	ExcludedFromTesting	0,459	0,714	0,155	0,557	0,664	NoDiff	3277	0,102766798418972	0,117924528301887
Smc3	4403	2797	6319	0,451	-1148	0,906	Young+	10597	11467	9559	1201	0,264	0,176	ExcludedFromTesting	-0,033	-0,27	0,251	-0,512	0,686	NoDiff	4403	0,154150197628458	0,283018867924528
Shoc2	11394	15688	6269	2445	1,29	0,968	Old+	9544	11192	7577	1488	0,573	0,484	ExcludedFromTesting	0,488	1,08	-0,218	1309	1	Old+	11394	0,241106719367589	0,320754716981132
Tcf7l2	18759	28667	6933	4115	2041	1	Old+	7966	9761	5824	1685	0,753	0,716	ExcludedFromTesting	0,546	1368	-0,434	1798	1	Old+	18759	0,320158102766798	0,377358490566038
Rbp4	1298314	1020668	1629657	0,624	-0,681	0,858	Young+	0,334	0,333	0,336	0,986	-0,02	0,002	ExcludedFromTesting	-0,536	-0,54	-0,531	-0,003	0,024	NoDiff	1298314	0,988142292490119	0,990566037735849
Fam45a	40418	5784	81,75	0,072	-3798	1	Young+	11191	7882	15139	0,524	-0,932	0,876	ExcludedFromTesting	1085	-0,055	2446	-2,5	1	Young+	40418	0,221343873517787	0,330188679245283
Cyp2c40	7886	5995	10144	0,585	-0,772	0,728	Young+	3242	3058	3462	0,882	-0,181	0,062	ExcludedFromTesting	-0,893	-1143	-0,595	-0,542	0,776	NoDiff	7886	0,391304347826087	0,575471698113208
Lcor	2569	1722	3581	0,502	-0,995	0,812	Young+	17477	16058	19,17	0,84	-0,252	0,234	ExcludedFromTesting	-0,038	-0,181	0,132	-0,312	0,4	NoDiff	2569	0,114624505928854	0,165094339622642
Xpnpep1	2,96	1,99	4118	0,481	-1055	0,864	Young+	9104	8808	9457	0,955	-0,066	0,102	ExcludedFromTesting	-0,257	-0,611	0,165	-0,756	0,93	Young+	2,96	0,16600790513834	0,259433962264151
Sfxn2	11307	14546	7442	1953	0,966	0,864	Old+	6954	8,68	4894	1,77	0,824	0,802	ExcludedFromTesting	0,087	0,6	-0,525	1126	1	Old+	11307	0,280632411067194	0,419811320754717
Maoa	1734	2602	0,698	3729	1899	0,982	Old+	31522	12548	54167	0,226	-2146	0,998	ExcludedFromTesting	0,205	0,149	0,272	-0,148	0,278	NoDiff	1734	0,142292490118577	0,0518867924528302
Fundc1	8284	10838	5237	2111	1078	0,846	Old+	13,31	14354	12065	1202	0,265	0,166	ExcludedFromTesting	0,809	1107	0,453	0,667	0,87	Old+	8284	0,193675889328063	0,235849056603774
Nt5c2	2174	1018	3553	0,293	-1772	0,968	Young+	20063	19574	20647	0,95	-0,075	0,202	ExcludedFromTesting	0,177	-0,341	0,796	-1131	0,98	Young+	2174	0,0869565217391304	0,150943396226415
Slk	6,08	4271	8239	0,509	-0,974	0,846	Young+	8823	7819	10,02	0,789	-0,342	0,206	ExcludedFromTesting	0,024	-0,186	0,274	-0,448	0,572	NoDiff	6,08	0,209486166007905	0,30188679245283
Gcgr	35306	20559	52906	0,385	-1376	1	Young+	2,92	2702	3,18	0,845	-0,243	0,096	ExcludedFromTesting	0,248	0,014	0,526	-0,523	0,756	NoDiff	35306	0,450592885375494	0,636792452830189
P4hb	172598	132168	220847	0,601	-0,734	0,904	Young+	0,643	0,523	0,787	0,663	-0,594	0,522	ExcludedFromTesting	-0,426	-0,651	-0,158	-0,491	0,688	NoDiff	172598	0,818181818181818	0,882075471698113
Arhgdia	12232	18363	4915	3682	1881	1	Old+	7091	7236	6918	1039	0,055	0,062	ExcludedFromTesting	0,342	0,774	-0,173	0,944	0,992	Old+	12232	0,339920948616601	0,316037735849057
Sirt7	3459	2411	4709	0,501	-0,996	0,826	Young+	9107	8213	10174	0,817	-0,291	0,212	ExcludedFromTesting	-0,42	-0,763	-0,012	-0,737	0,914	Young+	3459	0,181818181818182	0,25
Tollip	8021	4439	12294	0,362	-1466	0,98	Young+	7966	4613	11969	0,386	-1375	0,992	ExcludedFromTesting	-0,071	-0,823	0,826	-1655	1	Young+	8021	0,268774703557312	0,292452830188679
Maged1	18389	11412	26715	0,432	-1209	0,972	Young+	4873	3226	6,84	0,47	-1091	0,974	ExcludedFromTesting	0,216	-0,339	0,878	-1219	1	Young+	18389	0,387351778656126	0,466981132075472
Rfng	2095	2865	1177	2381	1252	0,882	Old+	21998	20627	23634	0,886	-0,175	0,278	ExcludedFromTesting	-0,115	-0,013	-0,237	0,225	0,306	NoDiff	2095	0,110671936758893	0,113207547169811
Hoga1	20969	13282	30142	0,44	-1186	0,998	Young+	1863	1628	2144	0,763	-0,39	0,202	ExcludedFromTesting	-0,565	-0,866	-0,207	-0,655	0,914	Young+	20969	0,450592885375494	0,660377358490566
Pi4k2a	10499	13031	7478	1716	0,779	0,698	Old+	6771	7866	5464	1428	0,514	0,39	ExcludedFromTesting	-0,087	0,245	-0,483	0,721	0,944	Old+	10499	0,296442687747036	0,382075471698113
Cutc	4701	2,25	7627	0,297	-1752	0,992	Young+	14713	12847	16,94	0,758	-0,4	0,322	ExcludedFromTesting	0,265	-0,121	0,725	-0,85	0,944	Young+	4701	0,134387351778656	0,19811320754717
Cyp2c23	54377	39078	72635	0,537	-0,898	0,97	Young+	0,884	0,866	0,907	0,956	-0,064	0,016	ExcludedFromTesting	-0,731	-0,892	-0,539	-0,35	0,38	NoDiff	54377	0,624505928853755	0,797169811320755
Erlin1	7,4	9243	5202	1754	0,811	0,704	Old+	8041	6584	9,78	0,676	-0,565	0,47	ExcludedFromTesting	-0,103	-0,013	-0,212	0,201	0,16	NoDiff	7,4	0,272727272727273	0,264150943396226
Scd2	1989	2785	1039	2651	1407	0,902	Old+	17093	12521	22549	0,543	-0,882	0,728	ExcludedFromTesting	-0,329	-0,17	-0,518	0,333	0,418	NoDiff	1989	0,158102766798419	0,108490566037736
Ndufb8	198,45	151691	254253	0,598	-0,741	0,88	Young+	0,988	0,861	1141	0,752	-0,411	0,182	ExcludedFromTesting	0,115	-0,018	0,273	-0,283	0,206	NoDiff	198,45	0,782608695652174	0,863207547169811
Sema4g	40678	57031	21163	2655	1409	1	Old+	3988	5161	2589	1,99	0,993	0,954	ExcludedFromTesting	0,407	1058	-0,37	1431	1	Old+	40678	0,478260869565217	0,575471698113208
Oga	16677	22,71	9478	2365	1242	0,948	Old+	6616	8196	4,73	1739	0,798	0,748	ExcludedFromTesting	0,432	1102	-0,367	1,48	1	Old+	16677	0,312252964426877	0,415094339622642
Hexa	9157	13311	4201	3186	1672	0,994	Old+	9,94	8778	11325	0,775	-0,367	0,21	ExcludedFromTesting	0,164	0,528	-0,269	0,794	0,976	Old+	9157	0,288537549407115	0,235849056603774
Zfhx4	2147	1427	3006	0,479	-1061	0,828	Young+	14221	15251	12991	1189	0,25	0,216	ExcludedFromTesting	-0,3	-0,422	-0,153	-0,255	0,308	NoDiff	2147	0,110671936758893	0,19811320754717
Hsd17b10	94628	60173	135747	0,444	-1172	1	Young+	1113	0,937	1323	0,713	-0,488	0,326	ExcludedFromTesting	-0,227	-0,49	0,088	-0,579	0,83	NoDiff	94628	0,683794466403162	0,830188679245283
Gnl3l	5724	2209	9919	0,221	-2179	0,998	Young+	15654	12819	19037	0,673	-0,571	0,492	ExcludedFromTesting	0,259	-0,378	1018	-1399	1	Young+	5724	0,138339920948617	0,19811320754717
Alas2	18659	10039	28947	0,346	-1532	0,998	Young+	3701	3594	3828	0,941	-0,087	0,03	ExcludedFromTesting	-0,224	-0,504	0,111	-0,616	0,89	Young+	18659	0,351778656126482	0,580188679245283
Abhd6	6083	4495	7977	0,572	-0,806	0,728	Young+	6907	8127	5451	1474	0,559	0,462	ExcludedFromTesting	-0,27	-0,234	-0,312	0,074	0,092	NoDiff	6083	0,213438735177866	0,377358490566038
Flnb	5618	4089	7444	0,54	-0,889	0,802	Young+	5285	4675	6012	0,771	-0,375	0,262	ExcludedFromTesting	-0,616	-0,819	-0,375	-0,448	0,576	NoDiff	5618	0,268774703557312	0,386792452830189
Sat1	71,85	115061	20281	5656	2,5	1	Old+	3718	3835	3579	1079	0,11	0,01	ExcludedFromTesting	0,743	1302	0,076	1229	1	Old+	71,85	0,675889328063241	0,523584905660377
Prdx4	39143	29323	50862	0,577	-0,794	0,816	Young+	2013	1943	2096	0,917	-0,124	0,034	ExcludedFromTesting	-0,044	-0,16	0,094	-0,263	0,208	NoDiff	39143	0,470355731225296	0,702830188679245
Ptprj	4442	5993	2,59	2359	1238	0,942	Old+	6598	5869	7469	0,788	-0,344	0,242	ExcludedFromTesting	-0,569	-0,422	-0,745	0,324	0,344	NoDiff	4442	0,276679841897233	0,273584905660377
Car5a	9945	6,27	14,33	0,435	-1202	0,982	Young+	4564	3919	5334	0,731	-0,453	0,306	ExcludedFromTesting	-0,15	-0,429	0,182	-0,616	0,852	Young+	9945	0,316205533596838	0,433962264150943
Rdh5	7037	10598	2787	3721	1896	0,994	Old+	13548	16135	10462	1564	0,646	0,554	ExcludedFromTesting	0,558	1,19	-0,196	1392	1	Old+	7037	0,173913043478261	0,226415094339623
Ormdl2	19761	15198	25207	0,606	-0,723	0,73	Young+	3003	2326	3811	0,608	-0,718	0,706	ExcludedFromTesting	-0,217	-0,57	0,203	-0,779	0,982	Young+	19761	0,41501976284585	0,542452830188679
Chmp6	2619	1724	3688	0,459	-1124	0,84	Young+	12652	9104	16885	0,526	-0,928	0,804	ExcludedFromTesting	-0,328	-0,85	0,294	-1162	0,994	Young+	2619	0,154150197628458	0,174528301886792
Hsd17b6	33206	12278	58182	0,215	-2221	1	Young+	13103	15967	9685	1636	0,71	0,66	ExcludedFromTesting	1,5	1,28	1762	-0,493	0,634	NoDiff	33206	0,177865612648221	0,400943396226415
Shmt2	18427	13999	23712	0,595	-0,749	0,778	Young+	1725	1677	1781	0,956	-0,065	0,03	ExcludedFromTesting	-0,778	-0,849	-0,693	-0,148	0,086	NoDiff	18427	0,434782608695652	0,650943396226415
Ttc4	3071	1755	4642	0,383	-1384	0,942	Young+	15098	14556	15744	0,923	-0,115	0,176	ExcludedFromTesting	-0,154	-0,625	0,408	-1032	0,982	Young+	3071	0,122529644268775	0,193396226415094
Pstpip2	23431	16386	31839	0,521	-0,94	0,752	Young+	17838	16434	19514	0,843	-0,247	0,176	ExcludedFromTesting	1536	1347	1761	-0,413	0,512	NoDiff	23431	0,197628458498024	0,235849056603774
Clns1a	7787	5,3	10756	0,495	-1013	0,852	Young+	7605	6726	8653	0,782	-0,354	0,248	ExcludedFromTesting	0,025	-0,223	0,322	-0,531	0,704	NoDiff	7787	0,241106719367589	0,325471698113208
Fuom	20473	13684	28575	0,477	-1069	0,952	Young+	4692	4329	5125	0,841	-0,25	0,08	ExcludedFromTesting	0,311	0,096	0,567	-0,474	0,648	NoDiff	20473	0,33201581027668	0,5
Ric8a	4073	6392	1305	4825	2271	1	Old+	16909	16327	17603	0,943	-0,084	0,166	ExcludedFromTesting	0,034	0,541	-0,571	1116	1	Old+	4073	0,162055335968379	0,141509433962264
Psmd13	12,26	15544	8,34	1844	0,883	0,816	Old+	4387	5781	2723	2,1	1071	0,962	ExcludedFromTesting	-0,398	0,187	-1096	1282	1	Old+	12,26	0,347826086956522	0,518867924528302
Cdhr5	4553	3439	5883	0,586	-0,771	0,704	Young+	5,21	4605	5931	0,776	-0,366	0,256	ExcludedFromTesting	-0,484	-0,623	-0,318	-0,295	0,31	NoDiff	4553	0,256916996047431	0,358490566037736
Irf7	5,38	7814	2475	3,18	1669	0,99	Old+	7676	3773	12334	0,303	-1725	1	ExcludedFromTesting	-0,337	-0,446	-0,207	-0,244	0,242	NoDiff	5,38	0,363636363636364	0,193396226415094
Eps8l2	8913	11427	5912	1922	0,942	0,816	Old+	7045	8987	4727	1,89	0,918	0,876	ExcludedFromTesting	0,219	0,802	-0,476	1264	1	Old+	8913	0,25296442687747	0,391509433962264
Tmem80	1261	0,89	1703	0,522	-0,939	0,71	Young+	23358	29042	16574	1764	0,819	0,666	ExcludedFromTesting	-0,028	-0,038	-0,016	-0,014	0,258	NoDiff	1261	0,0671936758893281	0,150943396226415
Tspan4	15489	19746	10,41	1862	0,897	0,796	Old+	9778	10,54	8869	1198	0,261	0,132	ExcludedFromTesting	0,726	1085	0,297	0,786	0,974	Old+	15489	0,268774703557312	0,325471698113208
Chid1	4441	3046	6104	0,507	-0,98	0,81	Young+	9915	10374	9366	1,11	0,151	0,116	ExcludedFromTesting	-0,063	-0,318	0,241	-0,555	0,76	NoDiff	4441	0,1699604743083	0,273584905660377
Tmem192	1833	1288	2483	0,516	-0,954	0,726	Young+	13853	15776	11558	1398	0,484	0,394	ExcludedFromTesting	-0,321	-0,59	0	-0,576	0,73	NoDiff	1833	0,106719367588933	0,202830188679245
Crcp	17067	24263	8478	2,85	1511	0,978	Old+	12693	16706	7904	2101	1071	0,932	ExcludedFromTesting	0,942	1616	0,137	1,48	1	Old+	17067	0,205533596837945	0,320754716981132
Asl	116738	84348	155393	0,54	-0,888	0,972	Young+	1312	1337	1282	1042	0,059	0,016	ExcludedFromTesting	0,105	0,113	0,095	0,012	0,014	NoDiff	116738	0,679841897233202	0,806603773584906
Sumf2	1,49	0,777	2,34	0,33	-1599	0,956	Young+	26392	29055	23214	1255	0,327	0,336	ExcludedFromTesting	0,051	0,046	0,057	-0,003	0,26	NoDiff	1,49	0,0632411067193676	0,132075471698113
Farp1	2312	1343	3469	0,395	-1342	0,92	Young+	16548	15573	17711	0,873	-0,195	0,232	ExcludedFromTesting	-0,171	-0,211	-0,123	-0,091	0,21	NoDiff	2312	0,106719367588933	0,169811320754717
Tk1	4552	2185	7377	0,299	-1741	0,956	Young+	18188	14588	22484	0,652	-0,617	0,526	ExcludedFromTesting	0,274	-0,487	1183	-1662	1	Young+	4552	0,130434782608696	0,165094339622642
Usp16	8854	5757	12551	0,465	-1104	0,91	Young+	7809	6814	8997	0,756	-0,404	0,286	ExcludedFromTesting	0,148	-0,28	0,659	-0,948	0,992	Young+	8854	0,237154150197628	0,325471698113208
Shisa5	4661	6234	2785	2226	1154	0,866	Old+	13699	8735	19623	0,45	-1152	0,95	ExcludedFromTesting	0,214	0,166	0,272	-0,093	0,136	NoDiff	4661	0,217391304347826	0,150943396226415
Sec11a	81456	34947	136,96	0,256	-1967	1	Young+	3828	2921	4911	0,596	-0,746	0,744	ExcludedFromTesting	0,83	0,287	1479	-1195	1	Young+	81456	0,486166007905138	0,650943396226415
Pigq	5075	2081	8648	0,243	-2043	0,994	Young+	10706	10988	10371	1051	0,072	0,126	ExcludedFromTesting	-0,181	-0,666	0,398	-1064	0,994	Young+	5075	0,150197628458498	0,283018867924528
Rab40c	2651	1369	4181	0,33	-1601	0,97	Young+	20672	26326	13925	1884	0,914	0,774	ExcludedFromTesting	0,199	0,106	0,311	-0,21	0,28	NoDiff	2651	0,0790513833992095	0,202830188679245
Mettl26	101816	64021	146921	0,438	-1191	1	Young+	1578	1432	1751	0,826	-0,276	0,106	ExcludedFromTesting	0,235	0,024	0,488	-0,46	0,6	NoDiff	101816	0,604743083003953	0,797169811320755
Tyms	6,92	4257	10098	0,427	-1227	0,876	Young+	13096	11994	14,41	0,843	-0,247	0,176	ExcludedFromTesting	0,593	0,176	1,09	-0,904	0,984	Young+	6,92	0,173913043478261	0,235849056603774
D3Ertd751e	2819	1598	4276	0,378	-1403	0,89	Young+	22019	19087	25519	0,754	-0,408	0,344	ExcludedFromTesting	0,39	-0,153	1037	-1181	0,994	Young+	2819	0,102766798418972	0,136792452830189
Atp5c1	137478	84771	200378	0,421	-1247	1	Young+	1021	0,704	1,4	0,505	-0,985	0,954	ExcludedFromTesting	-0,149	-0,566	0,349	-0,912	1	Young+	137478	0,719367588932806	0,849056603773585
Exosc7	12307	8493	16,86	0,508	-0,976	0,908	Young+	4,69	5823	3337	1751	0,808	0,766	ExcludedFromTesting	-0,047	0,003	-0,107	0,113	0,074	NoDiff	12307	0,284584980237154	0,528301886792453
Hgs	7,97	3154	13717	0,23	-2122	1	Young+	12029	9776	14717	0,676	-0,566	0,484	ExcludedFromTesting	0,296	-0,372	1093	-1456	1	Young+	7,97	0,177865612648221	0,259433962264151
Nrp1	11602	8,2	15662	0,536	-0,9	0,83	Young+	5418	4507	6506	0,686	-0,544	0,42	ExcludedFromTesting	-0,02	-0,563	0,627	-1193	1	Young+	11602	0,328063241106719	0,429245283018868
Homer2	3,48	2,49	4662	0,532	-0,91	0,766	Young+	9627	11052	7927	1396	0,481	0,394	ExcludedFromTesting	-0,305	-0,386	-0,209	-0,179	0,198	NoDiff	3,48	0,150197628458498	0,283018867924528
Pdia4	44925	55358	32474	1696	0,762	0,79	Old+	2475	3653	1071	3404	1767	1	ExcludedFromTesting	0,129	0,904	-0,796	1694	1	Old+	44925	0,50197628458498	0,754716981132076
Get4	4674	6208	2843	2156	1108	0,86	Old+	12152	11949	12394	0,981	-0,028	0,102	ExcludedFromTesting	0,032	0,319	-0,31	0,64	0,806	NoDiff	4674	0,193675889328063	0,202830188679245
Higd2a	41,18	28241	56622	0,497	-1008	0,974	Young+	1901	1,25	2677	0,468	-1096	0,99	ExcludedFromTesting	-0,2	-0,692	0,386	-1077	1	Young+	41,18	0,577075098814229	0,674528301886792
Nop16	12115	8033	16986	0,476	-1072	0,902	Young+	6,83	6053	7757	0,768	-0,381	0,214	ExcludedFromTesting	0,256	-0,041	0,61	-0,654	0,898	Young+	12115	0,268774703557312	0,372641509433962
Faf2	7987	5972	10,39	0,579	-0,79	0,744	Young+	4101	4095	4107	0,99	-0,014	0,044	ExcludedFromTesting	-0,628	-0,84	-0,376	-0,476	0,634	NoDiff	7987	0,312252964426877	0,476415094339623
Uimc1	4522	3079	6243	0,509	-0,975	0,786	Young+	11752	11247	12354	0,917	-0,125	0,134	ExcludedFromTesting	0,063	-0,031	0,174	-0,198	0,224	NoDiff	4522	0,162055335968379	0,25
Kbtbd3	23103	40252	2637	15122	3919	1	Old+	27889	35,02	19378	1813	0,858	0,748	ExcludedFromTesting	2091	3465	0,452	3014	1	Old+	23103	0,126482213438735	0,14622641509434
Cwf19l2	5,12	3581	6957	0,519	-0,947	0,76	Young+	13,6	12455	14967	0,82	-0,287	0,222	ExcludedFromTesting	0,34	0,037	0,702	-0,662	0,832	NoDiff	5,12	0,158102766798419	0,212264150943396
Lypla1	100183	47,83	162661	0,294	-1768	1	Young+	2,5	1709	3443	0,492	-1022	0,978	ExcludedFromTesting	0,512	-0,052	1185	-1,24	1	Young+	100183	0,58498023715415	0,712264150943396
Gm4956	19555	8632	32591	0,263	-1927	1	Young+	9252	11199	6928	1,61	0,687	0,646	ExcludedFromTesting	0,716	0,521	0,948	-0,426	0,548	NoDiff	19555	0,193675889328063	0,424528301886792
Ube2w	70731	13576	138939	0,098	-3352	1	Young+	9519	5339	14507	0,366	-1451	1	ExcludedFromTesting	1341	0,35	2524	-2185	1	Young+	70731	0,328063241106719	0,372641509433962
Tmem70	66006	12409	129968	0,095	-3393	1	Young+	7167	3964	10,99	0,358	-1481	1	ExcludedFromTesting	0,858	-0,355	2305	-2657	1	Young+	66006	0,399209486166008	0,44811320754717
Fastkd2	3177	2165	4385	0,488	-1035	0,818	Young+	14143	16,46	11378	1436	0,522	0,45	ExcludedFromTesting	0,276	0,339	0,201	0,127	0,178	NoDiff	3177	0,114624505928854	0,235849056603774
Hspd1	236202	153383	335038	0,458	-1127	1	Young+	1001	0,616	1461	0,423	-1241	1	ExcludedFromTesting	0,07	-0,371	0,598	-0,963	1	Young+	236202	0,861660079051383	0,891509433962264
Slc39a10	1,33	1932	0,613	3151	1656	0,9	Old+	50992	52996	48601	1,06	0,084	0,362	ExcludedFromTesting	0,801	1432	0,049	1355	0,992	Old+	1,33	0,0513833992094862	0,0566037735849057
Cps1	719107	520	956719	0,547	-0,87	0,988	Young+	0,93	0,985	0,864	1135	0,183	0,012	ExcludedFromTesting	0,42	0,48	0,347	0,141	0,03	NoDiff	719107	0,972332015810277	0,966981132075472
Slc40a1	50718	83171	11988	6911	2789	1	Old+	5812	5732	5907	0,964	-0,054	0,02	ExcludedFromTesting	0,909	1529	0,169	1354	1	Old+	50718	0,533596837944664	0,39622641509434
Wdr75	1042	0,648	1513	0,428	-1223	0,812	Young+	24465	25569	23146	1129	0,174	0,304	ExcludedFromTesting	-0,254	-0,239	-0,272	0,055	0,28	NoDiff	1042	0,0671936758893281	0,122641509433962
Kansl1l	1,52	0,492	2748	0,178	-2494	1	Young+	15915	13227	19123	0,692	-0,532	0,466	ExcludedFromTesting	-0,35	-1092	0,534	-1626	1	Young+	1,52	0,0909090909090909	0,155660377358491
Sumo1	14032	9992	18853	0,533	-0,909	0,886	Young+	3623	3666	3572	1037	0,053	0,034	ExcludedFromTesting	-0,294	-0,511	-0,034	-0,464	0,634	NoDiff	14032	0,347826086956522	0,537735849056604
Trak2	1955	1232	2817	0,431	-1215	0,846	Young+	20,78	22674	18519	1214	0,28	0,296	ExcludedFromTesting	0,075	-0,167	0,363	-0,537	0,668	NoDiff	1955	0,08300395256917	0,155660377358491
Casp8	24359	37569	8593	4386	2133	1	Old+	13026	16568	8799	1887	0,916	0,888	ExcludedFromTesting	1,13	1955	0,146	1817	1	Old+	24359	0,225296442687747	0,306603773584906
Mitd1	1922	2557	1165	2149	1104	0,806	Old+	17359	15763	19265	0,819	-0,289	0,264	ExcludedFromTesting	-0,421	-0,256	-0,617	0,371	0,458	NoDiff	1922	0,126482213438735	0,132075471698113
Pms1	1193	0,79	1674	0,475	-1075	0,806	Young+	23699	21886	25862	0,808	-0,308	0,326	ExcludedFromTesting	-0,043	-0,292	0,254	-0,597	0,688	NoDiff	1193	0,075098814229249	0,108490566037736
Inpp1	2,9	1,91	4081	0,468	-1096	0,786	Young+	32782	41718	22118	1896	0,923	0,712	ExcludedFromTesting	0,928	0,993	0,851	0,149	0,286	NoDiff	2,9	0,0592885375494071	0,14622641509434
Stat1	13,03	18189	6872	2717	1442	0,992	Old+	6436	3724	9671	0,385	-1376	0,998	ExcludedFromTesting	0,261	0,053	0,508	-0,46	0,594	NoDiff	13,03	0,422924901185771	0,283018867924528
Zap70	13647	10187	17777	0,566	-0,821	0,75	Young+	6306	6151	6,49	0,938	-0,092	0,04	ExcludedFromTesting	0,296	0,208	0,4	-0,196	0,138	NoDiff	13647	0,292490118577075	0,405660377358491
Imp4	5336	3887	7066	0,546	-0,872	0,768	Young+	7092	6552	7736	0,844	-0,245	0,126	ExcludedFromTesting	-0,34	-0,673	0,058	-0,731	0,912	Young+	5336	0,225296442687747	0,320754716981132
Dst	8861	11074	6221	1786	0,837	0,738	Old+	5529	4514	6,74	0,665	-0,589	0,506	ExcludedFromTesting	-0,25	-0,191	-0,32	0,121	0,092	NoDiff	8861	0,367588932806324	0,334905660377358
Mff	54194	3815	114316	0,034	-4864	1	Young+	10147	7042	13853	0,506	-0,981	0,886	ExcludedFromTesting	0,623	-0,65	2142	-2797	1	Young+	54194	0,213438735177866	0,386792452830189
Smap1	5,75	4006	7832	0,509	-0,974	0,832	Young+	6866	6864	6869	1,01	0,014	0,076	ExcludedFromTesting	-0,24	-0,318	-0,147	-0,16	0,138	NoDiff	5,75	0,221343873517787	0,344339622641509
Agfg1	3149	2128	4367	0,486	-1042	0,83	Young+	12874	13134	12563	1049	0,069	0,132	ExcludedFromTesting	-0,248	-0,463	0,009	-0,468	0,586	NoDiff	3149	0,134387351778656	0,226415094339623
Pecr	135015	98684	178373	0,557	-0,845	0,956	Young+	1153	1061	1263	0,839	-0,253	0,062	ExcludedFromTesting	0,051	-0,086	0,215	-0,306	0,254	NoDiff	135015	0,691699604743083	0,858490566037736
Dnpep	10032	7244	13,36	0,547	-0,87	0,794	Young+	4846	4841	4852	0,994	-0,009	0,056	ExcludedFromTesting	-0,091	-0,379	0,253	-0,634	0,878	Young+	10032	0,296442687747036	0,443396226415094
Pde6d	1446	1994	0,793	2428	1,28	0,858	Old+	36,73	28692	46323	0,617	-0,697	0,598	ExcludedFromTesting	0,42	0,471	0,36	0,108	0,304	NoDiff	1446	0,0790513833992095	0,0613207547169811
Farsb	10799	7854	14313	0,545	-0,876	0,776	Young+	6,1	5347	6998	0,772	-0,374	0,214	ExcludedFromTesting	0,068	-0,144	0,321	-0,461	0,602	NoDiff	10799	0,292490118577075	0,400943396226415
Mrpl44	6465	3905	9519	0,41	-1285	0,978	Young+	6263	6128	6423	0,954	-0,067	0,086	ExcludedFromTesting	-0,126	-0,336	0,125	-0,463	0,588	NoDiff	6465	0,225296442687747	0,363207547169811
Ngef	1469	0,524	2597	0,201	-2313	1	Young+	27017	32503	20,47	1586	0,666	0,578	ExcludedFromTesting	-0,049	-0,222	0,157	-0,364	0,478	NoDiff	1469	0,0553359683794466	0,136792452830189
Mterf4	3486	2581	4566	0,565	-0,823	0,702	Young+	14232	12653	16116	0,786	-0,348	0,29	ExcludedFromTesting	0,171	-0,02	0,4	-0,417	0,524	NoDiff	3486	0,142292490118577	0,188679245283019
Ppp1r7	9303	7034	12012	0,578	-0,79	0,748	Young+	5691	5559	5849	0,944	-0,083	0,054	ExcludedFromTesting	0,004	-0,136	0,172	-0,308	0,296	NoDiff	9303	0,284584980237154	0,415094339622642
Thap4	1393	0,911	1969	0,466	-1102	0,83	Young+	19005	22,76	14524	1573	0,654	0,546	ExcludedFromTesting	-0,04	-0,02	-0,065	0,054	0,198	NoDiff	1393	0,075098814229249	0,165094339622642
Atg4b	2495	1645	3509	0,462	-1114	0,858	Young+	9914	9299	10647	0,86	-0,218	0,196	ExcludedFromTesting	-0,513	-0,737	-0,245	-0,501	0,624	NoDiff	2495	0,154150197628458	0,235849056603774
Dtymk	17644	25762	7956	3237	1695	0,994	Old+	8724	11,24	5721	1956	0,968	0,91	ExcludedFromTesting	0,727	1442	-0,126	1563	1	Old+	17644	0,276679841897233	0,367924528301887
Actr3	15,26	20569	8923	2317	1212	0,976	Old+	4916	4276	5,68	0,752	-0,411	0,268	ExcludedFromTesting	0,029	0,255	-0,24	0,496	0,682	NoDiff	15,26	0,422924901185771	0,382075471698113
Acmsd	7234	4424	10587	0,413	-1275	0,958	Young+	6422	7724	4867	1616	0,693	0,598	ExcludedFromTesting	-0,264	-0,321	-0,196	-0,112	0,118	NoDiff	7234	0,213438735177866	0,438679245283019
Dbi	2396644	1873266	3021241	0,619	-0,692	0,906	Young+	0,327	0,255	0,413	0,624	-0,681	0,678	ExcludedFromTesting	-0,554	-0,792	-0,269	-0,518	0,746	NoDiff	2396644	1	1
Srgap2	3184	5563	0,345	16,22	4,02	1	Old+	28,56	22643	35,62	0,619	-0,693	0,596	ExcludedFromTesting	0,033	0,733	-0,802	1511	1	Old+	3184	0,122529644268775	0,0660377358490566
Rab29	3772	4891	2436	1979	0,984	0,772	Old+	22156	15587	29994	0,521	-0,94	0,78	ExcludedFromTesting	0,475	0,501	0,444	0,059	0,208	NoDiff	3772	0,150197628458498	0,108490566037736
Klhl12	6162	8198	3733	2,16	1111	0,798	Old+	20741	19838	21819	0,907	-0,141	0,152	ExcludedFromTesting	1003	1365	0,571	0,791	0,924	Old+	6162	0,150197628458498	0,14622641509434
Cyb5r1	2809	3724	1718	2148	1103	0,808	Old+	30094	25441	35647	0,721	-0,471	0,404	ExcludedFromTesting	0,568	0,693	0,419	0,285	0,36	NoDiff	2809	0,102766798418972	0,089622641509434
Mr1	4929	7877	1412	5595	2484	1	Old+	33211	29853	37218	0,798	-0,326	0,274	ExcludedFromTesting	0,427	0,933	-0,176	1115	0,986	Old+	4929	0,110671936758893	0,089622641509434
Glul	111798	170255	42036	4042	2015	0,998	Old+	10888	8885	13278	0,672	-0,574	0,492	ExcludedFromTesting	2,27	2,5	1996	0,506	0,738	NoDiff	111798	0,486166007905138	0,334905660377358
Rnf2	3436	2132	4992	0,435	-1,2	0,862	Young+	14713	12461	17401	0,711	-0,492	0,414	ExcludedFromTesting	0,179	-0,311	0,764	-1076	0,99	Young+	3436	0,138339920948617	0,179245283018868
Ahctf1	7077	4064	10673	0,383	-1385	0,974	Young+	6437	6697	6126	1,1	0,137	0,092	ExcludedFromTesting	-0,313	-0,596	0,026	-0,623	0,828	NoDiff	7077	0,217391304347826	0,39622641509434
Tfb2m	6997	4807	9,61	0,503	-0,991	0,854	Young+	7823	8527	6983	1,22	0,287	0,18	ExcludedFromTesting	-0,18	-0,382	0,062	-0,445	0,562	NoDiff	6997	0,205533596837945	0,35377358490566
Desi2	3786	2673	5115	0,532	-0,912	0,758	Young+	12122	10791	13709	0,78	-0,358	0,27	ExcludedFromTesting	0,084	-0,139	0,351	-0,495	0,632	NoDiff	3786	0,154150197628458	0,212264150943396
Capn2	12052	15414	8039	1893	0,921	0,852	Old+	5438	4569	6474	0,699	-0,516	0,388	ExcludedFromTesting	-0,02	0,024	-0,072	0,092	0,046	NoDiff	12052	0,379446640316206	0,35377358490566
Fh1	78487	55612	105787	0,527	-0,925	0,98	Young+	1623	1397	1892	0,731	-0,453	0,286	ExcludedFromTesting	0,09	-0,139	0,364	-0,511	0,728	NoDiff	78487	0,592885375494071	0,754716981132076
Dcaf8	25632	15615	37586	0,417	-1263	0,984	Young+	4569	3979	5274	0,76	-0,396	0,2	ExcludedFromTesting	0,402	0,033	0,841	-0,799	0,988	Young+	25632	0,407114624505929	0,533018867924528
Mpc2	128044	96811	165316	0,582	-0,782	0,908	Young+	0,984	0,837	1,16	0,723	-0,468	0,294	ExcludedFromTesting	-0,118	-0,279	0,073	-0,361	0,384	NoDiff	128044	0,727272727272727	0,882075471698113
Atp1b1	27458	35072	18372	1,92	0,941	0,836	Old+	5387	6641	3891	1699	0,765	0,756	ExcludedFromTesting	0,688	1277	-0,015	1288	1	Old+	27458	0,355731225296443	0,518867924528302
Kifap3	3406	5445	0,973	5,5	2459	0,996	Old+	29023	22059	37334	0,595	-0,75	0,624	ExcludedFromTesting	0,282	0,729	-0,252	0,984	0,95	Old+	3406	0,130434782608696	0,080188679245283
Kctd3	1554	0,587	2708	0,22	-2184	0,986	Young+	29488	34641	23338	1483	0,569	0,512	ExcludedFromTesting	0,298	-0,055	0,719	-0,775	0,848	Young+	1554	0,0553359683794466	0,122641509433962
Slc30a10	20843	7939	36242	0,222	-2169	1	Young+	5409	5086	5795	0,877	-0,19	0,074	ExcludedFromTesting	0,305	-0,169	0,872	-1052	1	Young+	20843	0,288537549407115	0,495283018867925
Iars2	16,46	21108	10913	1956	0,968	0,888	Old+	4852	4884	4814	1021	0,031	0,018	ExcludedFromTesting	0,096	0,267	-0,109	0,377	0,442	NoDiff	16,46	0,403162055335968	0,433962264150943
2001-03-01	84811	65845	107444	0,611	-0,71	0,8	Young+	1082	1188	0,955	1253	0,326	0,106	ExcludedFromTesting	-0,237	-0,205	-0,274	0,073	0,024	NoDiff	84811	0,628458498023715	0,806603773584906
Ppp2r5a	38,39	23126	56606	0,409	-1291	0,998	Young+	2,64	2366	2966	0,807	-0,31	0,128	ExcludedFromTesting	0,146	-0,228	0,592	-0,816	0,994	Young+	38,39	0,462450592885375	0,707547169811321
Atf3	5329	3123	7962	0,393	-1347	0,906	Young+	40,5	58031	19577	2922	1547	0,984	ExcludedFromTesting	1208	1376	1009	0,357	0,436	NoDiff	5329	0,0553359683794466	0,183962264150943
Tatdn3	1047	0,581	1603	0,354	-1496	0,906	Young+	28747	28155	29453	0,937	-0,093	0,296	ExcludedFromTesting	-0,309	-0,471	-0,116	-0,356	0,478	NoDiff	1047	0,0632411067193676	0,10377358490566
Angel2	2,07	1395	2876	0,484	-1048	0,798	Young+	13231	13,16	13317	0,994	-0,009	0,154	ExcludedFromTesting	-0,518	-0,671	-0,335	-0,33	0,402	NoDiff	2,07	0,122529644268775	0,19811320754717
Irf6	7511	5118	10366	0,49	-1031	0,862	Young+	8618	10441	6442	1,64	0,714	0,628	ExcludedFromTesting	0,159	0,323	-0,035	0,362	0,438	NoDiff	7511	0,185770750988142	0,367924528301887
Atf6	16044	8866	24,61	0,355	-1494	0,98	Young+	6246	5505	7,13	0,775	-0,368	0,21	ExcludedFromTesting	0,243	-0,2	0,771	-0,973	1	Young+	16044	0,292490118577075	0,429245283018868
Phyh	694373	547754	869349	0,63	-0,667	0,808	Young+	0,555	0,422	0,715	0,592	-0,756	0,788	ExcludedFromTesting	-0,144	-0,371	0,126	-0,496	0,73	NoDiff	694373	0,956521739130435	0,933962264150943
Uap1	8,21	5006	12034	0,414	-1272	0,952	Young+	7779	8093	7404	1092	0,127	0,076	ExcludedFromTesting	0,169	-0,179	0,586	-0,764	0,95	Young+	8,21	0,217391304347826	0,367924528301887
Fmo4	1535	2078	0,888	2,35	1232	0,854	Old+	29167	16021	44856	0,354	-1498	0,966	ExcludedFromTesting	-0,036	-0,173	0,127	-0,308	0,436	NoDiff	1535	0,118577075098814	0,0660377358490566
Pigc	2054	1243	3023	0,415	-1269	0,894	Young+	20418	23745	16448	1,46	0,546	0,482	ExcludedFromTesting	0,102	0,061	0,152	-0,077	0,218	NoDiff	2054	0,08300395256917	0,169811320754717
Cenpl	2031	2,79	1125	2471	1305	0,86	Old+	23179	17094	30441	0,571	-0,809	0,676	ExcludedFromTesting	0,219	0,266	0,162	0,119	0,27	NoDiff	2031	0,122529644268775	0,089622641509434
Dars2	2453	1,67	3386	0,496	-1011	0,776	Young+	19344	18812	19978	0,934	-0,099	0,186	ExcludedFromTesting	0,26	0,011	0,556	-0,557	0,692	NoDiff	2453	0,102766798418972	0,155660377358491
Stam	3027	1915	4355	0,44	-1185	0,9	Young+	12404	13419	11192	1213	0,279	0,208	ExcludedFromTesting	-0,188	-0,231	-0,136	-0,084	0,136	NoDiff	3027	0,130434782608696	0,240566037735849
Rsu1	7199	9326	4661	1964	0,974	0,818	Old+	11672	13612	9357	1455	0,541	0,434	ExcludedFromTesting	0,278	0,748	-0,283	1026	0,994	Old+	7199	0,185770750988142	0,264150943396226
Bmi1	67915	7359	140182	0,052	-4271	1	Young+	13976	7993	21116	0,379	-1399	0,998	ExcludedFromTesting	1567	0,189	3213	-3008	1	Young+	67915	0,25296442687747	0,287735849056604
Mllt10	4691	6123	2982	2044	1031	0,786	Old+	14577	15184	13852	1,09	0,125	0,16	ExcludedFromTesting	0,47	0,934	-0,084	1012	0,988	Old+	4691	0,16600790513834	0,193396226415094
Golga1	2834	3782	1704	2165	1114	0,814	Old+	23239	23902	22448	1086	0,119	0,202	ExcludedFromTesting	0,596	0,966	0,153	0,836	0,908	Old+	2834	0,106719367588933	0,122641509433962
Arpc5l	28023	17446	40646	0,424	-1238	0,968	Young+	5598	5424	5805	0,94	-0,09	0,034	ExcludedFromTesting	0,689	0,495	0,921	-0,427	0,544	NoDiff	28023	0,347826086956522	0,518867924528302
Spopl	2011	1423	2713	0,532	-0,91	0,71	Young+	13567	11289	16285	0,693	-0,529	0,442	ExcludedFromTesting	-0,084	-0,334	0,214	-0,552	0,696	NoDiff	2011	0,138339920948617	0,169811320754717
Med27	1411	0,877	2048	0,424	-1237	0,846	Young+	34421	38459	29602	1276	0,352	0,412	ExcludedFromTesting	0,11	0,133	0,081	0,044	0,328	NoDiff	1411	0,0553359683794466	0,108490566037736
Ttf1	7254	12311	1,22	10035	3327	1	Old+	40604	47857	31948	1551	0,633	0,54	ExcludedFromTesting	1178	2309	-0,171	2505	1	Old+	7254	0,0869565217391304	0,0943396226415094
Gtf3c5	1363	0,751	2093	0,371	-1431	0,858	Young+	32939	27623	39282	0,691	-0,534	0,498	ExcludedFromTesting	0,294	-0,178	0,857	-1058	0,946	Young+	1363	0,0671936758893281	0,0849056603773585
Abl1	1686	2,2	1073	2052	1037	0,748	Old+	25328	22087	29196	0,766	-0,385	0,362	ExcludedFromTesting	0,294	0,531	0,011	0,533	0,654	NoDiff	1686	0,0988142292490119	0,0943396226415094
Ntmt1	3841	5702	1,62	3471	1795	0,97	Old+	24645	22184	27582	0,787	-0,346	0,284	ExcludedFromTesting	0,62	1,24	-0,121	1341	0,996	Old+	3841	0,122529644268775	0,108490566037736
Ifih1	16269	20093	11706	1763	0,818	0,726	Old+	5543	4596	6673	0,689	-0,537	0,424	ExcludedFromTesting	0,261	0,328	0,181	0,149	0,088	NoDiff	16269	0,391304347826087	0,377358490566038
Nacc2	2902	2029	3944	0,515	-0,957	0,738	Young+	13,69	14433	12803	1123	0,167	0,148	ExcludedFromTesting	-0,352	-0,596	-0,061	-0,542	0,688	NoDiff	2902	0,126482213438735	0,216981132075472
Traf2	9608	16943	0,853	19419	4279	1	Old+	55,1	67206	40652	1661	0,732	0,596	ExcludedFromTesting	1588	3,02	-0,12	3136	1	Old+	9608	0,0711462450592885	0,0707547169811321
Neb	5141	3715	6842	0,547	-0,87	0,774	Young+	7746	8468	6885	1212	0,278	0,196	ExcludedFromTesting	0,041	-0,054	0,155	-0,22	0,212	NoDiff	5141	0,193675889328063	0,325471698113208
Dpp7	5582	7731	3017	2568	1,36	0,94	Old+	16599	17309	15751	1102	0,14	0,15	ExcludedFromTesting	0,44	0,856	-0,057	0,92	0,98	Old+	5582	0,154150197628458	0,179245283018868
Rbms1	9133	11356	6481	1744	0,802	0,73	Old+	5439	4723	6293	0,752	-0,411	0,266	ExcludedFromTesting	-0,199	-0,128	-0,283	0,164	0,132	NoDiff	9133	0,363636363636364	0,358490566037736
Zmynd19	1029	0,639	1493	0,433	-1208	0,84	Young+	28703	27436	30215	0,904	-0,145	0,296	ExcludedFromTesting	0,005	-0,001	0,012	-0,005	0,282	NoDiff	1029	0,0632411067193676	0,0990566037735849
Wdsub1	1251	1654	0,77	2,13	1091	0,77	Old+	35669	32863	39019	0,844	-0,244	0,316	ExcludedFromTesting	0,39	0,881	-0,197	1086	0,954	Old+	1251	0,0671936758893281	0,0754716981132075
Clp1	7163	3164	11936	0,269	-1897	0,992	Young+	20305	16527	24814	0,674	-0,568	0,486	ExcludedFromTesting	0,705	0,195	1313	-1108	0,994	Young+	7163	0,130434782608696	0,169811320754717
Zc3h15	16,88	11309	23529	0,484	-1048	0,942	Young+	4982	4726	5288	0,893	-0,164	0,056	ExcludedFromTesting	0,125	-0,174	0,482	-0,649	0,924	Young+	16,88	0,33596837944664	0,485849056603774
Nop10	109509	78,88	146062	0,54	-0,888	0,964	Young+	1384	1144	1672	0,685	-0,545	0,45	ExcludedFromTesting	0,159	-0,076	0,439	-0,51	0,748	NoDiff	109509	0,66798418972332	0,768867924528302
Elp4	6944	10531	2664	4028	2,01	0,982	Old+	25665	28726	22011	1294	0,372	0,312	ExcludedFromTesting	1142	2095	0,004	2,08	1	Old+	6944	0,122529644268775	0,136792452830189
Eif3m	30621	21,77	41184	0,528	-0,923	0,87	Young+	3177	2335	4183	0,558	-0,84	0,858	ExcludedFromTesting	0,188	-0,28	0,747	-1031	1	Young+	30621	0,494071146245059	0,575471698113208
Tcp11l1	1133	0,42	1985	0,219	-2188	0,992	Young+	27748	20907	35913	0,567	-0,818	0,646	ExcludedFromTesting	-0,318	-0,936	0,42	-1382	0,996	Young+	1133	0,0711462450592885	0,089622641509434
Fbxo3	35246	23851	48844	0,499	-1004	0,956	Young+	2586	1978	3313	0,596	-0,746	0,706	ExcludedFromTesting	0,042	-0,368	0,531	-0,902	0,998	Young+	35246	0,474308300395257	0,641509433962264
Caprin1	40604	31326	51676	0,601	-0,735	0,746	Young+	2486	2443	2538	0,965	-0,051	0,018	ExcludedFromTesting	0,145	0,058	0,248	-0,19	0,1	NoDiff	40604	0,50197628458498	0,669811320754717
Api5	10068	7724	12866	0,587	-0,769	0,702	Young+	3928	3986	3858	1028	0,041	0,036	ExcludedFromTesting	-0,523	-0,683	-0,332	-0,352	0,382	NoDiff	10068	0,304347826086957	0,485849056603774
Myef2	1,88	1033	2,89	0,363	-1462	0,914	Young+	28801	18075	41602	0,424	-1237	0,924	ExcludedFromTesting	0,229	-0,279	0,836	-1137	0,986	Young+	1,88	0,0948616600790514	0,089622641509434
Harbi1	3006	1461	4851	0,298	-1747	0,96	Young+	17232	16402	18223	0,895	-0,16	0,188	ExcludedFromTesting	0,372	-0,093	0,926	-1023	0,984	Young+	3006	0,102766798418972	0,169811320754717
Lrp4	1111	0,677	1629	0,436	-1197	0,846	Young+	23262	17291	30387	0,569	-0,813	0,674	ExcludedFromTesting	-0,31	-0,832	0,314	-1137	0,992	Young+	1111	0,0869565217391304	0,0990566037735849
Arfgap2	12928	9446	17083	0,557	-0,845	0,83	Young+	4797	4398	5273	0,842	-0,248	0,132	ExcludedFromTesting	0,095	-0,007	0,217	-0,221	0,174	NoDiff	12928	0,328063241106719	0,44811320754717
Pacsin3	7518	9616	5014	1901	0,927	0,818	Old+	9305	8705	10,02	0,883	-0,18	0,114	ExcludedFromTesting	0,252	0,513	-0,059	0,581	0,79	NoDiff	7518	0,24901185770751	0,264150943396226
Haus2	7118	4744	9951	0,475	-1074	0,814	Young+	16436	17,57	15082	1151	0,202	0,146	ExcludedFromTesting	0,632	0,193	1157	-0,964	0,98	Young+	7118	0,142292490118577	0,231132075471698
Vps39	2106	3141	0,871	3592	1845	0,97	Old+	27535	21978	34168	0,657	-0,605	0,532	ExcludedFromTesting	0,431	0,604	0,225	0,392	0,486	NoDiff	2106	0,110671936758893	0,080188679245283
Ndufaf1	11519	8094	15606	0,509	-0,974	0,858	Young+	5917	5403	6532	0,839	-0,254	0,13	ExcludedFromTesting	0,247	0,034	0,502	-0,459	0,624	NoDiff	11519	0,284584980237154	0,39622641509434
Ivd	24974	16178	35471	0,452	-1146	0,988	Young+	2559	2575	2541	1005	0,007	0,016	ExcludedFromTesting	-0,191	-0,331	-0,024	-0,305	0,29	NoDiff	24974	0,442687747035573	0,655660377358491
Slc23a2	2819	4443	0,882	4885	2288	0,99	Old+	33179	39276	25903	1525	0,609	0,534	ExcludedFromTesting	0,373	1033	-0,413	1465	1	Old+	2819	0,0790513833992095	0,0990566037735849
Slc27a2	197832	156338	247352	0,631	-0,664	0,75	Young+	0,634	0,561	0,721	0,773	-0,372	0,19	ExcludedFromTesting	-0,363	-0,468	-0,238	-0,237	0,156	NoDiff	197832	0,841897233201581	0,89622641509434
Stard7	52791	73135	28512	2,54	1345	0,992	Old+	4658	6378	2606	2446	1291	1	ExcludedFromTesting	0,777	1476	-0,056	1542	1	Old+	52791	0,434782608695652	0,608490566037736
Mrps5	8438	3663	14136	0,255	-1969	0,998	Young+	8405	7128	9928	0,726	-0,462	0,344	ExcludedFromTesting	-0,072	-0,604	0,564	-1,16	1	Young+	8438	0,213438735177866	0,325471698113208
Nop56	3482	4551	2206	2073	1052	0,798	Old+	14054	15756	12022	1346	0,429	0,346	ExcludedFromTesting	-0,068	0,383	-0,607	1022	0,99	Old+	3482	0,150197628458498	0,202830188679245
Idh3b	55421	38108	76082	0,502	-0,995	0,988	Young+	1487	1021	2043	0,496	-1012	0,968	ExcludedFromTesting	-0,276	-0,72	0,255	-0,976	1	Young+	55421	0,588932806324111	0,735849056603774
Rrbp1	45679	59374	29335	2021	1015	0,998	Old+	1,52	1791	1197	1507	0,592	0,514	ExcludedFromTesting	-0,27	0,213	-0,847	1061	1	Old+	45679	0,648221343873518	0,731132075471698
Snx5	9878	12276	7017	1732	0,793	0,73	Old+	6418	6191	6,69	0,937	-0,094	0,066	ExcludedFromTesting	0,079	0,306	-0,192	0,504	0,682	NoDiff	9878	0,328063241106719	0,339622641509434
Mgme1	1207	1,63	0,703	2275	1186	0,86	Old+	19297	15136	24264	0,602	-0,732	0,612	ExcludedFromTesting	-0,211	0,124	-0,61	0,695	0,836	Old+	1207	0,114624505928854	0,0943396226415094
Polr3f	1596	2085	1013	2007	1005	0,76	Old+	30,19	26462	34639	0,756	-0,403	0,422	ExcludedFromTesting	0,213	0,269	0,147	0,11	0,292	NoDiff	1596	0,08300395256917	0,080188679245283
Rbbp9	5292	3938	6906	0,578	-0,791	0,7	Young+	10415	9907	11021	0,894	-0,161	0,134	ExcludedFromTesting	-0,015	-0,253	0,27	-0,52	0,694	NoDiff	5292	0,185770750988142	0,264150943396226
Xrn2	20804	29542	10376	2827	1499	0,992	Old+	6569	7574	5,37	1422	0,508	0,368	ExcludedFromTesting	0,589	1172	-0,107	1282	1	Old+	20804	0,371541501976285	0,410377358490566
Gins1	4246	3078	5641	0,536	-0,9	0,722	Young+	25779	24,79	26959	0,935	-0,098	0,222	ExcludedFromTesting	0,555	0,316	0,839	-0,503	0,642	NoDiff	4246	0,0988142292490119	0,141509433962264
Rbck1	2,21	1342	3245	0,412	-1279	0,89	Young+	15292	16235	14166	1131	0,178	0,202	ExcludedFromTesting	-0,296	-0,5	-0,052	-0,462	0,576	NoDiff	2,21	0,110671936758893	0,193396226415094
Rtf2	21589	16573	27576	0,595	-0,75	0,712	Young+	3292	3175	3432	0,924	-0,114	0,03	ExcludedFromTesting	0,041	-0,129	0,243	-0,376	0,4	NoDiff	21589	0,41897233201581	0,575471698113208
Tpd52	12913	21633	2507	8397	3,07	1	Old+	14794	16185	13135	1215	0,281	0,212	ExcludedFromTesting	0,84	1852	-0,367	2205	1	Old+	12913	0,217391304347826	0,188679245283019
Pck1	582295	403399	795,79	0,506	-0,982	0,998	Young+	1283	1526	0,993	1549	0,631	0,596	ExcludedFromTesting	0,651	0,852	0,411	0,45	0,61	NoDiff	582295	0,897233201581028	0,943396226415094
Zbp1	3549	5821	0,838	6794	2764	0,998	Old+	34729	19891	52437	0,38	-1398	0,936	ExcludedFromTesting	1005	1089	0,904	0,191	0,358	NoDiff	3549	0,130434782608696	0,0518867924528302
Stx16	2,27	3363	0,965	3492	1804	0,966	Old+	16448	14706	18526	0,786	-0,347	0,318	ExcludedFromTesting	-0,131	0,223	-0,554	0,762	0,876	Old+	2,27	0,150197628458498	0,122641509433962
Ptpn1	6,63	10114	2472	4102	2036	0,996	Old+	20148	16092	24988	0,64	-0,644	0,554	ExcludedFromTesting	0,484	0,879	0,011	0,864	0,958	Old+	6,63	0,189723320158103	0,127358490566038
Atp9a	3513	2,2	5081	0,431	-1216	0,904	Young+	9756	8166	11654	0,681	-0,554	0,46	ExcludedFromTesting	-0,128	-0,705	0,56	-1278	1	Young+	3513	0,181818181818182	0,235849056603774
Car1	1267	0,784	1844	0,424	-1239	0,856	Young+	24253	25252	23059	1,08	0,111	0,256	ExcludedFromTesting	-0,308	-0,408	-0,189	-0,229	0,308	NoDiff	1267	0,0711462450592885	0,122641509433962
Chrna4	2,91	1885	4134	0,457	-1129	0,806	Young+	21767	20972	22715	0,928	-0,107	0,178	ExcludedFromTesting	0,307	0,015	0,656	-0,635	0,792	NoDiff	2,91	0,0988142292490119	0,14622641509434
Helz2	12226	19997	2953	6775	2,76	1	Old+	10	8927	11282	0,778	-0,362	0,236	ExcludedFromTesting	0,334	0,935	-0,383	1301	1	Old+	12226	0,312252964426877	0,221698113207547
Raly	11363	5877	17,91	0,324	-1625	0,988	Young+	9978	7967	12377	0,644	-0,634	0,578	ExcludedFromTesting	0,527	-0,036	1198	-1237	1	Young+	11363	0,225296442687747	0,297169811320755
Ahcy	223,6	174,98	281624	0,622	-0,685	0,796	Young+	0,755	0,669	0,858	0,786	-0,348	0,144	ExcludedFromTesting	-0,126	-0,249	0,02	-0,271	0,18	NoDiff	223,6	0,818181818181818	0,858490566037736
Ndrg3	2257	1148	3581	0,328	-1609	0,96	Young+	24708	28041	20731	1339	0,421	0,418	ExcludedFromTesting	0,319	0,114	0,564	-0,459	0,552	NoDiff	2257	0,0711462450592885	0,150943396226415
Skil	12176	20309	2,47	8276	3049	0,994	Old+	44339	61562	23784	2577	1366	0,962	ExcludedFromTesting	2033	3573	0,196	3,38	1	Old+	12176	0,0790513833992095	0,127358490566038
Ttc14	2667	1669	3859	0,43	-1218	0,894	Young+	14,85	15132	14513	1048	0,067	0,146	ExcludedFromTesting	-0,005	-0,151	0,168	-0,314	0,396	NoDiff	2667	0,114624505928854	0,19811320754717
Ncoa3	6475	10439	1744	5892	2559	1	Old+	25334	32866	16345	2026	1019	0,846	ExcludedFromTesting	0,754	1649	-0,314	1965	1	Old+	6475	0,110671936758893	0,155660377358491
Slc2a2	97911	73429	127128	0,585	-0,774	0,864	Young+	1538	1479	1608	0,91	-0,137	0,026	ExcludedFromTesting	0,173	0,055	0,313	-0,268	0,204	NoDiff	97911	0,675889328063241	0,80188679245283
Acad9	4997	6404	3317	1926	0,946	0,818	Old+	8395	7534	9424	0,802	-0,318	0,242	ExcludedFromTesting	0,016	0,176	-0,176	0,354	0,426	NoDiff	4997	0,25296442687747	0,245283018867925
Rab33b	1672	0,738	2787	0,261	-1937	0,98	Young+	25819	30999	19637	1,58	0,66	0,574	ExcludedFromTesting	-0,016	-0,362	0,396	-0,759	0,86	Young+	1672	0,0632411067193676	0,150943396226415
Aadac	438354	285,48	620792	0,459	-1125	1	Young+	0,821	0,698	0,968	0,72	-0,474	0,306	ExcludedFromTesting	0,163	-0,015	0,374	-0,382	0,448	NoDiff	438354	0,905138339920949	0,962264150943396
Sucnr1	29937	22,73	38538	0,592	-0,755	0,772	Young+	2657	2981	2271	1324	0,405	0,2	ExcludedFromTesting	0,024	0,073	-0,035	0,101	0,044	NoDiff	29937	0,434782608695652	0,665094339622642
Tm4sf1	1642	0,852	2586	0,338	-1563	0,962	Young+	22486	22426	22558	0,999	-0,002	0,244	ExcludedFromTesting	0,058	-0,102	0,25	-0,348	0,452	NoDiff	1642	0,0790513833992095	0,132075471698113
Tm4sf4	50546	30012	75,05	0,4	-1322	1	Young+	2657	2337	3039	0,769	-0,379	0,184	ExcludedFromTesting	0,241	-0,108	0,658	-0,769	0,988	Young+	50546	0,446640316205534	0,688679245283019
Wwtr1	5011	6868	2794	2,51	1327	0,93	Old+	14666	9713	20577	0,467	-1,1	0,902	ExcludedFromTesting	0,21	0,082	0,363	-0,292	0,316	NoDiff	5011	0,225296442687747	0,141509433962264
Ppid	20716	8489	35306	0,247	-2019	1	Young+	5268	3,9	6902	0,568	-0,817	0,796	ExcludedFromTesting	0,374	-0,245	1112	-1348	1	Young+	20716	0,324110671936759	0,476415094339623
Tsc22d2	7259	4476	10581	0,425	-1236	0,924	Young+	10385	9355	11615	0,807	-0,309	0,22	ExcludedFromTesting	0,28	0,029	0,581	-0,549	0,73	NoDiff	7259	0,197628458498024	0,278301886792453
Mme	7148	9215	4682	2015	1,01	0,808	Old+	12696	7747	18602	0,416	-1265	0,982	ExcludedFromTesting	0,37	0,148	0,635	-0,492	0,628	NoDiff	7148	0,25296442687747	0,169811320754717
Slc33a1	20191	14032	27541	0,514	-0,961	0,922	Young+	3862	3737	4011	0,937	-0,093	0,036	ExcludedFromTesting	-0,085	-0,383	0,27	-0,643	0,908	Young+	20191	0,367588932806324	0,537735849056604
Ccnl1	9,8	14216	4,53	3063	1615	0,986	Old+	9918	10,71	8973	1197	0,259	0,128	ExcludedFromTesting	0,354	0,912	-0,311	1,23	1	Old+	9,8	0,256916996047431	0,259433962264151
Nras	15647	3712	29891	0,126	-2991	1	Young+	11195	8123	14,86	0,539	-0,891	0,802	ExcludedFromTesting	0,742	-0,057	1696	-1,76	1	Young+	15647	0,201581027667984	0,287735849056604
Sike1	3233	4417	1819	2359	1238	0,886	Old+	18385	16722	20368	0,807	-0,309	0,258	ExcludedFromTesting	0,563	0,658	0,451	0,198	0,242	NoDiff	3233	0,142292490118577	0,127358490566038
Sec22b	24596	17,54	33015	0,527	-0,923	0,888	Young+	3504	3466	3549	0,979	-0,031	0,022	ExcludedFromTesting	0,068	-0,136	0,313	-0,445	0,614	NoDiff	24596	0,411067193675889	0,580188679245283
Stxbp3	19919	28472	9712	2938	1555	0,996	Old+	6753	6894	6585	1051	0,072	0,038	ExcludedFromTesting	0,594	1107	-0,018	1126	1	Old+	19919	0,363636363636364	0,358490566037736
Gpsm2	2971	2101	4,01	0,531	-0,913	0,75	Young+	13254	12,69	13927	0,92	-0,121	0,152	ExcludedFromTesting	-0,04	-0,161	0,105	-0,264	0,304	NoDiff	2971	0,138339920948617	0,207547169811321
Gstm4	12056	14738	8855	1683	0,751	0,7	Old+	4549	4,06	5132	0,796	-0,328	0,17	ExcludedFromTesting	-0,139	-0,03	-0,269	0,245	0,21	NoDiff	12056	0,379446640316206	0,410377358490566
Ahcyl1	24294	17,95	31864	0,566	-0,822	0,814	Young+	3998	3832	4196	0,904	-0,145	0,038	ExcludedFromTesting	0,174	-0,015	0,401	-0,434	0,556	NoDiff	24294	0,403162055335968	0,561320754716981
Rab13	2296	3055	1,39	2245	1166	0,806	Old+	22151	18409	26617	0,703	-0,508	0,438	ExcludedFromTesting	0,017	0,124	-0,112	0,248	0,326	NoDiff	2296	0,122529644268775	0,108490566037736
Tpm3	12572	15803	8717	1809	0,855	0,814	Old+	3736	3493	4025	0,868	-0,204	0,07	ExcludedFromTesting	-0,317	-0,153	-0,513	0,358	0,396	NoDiff	12572	0,426877470355731	0,443396226415094
4933434E20Rik	8706	6091	11826	0,518	-0,949	0,81	Young+	7768	7459	8137	0,913	-0,131	0,082	ExcludedFromTesting	0,078	-0,144	0,344	-0,495	0,64	NoDiff	8706	0,245059288537549	0,344339622641509
Hax1	15225	11523	19642	0,592	-0,757	0,714	Young+	3819	4,05	3544	1152	0,204	0,072	ExcludedFromTesting	-0,267	-0,4	-0,107	-0,28	0,288	NoDiff	15225	0,33201581027668	0,514150943396226
Efna1	19751	13702	26,97	0,519	-0,946	0,908	Young+	4888	5231	4479	1165	0,221	0,082	ExcludedFromTesting	0,346	0,241	0,471	-0,236	0,178	NoDiff	19751	0,339920948616601	0,514150943396226
Olfm3	3068	2085	4241	0,506	-0,983	0,796	Young+	16474	15,72	17374	0,897	-0,157	0,168	ExcludedFromTesting	0,101	-0,156	0,408	-0,568	0,708	NoDiff	3068	0,118577075098814	0,174528301886792
Plrg1	3678	2222	5416	0,411	-1283	0,944	Young+	9748	8,87	10796	0,832	-0,265	0,204	ExcludedFromTesting	-0,3	-0,509	-0,049	-0,452	0,562	NoDiff	3678	0,173913043478261	0,25
Tdo2	579496	417974	772257	0,544	-0,88	1	Young+	0,484	0,519	0,441	1175	0,233	0,05	ExcludedFromTesting	-0,305	-0,24	-0,383	0,145	0,046	NoDiff	579496	0,972332015810277	0,971698113207547
Ctso	41067	16848	69,97	0,24	-2062	1	Young+	5677	3316	8495	0,389	-1361	1	ExcludedFromTesting	0,778	0,003	1703	-1714	1	Young+	41067	0,411067193675889	0,462264150943396
Hcn3	1,22	0,78	1747	0,457	-1128	0,808	Young+	23492	16922	31333	0,535	-0,901	0,746	ExcludedFromTesting	-0,084	-0,385	0,274	-0,667	0,796	NoDiff	1,22	0,0909090909090909	0,0990566037735849
Rit1	2238	2,9	1449	1982	0,987	0,754	Old+	25603	21289	30752	0,683	-0,55	0,484	ExcludedFromTesting	0,251	0,44	0,024	0,407	0,512	NoDiff	2238	0,106719367588933	0,0990566037735849
Khdc4	3921	2538	5573	0,454	-1,14	0,878	Young+	9,14	9312	8934	1032	0,046	0,09	ExcludedFromTesting	-0,387	-0,675	-0,044	-0,644	0,822	NoDiff	3921	0,1699604743083	0,292452830188679
Naxe	30518	13592	50718	0,265	-1914	1	Young+	3429	2496	4542	0,55	-0,863	0,862	ExcludedFromTesting	0,144	-0,408	0,803	-1211	1	Young+	30518	0,411067193675889	0,599056603773585
Rnf115	15134	9067	22375	0,404	-1309	0,968	Young+	7634	6963	8435	0,825	-0,277	0,158	ExcludedFromTesting	0,631	0,303	1023	-0,717	0,936	Young+	15134	0,264822134387352	0,386792452830189
Polr3gl	1,61	0,442	3003	0,154	-2702	0,988	Young+	38749	26471	53403	0,5	-0,999	0,762	ExcludedFromTesting	0,388	-0,745	1,74	-2,48	1	Young+	1,61	0,0592885375494071	0,0707547169811321
Tars2	2,6	1793	3564	0,512	-0,965	0,806	Young+	9,53	9238	9877	0,932	-0,101	0,154	ExcludedFromTesting	-0,469	-0,501	-0,432	-0,059	0,144	NoDiff	2,6	0,158102766798419	0,245283018867925
Rwdd3	3,75	2642	5073	0,521	-0,941	0,748	Young+	20065	18162	22336	0,822	-0,282	0,262	ExcludedFromTesting	0,393	0,112	0,729	-0,603	0,788	NoDiff	3,75	0,114624505928854	0,155660377358491
Adh5	186471	144905	236076	0,614	-0,703	0,806	Young+	0,808	0,75	0,877	0,854	-0,227	0,056	ExcludedFromTesting	-0,133	-0,205	-0,046	-0,163	0,068	NoDiff	186471	0,810276679841897	0,882075471698113
Them4	4109	2508	6,02	0,42	-1253	0,934	Young+	8213	8226	8197	1025	0,036	0,1	ExcludedFromTesting	-0,497	-0,864	-0,059	-0,788	0,934	Young+	4109	0,177865612648221	0,30188679245283
Ppp3ca	21852	30231	11852	2576	1365	0,984	Old+	6047	7609	4182	1838	0,878	0,88	ExcludedFromTesting	0,656	1242	-0,043	1288	1	Old+	21852	0,371541501976285	0,495283018867925
Nfkb1	2722	3562	1719	2022	1016	0,77	Old+	22131	25529	18076	1,4	0,486	0,434	ExcludedFromTesting	0,272	0,702	-0,24	0,943	0,948	Old+	2722	0,102766798418972	0,14622641509434
Cisd2	10141	7459	13341	0,552	-0,857	0,806	Young+	3831	3254	4,52	0,728	-0,457	0,314	ExcludedFromTesting	-0,357	-0,631	-0,03	-0,592	0,834	NoDiff	10141	0,339920948616601	0,466981132075472
Bdh2	13544	9398	18492	0,503	-0,991	0,886	Young+	7535	8621	6239	1371	0,455	0,356	ExcludedFromTesting	0,476	0,39	0,58	-0,196	0,142	NoDiff	13544	0,225296442687747	0,415094339622642
Cth	134484	105174	169463	0,617	-0,696	0,786	Young+	1281	1405	1133	1244	0,315	0,128	ExcludedFromTesting	0,151	0,205	0,087	0,124	0,044	NoDiff	134484	0,703557312252964	0,806603773584906
Uox	777041	566616	1028161	0,552	-0,858	0,996	Young+	0,614	0,643	0,581	1117	0,16	0,008	ExcludedFromTesting	0,008	0,069	-0,066	0,126	0,038	NoDiff	777041	0,960474308300395	0,976415094339623
Asph	13607	7572	20809	0,368	-1441	0,998	Young+	5619	5163	6163	0,836	-0,258	0,13	ExcludedFromTesting	0,176	-0,17	0,589	-0,764	0,962	Young+	13607	0,288537549407115	0,443396226415094
Pip4p2	6225	3369	9634	0,349	-1519	0,982	Young+	13618	15081	11872	1278	0,354	0,272	ExcludedFromTesting	0,38	0,193	0,602	-0,41	0,504	NoDiff	6225	0,134387351778656	0,278301886792453
Nbn	2754	1771	3926	0,446	-1165	0,852	Young+	12121	12405	11782	1037	0,053	0,156	ExcludedFromTesting	-0,42	-0,543	-0,272	-0,281	0,334	NoDiff	2754	0,130434782608696	0,226415094339623
Atp6v0d2	3018	4691	1021	4577	2194	0,988	Old+	32131	24896	40766	0,604	-0,728	0,62	ExcludedFromTesting	0,834	1007	0,627	0,363	0,48	NoDiff	3018	0,106719367588933	0,0707547169811321
Cyp7a1	11348	14714	7332	1976	0,983	0,848	Old+	10584	9515	11859	0,804	-0,314	0,204	ExcludedFromTesting	0,597	0,797	0,359	0,446	0,582	NoDiff	11348	0,24901185770751	0,25
Sdcbp	41957	62912	16949	3719	1895	1	Old+	4373	4,57	4138	1094	0,129	0,034	ExcludedFromTesting	0,646	1142	0,054	1,08	1	Old+	41957	0,565217391304348	0,481132075471698
Tstd3	29752	42862	14107	3018	1593	1	Old+	5273	6348	3,99	1585	0,664	0,638	ExcludedFromTesting	0,516	1103	-0,184	1286	1	Old+	29752	0,403162055335968	0,485849056603774
Gtf2b	8139	4,51	12,47	0,37	-1434	0,986	Young+	7654	7256	8129	0,894	-0,162	0,078	ExcludedFromTesting	0,028	-0,297	0,416	-0,71	0,936	Young+	8139	0,217391304347826	0,35377358490566
Map3k7	3519	2056	5264	0,392	-1,35	0,952	Young+	8529	6883	10493	0,661	-0,597	0,518	ExcludedFromTesting	-0,44	-0,912	0,124	-1029	0,996	Young+	3519	0,189723320158103	0,254716981132075
Rars2	4258	2552	6294	0,408	-1292	0,888	Young+	15239	10983	20319	0,547	-0,869	0,77	ExcludedFromTesting	0,36	-0,319	1171	-1482	1	Young+	4258	0,154150197628458	0,174528301886792
Slc35a1	7,13	8908	5009	1764	0,818	0,724	Old+	10663	9823	11665	0,848	-0,239	0,144	ExcludedFromTesting	0,175	0,388	-0,08	0,469	0,608	NoDiff	7,13	0,237154150197628	0,240566037735849
C9orf72	5,29	7437	2729	2,75	1459	0,914	Old+	36685	43617	28413	1,52	0,604	0,516	ExcludedFromTesting	1339	1753	0,845	0,904	0,936	Old+	5,29	0,08300395256917	0,113207547169811
Aldob	847746	648555	1085,46	0,595	-0,748	0,964	Young+	0,417	0,444	0,386	1152	0,204	0,03	ExcludedFromTesting	-0,365	-0,289	-0,456	0,158	0,058	NoDiff	847746	0,984189723320158	0,985849056603774
Xpa	4079	2357	6135	0,385	-1378	0,936	Young+	7311	4777	10334	0,459	-1125	0,95	ExcludedFromTesting	-0,51	-1421	0,576	-2011	1	Young+	4079	0,229249011857708	0,268867924528302
Anp32b	18468	5546	33888	0,163	-2616	1	Young+	5826	3808	8235	0,458	-1125	0,954	ExcludedFromTesting	0,043	-0,702	0,933	-1,64	1	Young+	18468	0,312252964426877	0,438679245283019
Nans	5134	2855	7853	0,369	-1438	0,914	Young+	14716	12191	17,73	0,686	-0,543	0,46	ExcludedFromTesting	0,645	0,09	1308	-1217	1	Young+	5134	0,154150197628458	0,202830188679245
Hsdl2	25041	17493	34049	0,521	-0,942	0,918	Young+	3197	2832	3632	0,775	-0,367	0,172	ExcludedFromTesting	0,017	-0,204	0,281	-0,485	0,68	NoDiff	25041	0,454545454545455	0,584905660377358
Smim27	13082	9563	17283	0,555	-0,85	0,842	Young+	2601	2346	2906	0,816	-0,293	0,152	ExcludedFromTesting	-0,506	-0,844	-0,103	-0,726	0,946	Young+	13082	0,383399209486166	0,561320754716981
Smu1	20069	14	27312	0,5	-0,999	0,892	Young+	4267	3701	4941	0,76	-0,397	0,248	ExcludedFromTesting	0,097	-0,234	0,493	-0,723	0,952	Young+	20069	0,387351778656126	0,514150943396226
Aptx	2987	2116	4026	0,534	-0,904	0,714	Young+	17,14	19,57	14241	1,39	0,476	0,386	ExcludedFromTesting	-0,035	-0,137	0,086	-0,21	0,282	NoDiff	2987	0,106719367588933	0,202830188679245
Nol6	2225	3051	1239	2,51	1328	0,87	Old+	27533	26506	28757	0,913	-0,131	0,272	ExcludedFromTesting	0,453	0,618	0,256	0,351	0,45	NoDiff	2225	0,0948616600790514	0,0943396226415094
Elp1	3602	5303	1573	3355	1746	0,98	Old+	21571	20474	22879	0,913	-0,132	0,214	ExcludedFromTesting	0,091	0,416	-0,298	0,729	0,848	Old+	3602	0,134387351778656	0,122641509433962
Dcaf12	7999	10552	4951	2104	1073	0,86	Old+	11055	12537	9286	1361	0,444	0,344	ExcludedFromTesting	0,354	0,723	-0,087	0,806	0,962	Old+	7999	0,217391304347826	0,268867924528302
Nudt2	7985	10482	5004	2112	1079	0,886	Old+	9633	10551	8538	1211	0,276	0,196	ExcludedFromTesting	0,419	0,574	0,234	0,332	0,39	NoDiff	7985	0,229249011857708	0,273584905660377
Enho	1943	2472	1312	1902	0,928	0,72	Old+	22461	14577	31,87	0,466	-1101	0,884	ExcludedFromTesting	-0,054	-0,054	-0,054	0,019	0,204	NoDiff	1943	0,134387351778656	0,0943396226415094
Vcp	82079	54057	115521	0,467	-1098	0,988	Young+	1,62	1253	2058	0,604	-0,727	0,758	ExcludedFromTesting	0,056	-0,327	0,513	-0,834	1	Young+	82079	0,683794466403162	0,797169811320755
Tesk1	1351	0,853	1946	0,448	-1159	0,846	Young+	20046	18334	22089	0,817	-0,292	0,296	ExcludedFromTesting	-0,195	-0,394	0,042	-0,449	0,554	NoDiff	1351	0,0909090909090909	0,132075471698113
Pde4b	10327	14,74	5061	2907	1,54	0,978	Old+	12,43	15644	8594	1821	0,865	0,828	ExcludedFromTesting	0,556	1,25	-0,271	1,52	1	Old+	10327	0,201581027667984	0,283018867924528
Jak1	21105	26562	14593	1832	0,873	0,832	Old+	4516	4,72	4273	1087	0,12	0,046	ExcludedFromTesting	0,254	0,638	-0,204	0,83	0,992	Old+	21105	0,407114624505929	0,481132075471698
Atg4c	3509	2141	5142	0,422	-1244	0,866	Young+	18849	12977	25856	0,505	-0,986	0,838	ExcludedFromTesting	0,119	-0,582	0,956	-1531	1	Young+	3509	0,138339920948617	0,141509433962264
Dock7	1758	2536	0,83	3149	1655	0,94	Old+	23875	17818	31103	0,563	-0,829	0,712	ExcludedFromTesting	-0,132	0,084	-0,39	0,453	0,568	NoDiff	1758	0,118577075098814	0,089622641509434
Btf3l4	44265	63463	21355	2992	1581	1	Old+	4832	6,42	2937	2173	1,12	0,986	ExcludedFromTesting	0,629	1358	-0,241	1589	1	Old+	44265	0,430830039525692	0,566037735849057
Hook1	16261	11439	22015	0,519	-0,946	0,916	Young+	4558	4325	4835	0,894	-0,161	0,048	ExcludedFromTesting	0,074	-0,182	0,379	-0,556	0,798	NoDiff	16261	0,339920948616601	0,485849056603774
Echdc2	19467	11616	28836	0,399	-1327	0,998	Young+	2738	3042	2376	1265	0,339	0,204	ExcludedFromTesting	-0,253	-0,318	-0,177	-0,158	0,072	NoDiff	19467	0,367588932806324	0,632075471698113
Ndc1	1977	0,993	3151	0,318	-1651	0,95	Young+	26273	29873	21976	1355	0,438	0,432	ExcludedFromTesting	0,388	0,328	0,461	-0,132	0,284	NoDiff	1977	0,0632411067193676	0,136792452830189
Slc2a1	1653	0,996	2436	0,427	-1227	0,86	Young+	36,99	43366	29381	1,46	0,546	0,468	ExcludedFromTesting	0,371	0,471	0,253	0,208	0,332	NoDiff	1653	0,0513833992094862	0,113207547169811
Rragc	23641	34684	10463	3268	1709	0,998	Old+	8487	10148	6504	1524	0,608	0,534	ExcludedFromTesting	0,87	1474	0,149	1301	1	Old+	23641	0,304347826086957	0,377358490566038
Ndufs5	111535	76423	153438	0,499	-1002	0,992	Young+	1042	0,705	1444	0,484	-1046	0,976	ExcludedFromTesting	-0,215	-0,632	0,283	-0,92	0,998	Young+	111535	0,743083003952569	0,806603773584906
Ppt1	17,99	29795	3901	7,65	2935	1	Old+	13359	15945	10272	1552	0,634	0,556	ExcludedFromTesting	0,917	1923	-0,282	2212	1	Old+	17,99	0,221343873517787	0,25
Pithd1	3763	2814	4897	0,575	-0,799	0,712	Young+	9462	10499	8226	1,29	0,367	0,248	ExcludedFromTesting	-0,172	-0,148	-0,202	0,068	0,082	NoDiff	3763	0,16600790513834	0,287735849056604
Lypla2	1196	1774	0,506	3437	1781	0,97	Old+	13564	8927	19098	0,466	-1102	0,864	ExcludedFromTesting	-0,948	-0,767	-1163	0,4	0,504	NoDiff	1196	0,162055335968379	0,10377358490566
Pnrc2	64845	107,14	14369	7433	2894	1	Old+	7132	10223	3442	2961	1566	1	ExcludedFromTesting	1055	2213	-0,328	2544	1	Old+	64845	0,383399209486166	0,518867924528302
Prdx1	1016949	728781	1360847	0,536	-0,901	1	Young+	0,531	0,286	0,823	0,342	-1546	1	ExcludedFromTesting	-0,233	-0,72	0,349	-1064	1	Young+	1016949	0,988142292490119	0,981132075471698
Pomgnt1	4774	7127	1966	3547	1827	0,996	Old+	19788	20726	18,67	1134	0,181	0,182	ExcludedFromTesting	0,556	1114	-0,111	1235	0,998	Old+	4774	0,138339920948617	0,14622641509434
Lrrc41	2705	1951	3605	0,542	-0,883	0,72	Young+	13764	11833	16068	0,726	-0,463	0,402	ExcludedFromTesting	-0,065	-0,221	0,121	-0,359	0,458	NoDiff	2705	0,142292490118577	0,179245283018868
Mob3c	10,59	18644	0,978	19555	4289	1	Old+	70617	88798	48921	1784	0,835	0,686	ExcludedFromTesting	2183	3586	0,509	3,06	1	Old+	10,59	0,0553359683794466	0,0613207547169811
Cyp4a31	1285	0,818	1842	0,443	-1176	0,818	Young+	16786	21819	10779	2036	1026	0,818	ExcludedFromTesting	-0,508	-0,605	-0,393	-0,202	0,292	NoDiff	1285	0,0790513833992095	0,207547169811321
Cda	5,27	7495	2616	2917	1544	0,968	Old+	15,38	13212	17967	0,742	-0,43	0,354	ExcludedFromTesting	0,42	0,636	0,162	0,487	0,616	NoDiff	5,27	0,181818181818182	0,155660377358491
Pink1	40738	30059	53481	0,561	-0,834	0,864	Young+	1951	1651	2308	0,709	-0,496	0,356	ExcludedFromTesting	-0,16	-0,461	0,2	-0,663	0,94	Young+	40738	0,537549407114625	0,674528301886792
Zcchc17	3992	5,4	2313	2303	1204	0,892	Old+	12991	11896	14299	0,835	-0,261	0,198	ExcludedFromTesting	0,252	0,649	-0,222	0,875	0,968	Old+	3992	0,177865612648221	0,183962264150943
Khdrbs1	10883	14736	6286	2312	1209	0,938	Old+	8942	10954	6,54	1656	0,727	0,678	ExcludedFromTesting	0,474	1043	-0,206	1239	1	Old+	10883	0,245059288537549	0,339622641509434
Nipal3	2206	1428	3135	0,461	-1118	0,81	Young+	32399	40724	22464	1764	0,819	0,728	ExcludedFromTesting	0,627	0,725	0,509	0,194	0,304	NoDiff	2206	0,0553359683794466	0,136792452830189
Srrm1	21605	7507	38429	0,197	-2345	1	Young+	6618	4071	9657	0,425	-1233	0,982	ExcludedFromTesting	0,438	-0,469	1,52	-1985	1	Young+	21605	0,324110671936759	0,410377358490566
AU040320	2647	3387	1763	1963	0,973	0,746	Old+	15428	15827	14952	1058	0,081	0,208	ExcludedFromTesting	-0,026	0,193	-0,286	0,474	0,614	NoDiff	2647	0,138339920948617	0,160377358490566
Extl1	1026	1432	0,542	2664	1414	0,872	Old+	42378	31414	55464	0,564	-0,826	0,678	ExcludedFromTesting	0,193	0,308	0,055	0,257	0,412	NoDiff	1026	0,0711462450592885	0,0518867924528302
Ago3	1051	0,613	1574	0,386	-1372	0,846	Young+	34537	32395	37092	0,886	-0,175	0,314	ExcludedFromTesting	0,1	-0,268	0,54	-0,803	0,836	Young+	1051	0,0592885375494071	0,0849056603773585
Map7d1	4523	6866	1726	3925	1973	0,994	Old+	16,14	16292	15959	1003	0,005	0,114	ExcludedFromTesting	0,242	0,772	-0,39	1148	1	Old+	4523	0,162055335968379	0,155660377358491
Gnl2	6019	7597	4135	1799	0,847	0,734	Old+	10695	13215	7688	1729	0,79	0,72	ExcludedFromTesting	0,236	0,738	-0,364	1105	1	Old+	6019	0,185770750988142	0,292452830188679
Fam76a	2	1083	3096	0,351	-1,51	0,922	Young+	24466	24,78	24092	1035	0,049	0,256	ExcludedFromTesting	0,273	0,105	0,473	-0,37	0,464	NoDiff	2	0,075098814229249	0,132075471698113
Rpa2	1199	0,836	1633	0,531	-0,913	0,72	Young+	23817	17843	30947	0,583	-0,779	0,65	ExcludedFromTesting	-0,23	-0,513	0,107	-0,6	0,722	NoDiff	1199	0,0909090909090909	0,0990566037735849
Yrdc	5378	1602	9883	0,163	-2616	1	Young+	12908	12554	13331	0,947	-0,078	0,166	ExcludedFromTesting	0,058	-0,517	0,744	-1258	1	Young+	5378	0,130434782608696	0,254716981132075
Epb41	6731	3686	10366	0,358	-1484	0,994	Young+	5353	4,52	6347	0,718	-0,478	0,384	ExcludedFromTesting	-0,565	-1028	-0,012	-1016	0,994	Young+	6731	0,256916996047431	0,391509433962264
Mecr	4024	2721	5579	0,49	-1,03	0,86	Young+	7412	7444	7373	1024	0,034	0,094	ExcludedFromTesting	-0,629	-0,697	-0,549	-0,133	0,164	NoDiff	4024	0,193675889328063	0,311320754716981
Plekhm2	9899	17697	0,593	29792	4897	1	Old+	36203	24292	50417	0,49	-1,03	0,814	ExcludedFromTesting	0,951	1736	0,016	1733	1	Old+	9899	0,158102766798419	0,0566037735849057
Rheb	24865	17882	33199	0,536	-0,899	0,884	Young+	3,11	3135	3079	1014	0,02	0,014	ExcludedFromTesting	0,134	-0,034	0,334	-0,377	0,434	NoDiff	24865	0,407114624505929	0,594339622641509
Vamp3	3543	5164	1608	3279	1713	0,946	Old+	35858	25347	48402	0,532	-0,912	0,76	ExcludedFromTesting	0,618	0,784	0,421	0,381	0,488	NoDiff	3543	0,114624505928854	0,0707547169811321
Ube4b	9252	5751	13429	0,424	-1237	0,942	Young+	7093	7358	6777	1096	0,132	0,074	ExcludedFromTesting	0,087	-0,19	0,418	-0,6	0,806	NoDiff	9252	0,229249011857708	0,400943396226415
Pgd	14331	19027	8726	2156	1108	0,926	Old+	6717	7393	5,91	1247	0,318	0,18	ExcludedFromTesting	0,271	0,735	-0,282	1018	1	Old+	14331	0,324110671936759	0,377358490566038
Park7	121206	86459	162673	0,531	-0,913	0,986	Young+	0,915	0,838	1006	0,837	-0,256	0,092	ExcludedFromTesting	-0,219	-0,364	-0,045	-0,32	0,284	NoDiff	121206	0,707509881422925	0,858490566037736
Abcb8	2382	1702	3194	0,524	-0,933	0,746	Young+	11,29	12067	10362	1147	0,198	0,186	ExcludedFromTesting	-0,159	-0,332	0,046	-0,404	0,498	NoDiff	2382	0,130434782608696	0,221698113207547
H6pd	34082	26278	43395	0,603	-0,729	0,772	Young+	1705	1632	1792	0,915	-0,128	0,036	ExcludedFromTesting	-0,384	-0,545	-0,192	-0,342	0,352	NoDiff	34082	0,521739130434783	0,679245283018868
Klhl7	3146	1957	4567	0,429	-1,22	0,866	Young+	14665	14306	15093	0,96	-0,059	0,122	ExcludedFromTesting	-0,058	-0,266	0,189	-0,447	0,564	NoDiff	3146	0,126482213438735	0,19811320754717
Ctnnbip1	1,6	1011	2303	0,44	-1184	0,836	Young+	16,89	15154	18961	0,812	-0,3	0,294	ExcludedFromTesting	-0,234	-0,64	0,252	-0,871	0,946	Young+	1,6	0,102766798418972	0,14622641509434
Nmnat1	3545	2596	4677	0,551	-0,861	0,724	Young+	12189	12296	12061	1041	0,058	0,13	ExcludedFromTesting	-0,227	-0,46	0,051	-0,5	0,638	NoDiff	3545	0,150197628458498	0,231132075471698
Fam126a	1471	1982	0,861	2294	1198	0,832	Old+	27,78	22134	34519	0,651	-0,618	0,548	ExcludedFromTesting	0,257	0,553	-0,097	0,667	0,754	NoDiff	1471	0,0948616600790514	0,080188679245283
Tomm7	83039	62315	107771	0,579	-0,789	0,926	Young+	0,966	0,609	1392	0,439	-1189	0,992	ExcludedFromTesting	-0,433	-0,826	0,036	-0,87	0,992	Young+	83039	0,695652173913043	0,806603773584906
Pmpcb	29808	22126	38975	0,57	-0,811	0,878	Young+	1741	1673	1822	0,918	-0,124	0,03	ExcludedFromTesting	-0,392	-0,516	-0,245	-0,275	0,228	NoDiff	29808	0,50197628458498	0,669811320754717
Ints11	4526	2433	7024	0,344	-1541	0,962	Young+	19686	17292	22544	0,758	-0,399	0,318	ExcludedFromTesting	0,098	-0,179	0,43	-0,618	0,764	NoDiff	4526	0,114624505928854	0,165094339622642
Atad3a	4276	3112	5665	0,559	-0,839	0,71	Young+	7907	7733	8113	0,947	-0,078	0,104	ExcludedFromTesting	-0,329	-0,663	0,069	-0,742	0,918	Young+	4276	0,201581027667984	0,292452830188679
Prkcz	2792	1476	4363	0,344	-1539	0,972	Young+	14011	10,53	18164	0,579	-0,788	0,684	ExcludedFromTesting	-0,143	-0,641	0,452	-1,1	0,992	Young+	2792	0,138339920948617	0,179245283018868
Pank4	2,34	3531	0,918	3859	1948	0,966	Old+	44199	47875	39813	1232	0,301	0,326	ExcludedFromTesting	0,662	1346	-0,155	1,53	1	Old+	2,34	0,0671936758893281	0,0754716981132075
Cdk11b	2564	1344	4021	0,341	-1554	0,976	Young+	12124	9883	14798	0,663	-0,594	0,508	ExcludedFromTesting	-0,203	-0,756	0,457	-1215	1	Young+	2564	0,138339920948617	0,193396226415094
Gnb1	16794	21,68	10962	1954	0,966	0,892	Old+	4182	4818	3423	1411	0,497	0,394	ExcludedFromTesting	0,034	0,374	-0,372	0,757	0,972	Old+	16794	0,403162055335968	0,495283018867925
Sdf4	41635	26139	60129	0,426	-1231	0,994	Young+	3172	2419	4,07	0,596	-0,747	0,774	ExcludedFromTesting	0,409	0,006	0,889	-0,874	1	Young+	41635	0,513833992094862	0,622641509433962
5730480H06Rik	2,39	3697	0,829	4565	2191	0,992	Old+	39147	26274	54509	0,466	-1102	0,816	ExcludedFromTesting	0,587	0,995	0,1	0,857	0,91	Old+	2,39	0,0988142292490119	0,0566037735849057
Adgra3	4686	6592	2411	2734	1451	0,96	Old+	14669	16034	13039	1217	0,284	0,236	ExcludedFromTesting	0,339	0,831	-0,248	1072	0,994	Old+	4686	0,162055335968379	0,183962264150943
Nelfa	1732	2212	1,16	1,89	0,919	0,71	Old+	21721	19918	23873	0,842	-0,249	0,314	ExcludedFromTesting	0,054	0,379	-0,334	0,711	0,81	NoDiff	1732	0,102766798418972	0,113207547169811
Stx18	4569	5955	2916	2062	1044	0,832	Old+	14303	12035	17,01	0,718	-0,477	0,412	ExcludedFromTesting	0,191	0,267	0,099	0,183	0,2	NoDiff	4569	0,189723320158103	0,165094339622642
Rab28	2319	1,5	3297	0,457	-1,13	0,818	Young+	27249	29933	24045	1235	0,304	0,318	ExcludedFromTesting	0,218	0,215	0,222	-0,023	0,226	NoDiff	2319	0,075098814229249	0,132075471698113
Snx17	3008	3824	2034	1897	0,924	0,716	Old+	22,53	16371	29881	0,559	-0,839	0,72	ExcludedFromTesting	0,359	0,193	0,556	-0,343	0,44	NoDiff	3008	0,142292490118577	0,10377358490566
Ppargc1a	2271	1409	3,3	0,421	-1246	0,83	Young+	21382	15,39	28533	0,534	-0,906	0,762	ExcludedFromTesting	0,226	-0,542	1143	-1699	1	Young+	2271	0,114624505928854	0,117924528301887
Klf3	7922	5922	10,31	0,568	-0,817	0,716	Young+	6548	6764	6,29	1084	0,116	0,074	ExcludedFromTesting	-0,287	-0,531	0,005	-0,533	0,744	NoDiff	7922	0,25296442687747	0,372641509433962
Sel1l3	1233	0,733	1,83	0,411	-1284	0,872	Young+	32223	37463	25,97	1449	0,535	0,486	ExcludedFromTesting	0,305	0,174	0,462	-0,287	0,412	NoDiff	1233	0,0513833992094862	0,113207547169811
D5Ertd579e	3147	2116	4377	0,483	-1049	0,834	Young+	10145	9955	10372	0,957	-0,063	0,102	ExcludedFromTesting	-0,334	-0,635	0,024	-0,663	0,846	Young+	3147	0,158102766798419	0,245283018867925
Tbc1d14	1743	0,881	2772	0,318	-1654	0,938	Young+	27314	25628	29327	0,886	-0,175	0,262	ExcludedFromTesting	-0,161	-0,464	0,201	-0,655	0,764	NoDiff	1743	0,075098814229249	0,117924528301887
Grpel1	61,49	44744	81476	0,55	-0,863	0,96	Young+	1305	1112	1536	0,719	-0,477	0,32	ExcludedFromTesting	-0,325	-0,585	-0,014	-0,579	0,836	Young+	61,49	0,592885375494071	0,764150943396226
Lias	33788	19233	51159	0,389	-1362	0,934	Young+	10228	10045	10448	0,95	-0,074	0,042	ExcludedFromTesting	1469	1127	1877	-0,769	0,942	Young+	33788	0,264822134387352	0,39622641509434
Chic2	6,6	8324	4543	1869	0,902	0,732	Old+	12082	13265	10671	1234	0,303	0,216	ExcludedFromTesting	0,252	0,668	-0,243	0,897	0,986	Old+	6,6	0,193675889328063	0,245283018867925
Tmem165	2753	3718	1601	2284	1192	0,808	Old+	23963	20494	28103	0,738	-0,439	0,402	ExcludedFromTesting	0,447	0,639	0,217	0,426	0,538	NoDiff	2753	0,118577075098814	0,10377358490566
Paics	82651	64,38	104456	0,618	-0,694	0,722	Young+	1669	1538	1826	0,843	-0,246	0,06	ExcludedFromTesting	0,173	0,006	0,373	-0,364	0,392	NoDiff	82651	0,644268774703557	0,740566037735849
Pigg	2296	1234	3564	0,343	-1545	0,94	Young+	19466	18,41	20725	0,904	-0,146	0,228	ExcludedFromTesting	0,246	-0,3	0,898	-1188	0,996	Young+	2296	0,0948616600790514	0,14622641509434
Mtf2	7791	12004	2763	4365	2126	0,998	Old+	29727	34542	23981	1,41	0,496	0,428	ExcludedFromTesting	1094	1691	0,383	1284	0,994	Old+	7791	0,110671936758893	0,132075471698113
Zfp326	1891	1063	2,88	0,368	-1443	0,928	Young+	13082	13355	12756	1053	0,074	0,182	ExcludedFromTesting	-0,479	-1003	0,147	-1142	0,996	Young+	1891	0,114624505928854	0,19811320754717
Spp1	6292	3567	9544	0,388	-1365	0,862	Young+	46,22	40266	53325	0,753	-0,409	0,394	ExcludedFromTesting	1,8	1398	2281	-0,893	0,906	Young+	6292	0,0711462450592885	0,089622641509434
Aff1	2352	1411	3476	0,407	-1298	0,92	Young+	9337	9036	9696	0,945	-0,082	0,162	ExcludedFromTesting	-0,751	-1179	-0,239	-0,924	0,97	Young+	2352	0,150197628458498	0,25
Coq2	9924	13666	5457	2,48	1,31	0,962	Old+	8007	8103	7893	1041	0,058	0,048	ExcludedFromTesting	0,021	0,358	-0,381	0,766	0,94	Old+	9924	0,280632411067194	0,30188679245283
Plac8	4855	7293	1945	3766	1913	0,984	Old+	25,92	26033	25785	1014	0,02	0,188	ExcludedFromTesting	0,756	1088	0,361	0,722	0,846	Old+	4855	0,122529644268775	0,113207547169811
Hnrnpdl	12411	4912	21362	0,232	-2108	1	Young+	8817	6592	11472	0,583	-0,778	0,74	ExcludedFromTesting	0,395	-0,19	1092	-1272	1	Young+	12411	0,233201581027668	0,311320754716981
Wsb2	9843	12762	6,36	1997	0,998	0,844	Old+	7708	8437	6838	1,22	0,287	0,2	ExcludedFromTesting	0,331	0,719	-0,131	0,838	0,978	Old+	9843	0,280632411067194	0,320754716981132
Ccng2	9063	12693	4732	2672	1418	0,912	Old+	24575	33825	13537	2519	1333	0,966	ExcludedFromTesting	1395	2236	0,391	1853	1	Old+	9063	0,110671936758893	0,207547169811321
Eif2b1	5252	3356	7514	0,452	-1145	0,916	Young+	8,16	6932	9624	0,717	-0,479	0,402	ExcludedFromTesting	-0,127	-0,536	0,361	-0,901	0,994	Young+	5252	0,205533596837945	0,287735849056604
Cdk2ap1	4073	2269	6225	0,359	-1476	0,97	Young+	6424	5676	7318	0,78	-0,358	0,262	ExcludedFromTesting	-0,297	-0,742	0,235	-0,981	0,994	Young+	4073	0,209486166007905	0,330188679245283
Rilpl2	2912	4457	1067	4275	2096	0,976	Old+	30178	22023	39911	0,551	-0,861	0,714	ExcludedFromTesting	0,485	0,722	0,203	0,517	0,638	NoDiff	2912	0,122529644268775	0,0754716981132075
Cdkl2	2,46	0,751	4,5	0,179	-2486	0,99	Young+	39216	30698	49383	0,607	-0,721	0,594	ExcludedFromTesting	0,617	-0,029	1388	-1434	0,996	Young+	2,46	0,0592885375494071	0,080188679245283
G3bp2	61824	16725	115644	0,145	-2787	1	Young+	5458	2996	8395	0,358	-1482	1	ExcludedFromTesting	0,667	-0,3	1821	-2127	1	Young+	61824	0,442687747035573	0,509433962264151
Ran	50142	32,02	71769	0,454	-1,14	0,994	Young+	2266	1869	2,74	0,682	-0,552	0,446	ExcludedFromTesting	0,145	-0,118	0,459	-0,58	0,856	Young+	50142	0,553359683794466	0,721698113207547
Diablo	3121	1739	4771	0,36	-1473	0,964	Young+	10007	8,85	11387	0,771	-0,374	0,282	ExcludedFromTesting	-0,482	-0,867	-0,023	-0,851	0,95	Young+	3121	0,158102766798419	0,245283018867925
Psph	3232	4212	2061	2074	1052	0,756	Old+	23747	25061	22178	1112	0,154	0,246	ExcludedFromTesting	0,639	0,991	0,219	0,758	0,878	Old+	3232	0,102766798418972	0,127358490566038
Anapc7	3343	2336	4546	0,514	-0,962	0,756	Young+	12274	9462	15631	0,611	-0,711	0,632	ExcludedFromTesting	-0,167	-0,648	0,406	-1045	0,996	Young+	3343	0,162055335968379	0,193396226415094
Kdm2b	1,51	1996	0,93	2161	1112	0,788	Old+	31832	27423	37092	0,729	-0,456	0,442	ExcludedFromTesting	0,237	0,418	0,02	0,378	0,482	NoDiff	1,51	0,0790513833992095	0,0754716981132075
Pxmp2	88842	69479	111,95	0,615	-0,702	0,776	Young+	1097	1101	1093	1011	0,016	0,012	ExcludedFromTesting	-0,207	-0,227	-0,184	-0,04	0,012	NoDiff	88842	0,675889328063241	0,811320754716981
Ankle2	5098	3228	7331	0,442	-1177	0,908	Young+	9942	7676	12645	0,605	-0,724	0,68	ExcludedFromTesting	-0,157	-0,553	0,315	-0,873	0,976	Young+	5098	0,197628458498024	0,245283018867925
Golga3	5475	8078	2369	3291	1718	0,99	Old+	14901	16863	12559	1325	0,406	0,326	ExcludedFromTesting	0,078	0,768	-0,745	1509	1	Old+	5475	0,16600790513834	0,19811320754717
Pus1	2855	4063	1415	2877	1524	0,94	Old+	26414	16,76	37935	0,44	-1183	0,914	ExcludedFromTesting	0,28	0,479	0,041	0,429	0,54	NoDiff	2855	0,138339920948617	0,0849056603773585
Ulk1	9483	13998	4096	3404	1767	1	Old+	13401	19814	5748	3421	1775	1	ExcludedFromTesting	0,293	1261	-0,861	2114	1	Old+	9483	0,16600790513834	0,334905660377358
Rab35	2456	3904	0,728	5163	2368	0,998	Old+	23205	18628	28668	0,661	-0,598	0,516	ExcludedFromTesting	0,023	0,33	-0,345	0,686	0,808	NoDiff	2456	0,130434782608696	0,089622641509434
St7	2,77	3676	1687	2148	1103	0,79	Old+	33247	28,69	38685	0,728	-0,458	0,43	ExcludedFromTesting	0,646	0,991	0,235	0,742	0,852	Old+	2,77	0,0909090909090909	0,0849056603773585
Gatc	4088	2531	5945	0,433	-1208	0,894	Young+	11336	9925	13,02	0,771	-0,376	0,306	ExcludedFromTesting	-0,122	-0,525	0,358	-0,862	0,968	Young+	4088	0,162055335968379	0,231132075471698
Acads	4,33	3058	5848	0,526	-0,927	0,854	Young+	3794	3421	4,24	0,802	-0,318	0,17	ExcludedFromTesting	-1144	-1538	-0,674	-0,868	0,986	Young+	4,33	0,300395256916996	0,44811320754717
Ints1	4313	6,89	1239	5569	2477	1	Old+	25588	27596	23191	1216	0,282	0,262	ExcludedFromTesting	0,702	1206	0,101	1124	0,99	Old+	4313	0,114624505928854	0,108490566037736
2210016L21Rik	2,45	1626	3435	0,471	-1087	0,822	Young+	14363	12462	16633	0,747	-0,421	0,348	ExcludedFromTesting	-0,197	-0,658	0,353	-1025	0,98	Young+	2,45	0,126482213438735	0,169811320754717
Snx8	1528	2343	0,555	4196	2069	0,968	Old+	35831	30,32	42407	0,721	-0,473	0,46	ExcludedFromTesting	0,371	0,663	0,022	0,652	0,742	NoDiff	1528	0,0790513833992095	0,0613207547169811
Tmem168	19,52	4189	37815	0,11	-3178	1	Young+	16587	12557	21397	0,588	-0,766	0,682	ExcludedFromTesting	0,962	0,094	1998	-1892	1	Young+	19,52	0,16600790513834	0,235849056603774
Ube3b	2316	1649	3113	0,53	-0,916	0,726	Young+	13334	15,15	11166	1373	0,458	0,364	ExcludedFromTesting	-0,317	-0,376	-0,246	-0,117	0,186	NoDiff	2316	0,118577075098814	0,226415094339623
Actb	529145	692789	333853	2099	1,07	1	Old+	1033	1327	0,682	1,93	0,949	0,978	ExcludedFromTesting	0,366	0,805	-0,159	0,964	1	Old+	529145	0,980237154150198	0,938679245283019
Usp30	1,2	0,623	1888	0,338	-1567	0,886	Young+	31171	28183	34737	0,793	-0,334	0,378	ExcludedFromTesting	0,082	-0,468	0,738	-1223	0,978	Young+	1,2	0,0632411067193676	0,089622641509434
Arpc1b	11551	18068	3774	4719	2238	1	Old+	4523	4007	5139	0,777	-0,365	0,218	ExcludedFromTesting	-0,293	0,119	-0,786	0,9	0,992	Old+	11551	0,458498023715415	0,344339622641509
Pdap1	12165	7459	17782	0,413	-1276	0,998	Young+	2405	1723	3218	0,535	-0,902	0,88	ExcludedFromTesting	-0,756	-1304	-0,101	-1202	1	Young+	12165	0,395256916996047	0,594339622641509
Ptcd1	1404	0,754	2179	0,351	-1509	0,888	Young+	31933	27927	36715	0,749	-0,418	0,396	ExcludedFromTesting	0,22	0,251	0,182	0,047	0,254	NoDiff	1404	0,0632411067193676	0,089622641509434
Cpsf4	1985	2686	1148	2275	1186	0,874	Old+	17859	11012	26029	0,421	-1249	0,914	ExcludedFromTesting	-0,255	-0,276	-0,231	-0,046	0,222	NoDiff	1985	0,158102766798419	0,10377358490566
Phf14	3706	2,18	5528	0,4	-1322	0,934	Young+	10387	10769	9931	1082	0,114	0,124	ExcludedFromTesting	-0,181	-0,313	-0,022	-0,297	0,332	NoDiff	3706	0,150197628458498	0,273584905660377
Cyp3a25	134474	94925	181671	0,524	-0,932	0,99	Young+	1002	1,09	0,896	1207	0,271	0,082	ExcludedFromTesting	-0,144	-0,153	-0,132	-0,024	0,02	NoDiff	134474	0,739130434782609	0,839622641509434
Ndufa4	801598	547849	1104421	0,496	-1011	1	Young+	0,511	0,365	0,686	0,534	-0,906	0,954	ExcludedFromTesting	-0,218	-0,524	0,146	-0,662	0,954	Young+	801598	0,972332015810277	0,981132075471698
Usp12	1532	2181	0,758	2754	1462	0,894	Old+	21243	15477	28124	0,537	-0,898	0,714	ExcludedFromTesting	-0,425	-0,212	-0,679	0,45	0,554	NoDiff	1532	0,126482213438735	0,0943396226415094
C8b	99214	67696	136829	0,492	-1022	1	Young+	1387	1684	1033	1627	0,702	0,736	ExcludedFromTesting	0,058	0,178	-0,087	0,27	0,17	NoDiff	99214	0,612648221343874	0,834905660377358
Hsph1	8854	6585	11562	0,569	-0,813	0,738	Young+	6,58	6511	6663	0,992	-0,011	0,062	ExcludedFromTesting	-0,05	-0,23	0,166	-0,378	0,466	NoDiff	8854	0,268774703557312	0,377358490566038
Tspan12	56584	43718	71937	0,606	-0,723	0,754	Young+	1888	1422	2444	0,583	-0,778	0,786	ExcludedFromTesting	0,058	-0,291	0,475	-0,766	0,988	Young+	56584	0,604743083003953	0,721698113207547
Cul1	14105	19985	7087	2893	1533	0,992	Old+	5472	5947	4906	1203	0,267	0,104	ExcludedFromTesting	0,159	0,663	-0,442	1104	1	Old+	14105	0,375494071146245	0,39622641509434
Aass	58234	37555	82913	0,454	-1,14	1	Young+	1419	1444	1389	1024	0,034	0,022	ExcludedFromTesting	-0,18	-0,307	-0,028	-0,291	0,248	NoDiff	58234	0,529644268774704	0,773584905660377
Rbm28	4836	6368	3008	2,1	1,07	0,834	Old+	11811	13617	9654	1417	0,502	0,404	ExcludedFromTesting	0,265	0,675	-0,225	0,904	0,982	Old+	4836	0,177865612648221	0,231132075471698
Lrwd1	3177	4914	1105	4462	2158	0,98	Old+	34034	32,1	36343	0,87	-0,201	0,268	ExcludedFromTesting	0,848	1422	0,162	1243	0,992	Old+	3177	0,0948616600790514	0,080188679245283
Gnb2	8522	13135	3016	4352	2122	1	Old+	5821	6628	4858	1365	0,449	0,31	ExcludedFromTesting	-0,309	0,435	-1197	1629	1	Old+	8522	0,33596837944664	0,344339622641509
Pop7	4564	6241	2562	2429	1281	0,892	Old+	24551	25688	23195	1115	0,157	0,196	ExcludedFromTesting	0,718	1328	-0,009	1342	1	Old+	4564	0,114624505928854	0,132075471698113
Cald1	59209	44417	76862	0,583	-0,779	0,866	Young+	1878	1306	2561	0,502	-0,996	0,952	ExcludedFromTesting	0,044	-0,374	0,544	-0,932	1	Young+	59209	0,620553359683794	0,712264150943396
Exoc4	3522	5065	1,68	3058	1613	0,97	Old+	16356	12239	21268	0,584	-0,776	0,684	ExcludedFromTesting	0,287	0,438	0,106	0,343	0,404	NoDiff	3522	0,177865612648221	0,127358490566038
Calu	36258	49626	20305	2,43	1281	0,982	Old+	6554	8317	4,45	1871	0,903	0,92	ExcludedFromTesting	0,992	1656	0,199	1456	1	Old+	36258	0,347826086956522	0,481132075471698
Irf5	5553	3,5	8003	0,431	-1213	0,866	Young+	16132	11789	21316	0,555	-0,849	0,75	ExcludedFromTesting	0,094	-0,187	0,429	-0,612	0,776	NoDiff	5553	0,16600790513834	0,174528301886792
Ahcyl2	8439	11,4	4905	2306	1205	0,884	Old+	19705	25466	12,83	1937	0,954	0,862	ExcludedFromTesting	0,875	1468	0,167	1272	1	Old+	8439	0,138339920948617	0,226415094339623
Hibadh	91218	66441	120788	0,549	-0,866	0,974	Young+	1046	1,01	1089	0,924	-0,115	0,03	ExcludedFromTesting	-0,238	-0,363	-0,088	-0,288	0,248	NoDiff	91218	0,66798418972332	0,816037735849057
Gars	15909	6384	27276	0,233	-2101	1	Young+	5407	4236	6805	0,61	-0,713	0,652	ExcludedFromTesting	0,041	-0,715	0,943	-1668	1	Young+	15909	0,316205533596838	0,44811320754717
Tmem209	2209	1304	3289	0,389	-1361	0,908	Young+	24046	23891	24,23	0,972	-0,041	0,224	ExcludedFromTesting	0,332	0,003	0,725	-0,74	0,82	NoDiff	2209	0,08300395256917	0,132075471698113
Avl9	2547	1768	3477	0,51	-0,971	0,748	Young+	16553	18524	14201	1329	0,41	0,316	ExcludedFromTesting	0,085	0,089	0,08	0,02	0,132	NoDiff	2547	0,102766798418972	0,19811320754717
Herc6	4781	7161	1942	3701	1888	0,976	Old+	20752	13765	29,09	0,473	-1081	0,884	ExcludedFromTesting	0,7	0,718	0,678	0,037	0,162	NoDiff	4781	0,177865612648221	0,10377358490566
Abcg2	22337	15558	30427	0,508	-0,977	0,922	Young+	3164	3789	2417	1,57	0,651	0,604	ExcludedFromTesting	-0,116	-0,128	-0,102	-0,025	0,022	NoDiff	22337	0,41501976284585	0,622641509433962
Malsu1	3461	2508	4597	0,554	-0,851	0,754	Young+	5831	5642	6056	0,94	-0,089	0,11	ExcludedFromTesting	-0,827	-0,994	-0,626	-0,356	0,436	NoDiff	3461	0,213438735177866	0,344339622641509
Gsdme	1915	1272	2682	0,472	-1085	0,856	Young+	7687	7506	7902	0,932	-0,101	0,124	ExcludedFromTesting	-0,866	-1301	-0,347	-0,974	0,976	Young+	1915	0,162055335968379	0,264150943396226
Luc7l2	29569	40209	16871	2411	1,27	0,98	Old+	6736	8694	4,4	1985	0,989	0,944	ExcludedFromTesting	0,776	1425	0,001	1438	1	Old+	29569	0,351778656126482	0,485849056603774
Epha1	4746	1024	9187	0,114	-3136	1	Young+	23054	14297	33504	0,418	-1257	0,916	ExcludedFromTesting	0,731	-0,537	2245	-2798	1	Young+	4746	0,106719367588933	0,132075471698113
Zyx	8354	13901	1733	7996	2999	1	Old+	32,08	39985	22647	1768	0,822	0,684	ExcludedFromTesting	1029	1841	0,061	1786	1	Old+	8354	0,0988142292490119	0,122641509433962
Mkrn1	10709	5,48	16949	0,332	-1589	0,974	Young+	11804	8518	15727	0,543	-0,88	0,826	ExcludedFromTesting	0,509	-0,289	1,46	-1745	1	Young+	10709	0,225296442687747	0,25
Slc37a3	2731	1,88	3747	0,494	-1016	0,792	Young+	17834	15133	21058	0,719	-0,476	0,4	ExcludedFromTesting	0,057	-0,328	0,518	-0,848	0,948	Young+	2731	0,118577075098814	0,150943396226415
Nfu1	20359	14839	26946	0,556	-0,846	0,846	Young+	3123	2929	3354	0,88	-0,185	0,07	ExcludedFromTesting	-0,113	-0,381	0,207	-0,588	0,84	Young+	20359	0,387351778656126	0,570754716981132
Tgfa	2455	1456	3648	0,39	-1358	0,916	Young+	17553	21988	12,26	1804	0,851	0,742	ExcludedFromTesting	-0,135	-0,11	-0,164	0,047	0,17	NoDiff	2455	0,0909090909090909	0,216981132075472
Dusp11	11639	6,09	18261	0,337	-1569	0,992	Young+	8258	7044	9706	0,733	-0,448	0,322	ExcludedFromTesting	0,469	0,069	0,947	-0,876	0,99	Young+	11639	0,245059288537549	0,339622641509434
Cct7	25571	17106	35674	0,477	-1069	0,95	Young+	3471	2841	4222	0,674	-0,57	0,474	ExcludedFromTesting	0,075	-0,374	0,611	-0,979	1	Young+	25571	0,41897233201581	0,566037735849057
Ino80b	22073	40335	0,28	138356	7112	1	Old+	75,96	113565	31082	3715	1893	0,972	ExcludedFromTesting	1861	4313	-1065	5388	1	Old+	22073	0,0513833992094862	0,0660377358490566
Mogs	3753	2732	4,97	0,537	-0,896	0,738	Young+	7832	8639	6869	1251	0,323	0,224	ExcludedFromTesting	-0,53	-0,632	-0,409	-0,229	0,234	NoDiff	3753	0,185770750988142	0,320754716981132
Mrpl53	1,52	1086	2039	0,536	-0,899	0,848	Young+	2954	3902	1824	2121	1085	0,908	ExcludedFromTesting	-1983	-1747	-2266	0,503	0,654	NoDiff	1,52	0,201581027667984	0,452830188679245
Cnbp	108,27	78209	144145	0,541	-0,885	0,958	Young+	1091	0,828	1405	0,588	-0,766	0,794	ExcludedFromTesting	-0,183	-0,533	0,235	-0,762	0,984	Young+	108,27	0,675889328063241	0,811320754716981
Tmf1	5208	3497	7249	0,478	-1065	0,896	Young+	6977	6186	7,92	0,775	-0,368	0,23	ExcludedFromTesting	-0,275	-0,604	0,117	-0,731	0,92	Young+	5208	0,221343873517787	0,320754716981132
Hmces	1506	1948	0,978	1987	0,99	0,752	Old+	28011	25177	31393	0,819	-0,288	0,34	ExcludedFromTesting	0,078	0,409	-0,317	0,735	0,814	NoDiff	1506	0,0869565217391304	0,089622641509434
Uba3	14614	18293	10223	1795	0,844	0,772	Old+	7956	9006	6702	1357	0,44	0,314	ExcludedFromTesting	0,653	0,957	0,292	0,668	0,922	Old+	14614	0,292490118577075	0,358490566037736
Frmd4b	13799	17447	9445	1835	0,875	0,82	Old+	6671	9053	3828	2344	1229	1	ExcludedFromTesting	0,085	0,658	-0,599	1255	1	Old+	13799	0,296442687747036	0,452830188679245
Sec61a1	17446	12722	23083	0,546	-0,872	0,86	Young+	2619	2913	2267	1278	0,353	0,182	ExcludedFromTesting	-0,467	-0,564	-0,351	-0,216	0,148	NoDiff	17446	0,391304347826087	0,622641509433962
Abtb1	3609	2218	5,27	0,411	-1283	0,914	Young+	13088	14,74	11117	1325	0,406	0,302	ExcludedFromTesting	0,022	-0,151	0,227	-0,381	0,466	NoDiff	3609	0,126482213438735	0,245283018867925
Klf15	24683	17225	33583	0,505	-0,986	0,954	Young+	2331	2243	2435	0,919	-0,122	0,036	ExcludedFromTesting	-0,292	-0,532	-0,007	-0,537	0,766	NoDiff	24683	0,446640316205534	0,655660377358491
Nup210	1943	0,648	3,49	0,186	-2427	0,996	Young+	24926	17,79	33442	0,536	-0,9	0,722	ExcludedFromTesting	-0,35	-1021	0,451	-1466	0,998	Young+	1943	0,08300395256917	0,108490566037736
Tmem43	4317	6,68	1497	4451	2154	0,988	Old+	34374	17627	54359	0,33	-1601	0,984	ExcludedFromTesting	0,859	0,948	0,752	0,214	0,31	NoDiff	4317	0,154150197628458	0,0613207547169811
Itpr1	4194	2969	5655	0,527	-0,923	0,774	Young+	9765	7,4	12588	0,584	-0,775	0,696	ExcludedFromTesting	-0,064	-0,52	0,482	-1003	0,996	Young+	4194	0,197628458498024	0,235849056603774
Wnt5b	1912	2415	1311	1838	0,878	0,7	Old+	21795	20335	23538	0,863	-0,213	0,258	ExcludedFromTesting	-0,038	0,106	-0,209	0,317	0,408	NoDiff	1912	0,106719367588933	0,113207547169811
Kdm5a	5154	2881	7866	0,359	-1478	0,946	Young+	12015	11607	12502	0,936	-0,096	0,13	ExcludedFromTesting	-0,019	-0,555	0,622	-1,18	1	Young+	5154	0,158102766798419	0,254716981132075
Etv6	4237	5668	2529	2231	1158	0,856	Old+	21772	27,4	15056	1877	0,908	0,756	ExcludedFromTesting	0,517	1138	-0,224	1395	1	Old+	4237	0,110671936758893	0,179245283018868
Dusp16	9,6	6551	13239	0,502	-0,994	0,838	Young+	8296	6946	9907	0,708	-0,498	0,394	ExcludedFromTesting	0,243	-0,161	0,725	-0,884	0,994	Young+	9,6	0,25296442687747	0,325471698113208
Ddx47	5292	3559	7361	0,491	-1027	0,876	Young+	8828	9186	8401	1091	0,125	0,102	ExcludedFromTesting	-0,119	-0,271	0,061	-0,338	0,368	NoDiff	5292	0,181818181818182	0,306603773584906
Dera	15048	11486	19298	0,592	-0,757	0,734	Young+	3099	3065	3139	0,963	-0,054	0,024	ExcludedFromTesting	-0,313	-0,4	-0,209	-0,2	0,112	NoDiff	15048	0,367588932806324	0,55188679245283
Slco1a4	6515	4522	8893	0,508	-0,976	0,812	Young+	10091	9864	10361	0,963	-0,054	0,08	ExcludedFromTesting	0,162	-0,024	0,384	-0,404	0,492	NoDiff	6515	0,189723320158103	0,283018867924528
Mtmr14	1088	0,607	1662	0,356	-1489	0,904	Young+	25,13	29198	20276	1,43	0,516	0,47	ExcludedFromTesting	-0,261	-0,514	0,042	-0,576	0,67	NoDiff	1088	0,0632411067193676	0,132075471698113
Camk1	54358	99415	0,587	167722	7,39	1	Old+	50875	61263	38479	1607	0,685	0,594	ExcludedFromTesting	1856	3829	-0,499	4348	1	Old+	54358	0,0988142292490119	0,0707547169811321
Creld1	4544	2777	6652	0,405	-1304	0,942	Young+	9675	10239	9003	1119	0,162	0,142	ExcludedFromTesting	-0,087	-0,166	0,007	-0,196	0,204	NoDiff	4544	0,16600790513834	0,297169811320755
Emc3	18226	13605	23,74	0,578	-0,791	0,774	Young+	4567	4681	4,43	1,06	0,084	0,028	ExcludedFromTesting	0,204	-0,02	0,471	-0,487	0,678	NoDiff	18226	0,351778656126482	0,495283018867925
Mrpl51	47863	35476	62646	0,56	-0,837	0,896	Young+	1,93	2121	1703	1251	0,323	0,1	ExcludedFromTesting	-0,049	-0,081	-0,011	-0,06	0,028	NoDiff	47863	0,517786561264822	0,754716981132076
Clec2h	4108	1302	7456	0,174	-2523	1	Young+	24427	31676	15777	1987	0,99	0,83	ExcludedFromTesting	0,51	0,269	0,798	-0,536	0,64	NoDiff	4108	0,0671936758893281	0,207547169811321
Strn4	1785	2,51	0,92	2753	1461	0,898	Old+	23683	25313	21737	1186	0,246	0,29	ExcludedFromTesting	-0,126	0,523	-0,901	1446	1	Old+	1785	0,0948616600790514	0,113207547169811
Sult2a8	322085	237,42	423124	0,557	-0,844	0,956	Young+	1294	1321	1263	1,04	0,057	0,006	ExcludedFromTesting	0,528	0,509	0,55	-0,048	0,004	NoDiff	322085	0,881422924901186	0,891509433962264
Vasp	1823	2971	0,454	6431	2685	0,996	Old+	24886	16255	35186	0,478	-1066	0,842	ExcludedFromTesting	-0,222	-0,037	-0,444	0,438	0,542	NoDiff	1823	0,138339920948617	0,0707547169811321
Tmem238	1668	2,39	0,806	2777	1473	0,872	Old+	25433	28154	22185	1271	0,346	0,332	ExcludedFromTesting	0,233	0,845	-0,498	1342	0,994	Old+	1668	0,08300395256917	0,108490566037736
U2af2	6401	9084	3199	2823	1497	0,962	Old+	12891	13635	12003	1132	0,179	0,166	ExcludedFromTesting	0,211	0,698	-0,371	1073	0,994	Old+	6401	0,197628458498024	0,216981132075472
Cyfip1	7387	10113	4133	2431	1282	0,968	Old+	6901	6768	7,06	0,962	-0,055	0,054	ExcludedFromTesting	0,003	0,396	-0,466	0,862	0,988	Old+	7387	0,304347826086957	0,297169811320755
Prmt3	4743	6569	2563	2519	1333	0,852	Old+	34925	23533	48,52	0,494	-1018	0,81	ExcludedFromTesting	1,21	1058	1392	-0,321	0,432	NoDiff	4743	0,130434782608696	0,0754716981132075
Snrpa1	4412	3269	5775	0,571	-0,81	0,71	Young+	6759	5916	7766	0,759	-0,399	0,276	ExcludedFromTesting	-0,492	-0,762	-0,169	-0,6	0,796	NoDiff	4412	0,225296442687747	0,311320754716981
Mphosph10	4981	1454	9,19	0,163	-2618	0,992	Young+	34547	17097	55371	0,307	-1706	0,992	ExcludedFromTesting	0,643	-0,645	2,18	-2831	1	Young+	4981	0,106719367588933	0,0849056603773585
Blm	1158	0,605	1818	0,337	-1,57	0,956	Young+	21922	24273	19117	1243	0,314	0,364	ExcludedFromTesting	0,095	0,03	0,174	-0,161	0,312	NoDiff	1158	0,0632411067193676	0,136792452830189
Cib1	53,66	41,1	68,65	0,596	-0,746	0,776	Young+	1775	1711	1851	0,924	-0,115	0,03	ExcludedFromTesting	-0,074	-0,247	0,131	-0,382	0,446	NoDiff	53,66	0,588932806324111	0,693396226415094
Pex11a	20264	25727	13745	1854	0,891	0,836	Old+	4409	5224	3436	1531	0,615	0,544	ExcludedFromTesting	0,189	0,592	-0,292	0,89	0,998	Old+	20264	0,411067193675889	0,514150943396226
Ctsc	52665	73082	28301	2582	1368	0,972	Old+	9241	6002	13106	0,451	-1147	0,988	ExcludedFromTesting	1454	1348	1,58	-0,25	0,172	NoDiff	52665	0,50197628458498	0,30188679245283
Yif1b	2618	1849	3535	0,537	-0,897	0,756	Young+	12043	13398	10426	1311	0,391	0,308	ExcludedFromTesting	-0,247	-0,307	-0,176	-0,114	0,16	NoDiff	2618	0,126482213438735	0,235849056603774
Psmd8	23142	15994	31672	0,506	-0,983	0,966	Young+	2124	2071	2187	0,944	-0,083	0,03	ExcludedFromTesting	-0,436	-0,68	-0,145	-0,531	0,766	NoDiff	23142	0,426877470355731	0,655660377358491
Nfkbib	2303	3181	1255	2515	1,33	0,906	Old+	11186	11554	10748	1,07	0,097	0,168	ExcludedFromTesting	-0,462	-0,177	-0,804	0,62	0,792	NoDiff	2303	0,162055335968379	0,179245283018868
Pak4	1,12	0,767	1541	0,52	-0,942	0,71	Young+	37276	34178	40973	0,833	-0,263	0,358	ExcludedFromTesting	0,246	-0,099	0,658	-0,747	0,806	NoDiff	1,12	0,0592885375494071	0,0754716981132075
Tmem126b	11765	8966	15105	0,599	-0,74	0,704	Young+	4556	4655	4439	1043	0,061	0,038	ExcludedFromTesting	-0,117	-0,22	0,006	-0,228	0,142	NoDiff	11765	0,312252964426877	0,481132075471698
Tmem126a	59547	33603	90508	0,366	-1449	0,996	Young+	3904	2632	5421	0,486	-1042	0,98	ExcludedFromTesting	0,623	0,053	1304	-1246	1	Young+	59547	0,533596837944664	0,570754716981132
Rab30	3077	1345	5145	0,252	-1987	0,984	Young+	35813	42,97	27272	1586	0,665	0,58	ExcludedFromTesting	0,736	0,52	0,994	-0,47	0,58	NoDiff	3077	0,0553359683794466	0,132075471698113
Smg1	4564	5,93	2933	2041	1029	0,824	Old+	10483	8686	12627	0,687	-0,542	0,442	ExcludedFromTesting	0,015	0,187	-0,191	0,392	0,47	NoDiff	4564	0,221343873517787	0,202830188679245
Ipo5	11444	8,01	15541	0,514	-0,96	0,81	Young+	7121	6213	8205	0,744	-0,427	0,298	ExcludedFromTesting	0,391	0,051	0,796	-0,771	0,948	Young+	11444	0,292490118577075	0,363207547169811
Qprt	67698	52943	85308	0,619	-0,692	0,696	Young+	2129	2085	2181	0,954	-0,068	0,014	ExcludedFromTesting	0,282	0,127	0,466	-0,337	0,31	NoDiff	67698	0,529644268774704	0,731132075471698
Ino80e	1269	1764	0,679	2531	1,34	0,874	Old+	25677	26404	24,81	1092	0,126	0,258	ExcludedFromTesting	-0,011	0,302	-0,384	0,704	0,782	NoDiff	1269	0,08300395256917	0,0943396226415094
Plekhb1	6204	8499	3466	2454	1295	0,956	Old+	9603	6209	13653	0,451	-1,15	0,948	ExcludedFromTesting	0,308	0,412	0,183	0,23	0,242	NoDiff	6204	0,25296442687747	0,19811320754717
Ppme1	1156	0,668	1738	0,379	-1,4	0,91	Young+	15588	16254	14794	1066	0,093	0,192	ExcludedFromTesting	-0,587	-0,645	-0,518	-0,148	0,222	NoDiff	1156	0,0948616600790514	0,169811320754717
Pgm2l1	1431	2025	0,721	2816	1493	0,882	Old+	54738	54,1	55499	0,98	-0,029	0,376	ExcludedFromTesting	0,665	0,877	0,412	0,468	0,578	NoDiff	1431	0,0513833992094862	0,0518867924528302
Fus	8358	10917	5304	2031	1022	0,898	Old+	4116	3778	4521	0,826	-0,277	0,128	ExcludedFromTesting	-0,605	-0,402	-0,847	0,428	0,556	NoDiff	8358	0,399209486166008	0,424528301886792
Bckdk	1183	0,817	1,62	0,511	-0,97	0,728	Young+	23642	24899	22141	1135	0,182	0,262	ExcludedFromTesting	-0,207	-0,276	-0,123	-0,139	0,312	NoDiff	1183	0,0711462450592885	0,127358490566038
Phkg2	9111	3711	15555	0,234	-2093	0,99	Young+	15433	13216	18079	0,729	-0,456	0,368	ExcludedFromTesting	0,983	0,252	1854	-1597	1	Young+	9111	0,154150197628458	0,221698113207547
Rnf40	4507	6106	2599	2,35	1233	0,894	Old+	14542	12746	16685	0,766	-0,385	0,306	ExcludedFromTesting	0,218	0,42	-0,024	0,448	0,572	NoDiff	4507	0,185770750988142	0,165094339622642
Abcc6	10446	6324	15365	0,411	-1283	0,99	Young+	3969	4056	3866	1048	0,068	0,052	ExcludedFromTesting	-0,409	-0,582	-0,203	-0,387	0,452	NoDiff	10446	0,308300395256917	0,533018867924528
Dctn5	13,23	8276	19142	0,435	-1202	0,882	Young+	8517	5507	12,11	0,453	-1142	0,974	ExcludedFromTesting	0,488	-0,185	1292	-1486	1	Young+	13,23	0,308300395256917	0,297169811320755
Mrpl17	62,56	35162	95258	0,37	-1433	1	Young+	2749	2036	3599	0,571	-0,808	0,83	ExcludedFromTesting	0,452	0,021	0,966	-0,933	1	Young+	62,56	0,521739130434783	0,665094339622642
Rrp8	2325	3239	1234	2,59	1373	0,91	Old+	28947	20476	39057	0,52	-0,943	0,766	ExcludedFromTesting	0,332	0,543	0,079	0,448	0,584	NoDiff	2325	0,114624505928854	0,080188679245283
Acsm3	15,15	11331	19708	0,577	-0,793	0,772	Young+	3368	3548	3152	1127	0,172	0,048	ExcludedFromTesting	-0,268	-0,471	-0,026	-0,444	0,596	NoDiff	15,15	0,375494071146245	0,556603773584906
Fam53b	4027	6894	0,605	11119	3475	1	Old+	29443	17,08	44198	0,387	-1371	0,958	ExcludedFromTesting	0,278	0,743	-0,276	1012	0,962	Old+	4027	0,16600790513834	0,0660377358490566
Abraxas2	5108	3502	7023	0,501	-0,997	0,806	Young+	12703	13541	11703	1168	0,225	0,158	ExcludedFromTesting	0,209	0,013	0,444	-0,421	0,526	NoDiff	5108	0,146245059288538	0,245283018867925
Dhx32	11744	6125	18,45	0,329	-1602	0,988	Young+	8656	6601	11109	0,594	-0,751	0,694	ExcludedFromTesting	0,48	-0,041	1103	-1142	0,998	Young+	11744	0,245059288537549	0,325471698113208
Stim1	2982	4084	1666	2498	1321	0,886	Old+	17728	15456	20439	0,767	-0,384	0,344	ExcludedFromTesting	0,088	0,262	-0,121	0,395	0,49	NoDiff	2982	0,146245059288538	0,132075471698113
Swap70	1628	2498	0,589	4259	2,09	0,966	Old+	45895	47905	43495	1,1	0,138	0,382	ExcludedFromTesting	0,773	1213	0,248	0,963	0,886	Old+	1628	0,0592885375494071	0,0566037735849057
St5	4962	2125	8348	0,254	-1976	0,998	Young+	12,4	14217	10231	1399	0,484	0,422	ExcludedFromTesting	0,161	-0,194	0,584	-0,766	0,922	Young+	4962	0,126482213438735	0,287735849056604
Cdk16	2379	3661	0,848	4418	2143	0,99	Old+	42171	52,36	30011	1792	0,841	0,688	ExcludedFromTesting	0,646	1463	-0,33	1806	1	Old+	2379	0,0632411067193676	0,089622641509434
Glrx3	50,86	29344	76538	0,388	-1366	1	Young+	2579	1779	3534	0,506	-0,983	0,946	ExcludedFromTesting	0,213	-0,285	0,807	-1089	1	Young+	50,86	0,557312252964427	0,660377358490566
LTO1	4232	6408	1635	3833	1938	0,974	Old+	26779	29209	23879	1252	0,324	0,302	ExcludedFromTesting	0,534	1281	-0,356	1671	1	Old+	4232	0,106719367588933	0,122641509433962
Cttn	6411	8268	4196	1948	0,962	0,798	Old+	8382	8068	8756	0,912	-0,133	0,066	ExcludedFromTesting	-0,035	0,349	-0,493	0,835	0,974	Old+	6411	0,25296442687747	0,273584905660377
Magix	1131	0,792	1536	0,517	-0,952	0,746	Young+	21219	22025	20256	1073	0,102	0,242	ExcludedFromTesting	-0,307	-0,211	-0,421	0,199	0,272	NoDiff	1131	0,075098814229249	0,132075471698113
Gpkow	5382	8049	2199	3702	1888	0,982	Old+	18306	18,7	17835	1061	0,085	0,16	ExcludedFromTesting	0,487	0,919	-0,029	0,962	0,962	Old+	5382	0,150197628458498	0,150943396226415
Timm17b	8883	6803	11365	0,596	-0,747	0,702	Young+	4552	5,05	3958	1298	0,377	0,214	ExcludedFromTesting	-0,334	-0,394	-0,263	-0,111	0,074	NoDiff	8883	0,272727272727273	0,485849056603774
Ftsj1	3156	3983	2168	1802	0,85	0,716	Old+	14639	16925	11,91	1423	0,509	0,43	ExcludedFromTesting	0,069	0,635	-0,607	1243	1	Old+	3156	0,134387351778656	0,19811320754717
Otc	202605	158,34	255432	0,617	-0,696	0,814	Young+	0,636	0,743	0,508	1465	0,551	0,452	ExcludedFromTesting	-0,355	-0,186	-0,557	0,376	0,446	NoDiff	202605	0,806324110671937	0,891509433962264
Dynlt3	50532	66402	31593	2106	1074	0,956	Old+	3792	4077	3452	1,17	0,227	0,058	ExcludedFromTesting	0,697	0,97	0,372	0,598	0,89	Old+	50532	0,517786561264822	0,584905660377358
Brcc3	44807	24563	68966	0,363	-1463	1	Young+	4292	2807	6065	0,466	-1101	0,988	ExcludedFromTesting	0,701	0,049	1479	-1423	1	Young+	44807	0,478260869565217	0,523584905660377
Magee1	2251	1525	3117	0,492	-1022	0,76	Young+	41,36	34325	49755	0,706	-0,501	0,492	ExcludedFromTesting	0,642	0,514	0,794	-0,254	0,406	NoDiff	2251	0,0632411067193676	0,0754716981132075
Cox7b	292128	222053	375756	0,589	-0,763	0,92	Young+	0,759	0,726	0,8	0,91	-0,136	0,024	ExcludedFromTesting	-0,038	-0,076	0,007	-0,078	0,024	NoDiff	292128	0,837944664031621	0,891509433962264
Magt1	26456	20197	33925	0,596	-0,746	0,738	Young+	2622	2827	2377	1181	0,24	0,084	ExcludedFromTesting	-0,134	-0,144	-0,122	-0,028	0,026	NoDiff	26456	0,442687747035573	0,632075471698113
2610002M06Rik	32198	4583	65153	0,071	-3817	1	Young+	12428	8092	17602	0,458	-1126	0,964	ExcludedFromTesting	0,943	-0,288	2411	-2699	1	Young+	32198	0,213438735177866	0,292452830188679
Serpina7	34823	50101	16,59	2954	1563	0,994	Old+	11377	7425	16092	0,459	-1124	0,97	ExcludedFromTesting	1411	1403	1419	-0,022	0,05	NoDiff	34823	0,407114624505929	0,235849056603774
Glt28d2	1202	0,742	1751	0,43	-1218	0,856	Young+	33754	35068	32185	1112	0,153	0,29	ExcludedFromTesting	-0,142	-0,401	0,166	-0,547	0,646	NoDiff	1202	0,0592885375494071	0,0990566037735849
Nono	14,11	10737	18136	0,594	-0,752	0,716	Young+	4419	4042	4869	0,835	-0,26	0,106	ExcludedFromTesting	0,056	-0,291	0,47	-0,754	0,974	Young+	14,11	0,324110671936759	0,481132075471698
Abcb7	21666	14307	30449	0,474	-1076	0,944	Young+	5189	4942	5485	0,9	-0,152	0,05	ExcludedFromTesting	0,325	-0,049	0,771	-0,826	0,992	Young+	21666	0,320158102766798	0,504716981132076
Msl3	5989	8327	3,2	2606	1382	0,94	Old+	15208	16178	14052	1166	0,222	0,182	ExcludedFromTesting	0,456	0,841	-0,005	0,854	0,962	Old+	5989	0,162055335968379	0,193396226415094
Ctps2	2,84	3924	1547	2449	1292	0,902	Old+	22052	18605	26165	0,713	-0,488	0,416	ExcludedFromTesting	0,316	0,485	0,113	0,385	0,472	NoDiff	2,84	0,126482213438735	0,108490566037736
Zfp275	2,72	4226	0,923	4,53	2179	0,986	Old+	50253	47316	53759	0,867	-0,205	0,312	ExcludedFromTesting	0,834	1453	0,096	1341	0,994	Old+	2,72	0,0671936758893281	0,0613207547169811
Haus7	4211	3055	5591	0,535	-0,903	0,734	Young+	11698	10595	13014	0,82	-0,285	0,208	ExcludedFromTesting	0,021	-0,251	0,345	-0,594	0,764	NoDiff	4211	0,162055335968379	0,221698113207547
Abcd1	2,33	3395	1059	3226	1,69	0,95	Old+	18009	16103	20285	0,8	-0,322	0,308	ExcludedFromTesting	-0,122	0,157	-0,455	0,617	0,744	NoDiff	2,33	0,138339920948617	0,122641509433962
Psmd10	10327	7714	13446	0,579	-0,788	0,736	Young+	7513	6782	8386	0,811	-0,302	0,17	ExcludedFromTesting	0,165	-0,134	0,522	-0,653	0,866	Young+	10327	0,260869565217391	0,358490566037736
Tsc22d3	30388	43013	15,32	2768	1469	0,998	Old+	5085	6005	3987	1495	0,58	0,492	ExcludedFromTesting	0,582	1135	-0,077	1209	1	Old+	30388	0,411067193675889	0,490566037735849
Slc25a15	87,05	63248	115455	0,547	-0,871	0,962	Young+	1559	1747	1335	1295	0,373	0,178	ExcludedFromTesting	0,091	0,155	0,015	0,127	0,06	NoDiff	87,05	0,608695652173913	0,806603773584906
Eif4ebp1	9969	6808	13741	0,5	-1	0,91	Young+	5294	4579	6147	0,744	-0,427	0,298	ExcludedFromTesting	-0,153	-0,322	0,05	-0,368	0,432	NoDiff	9969	0,292490118577075	0,429245283018868
Rab20	4297	5658	2672	2123	1086	0,874	Old+	16193	14783	17876	0,815	-0,295	0,244	ExcludedFromTesting	0,002	0,177	-0,206	0,37	0,466	NoDiff	4297	0,1699604743083	0,165094339622642
Arhgef7	3519	6003	0,555	11109	3474	1	Old+	33179	34,87	31161	1147	0,197	0,292	ExcludedFromTesting	0,644	1727	-0,648	2402	1	Old+	3519	0,0948616600790514	0,080188679245283
Aga	12073	4774	20782	0,228	-2136	1	Young+	8613	6226	11461	0,541	-0,887	0,828	ExcludedFromTesting	0,366	-0,376	1252	-1,62	1	Young+	12073	0,245059288537549	0,320754716981132
Dlc1	4202	2475	6265	0,399	-1326	0,952	Young+	8,66	8821	8468	1027	0,038	0,098	ExcludedFromTesting	-0,364	-0,729	0,072	-0,817	0,948	Young+	4202	0,173913043478261	0,30188679245283
Eri1	3875	5053	2468	2086	1061	0,768	Old+	20654	19789	21686	0,896	-0,159	0,142	ExcludedFromTesting	0,511	0,695	0,291	0,38	0,454	NoDiff	3875	0,134387351778656	0,136792452830189
Smim19	8516	5979	11543	0,518	-0,948	0,782	Young+	7745	6384	9,37	0,682	-0,553	0,456	ExcludedFromTesting	0,259	-0,249	0,865	-1115	1	Young+	8516	0,24901185770751	0,325471698113208
Kat6a	1419	1872	0,877	2154	1107	0,808	Old+	23688	16,09	32756	0,496	-1011	0,79	ExcludedFromTesting	-0,277	-0,31	-0,237	-0,074	0,266	NoDiff	1419	0,118577075098814	0,0849056603773585
Tenm3	1024	1427	0,544	2615	1387	0,864	Old+	29045	23837	35259	0,692	-0,532	0,474	ExcludedFromTesting	-0,124	0,008	-0,283	0,302	0,4	NoDiff	1024	0,08300395256917	0,0707547169811321
Wwc2	4122	6585	1183	5586	2482	0,996	Old+	22006	19177	25382	0,765	-0,386	0,346	ExcludedFromTesting	0,671	1146	0,105	1056	0,978	Old+	4122	0,134387351778656	0,10377358490566
Wrn	2695	1801	3763	0,488	-1034	0,764	Young+	20963	16472	26321	0,623	-0,683	0,598	ExcludedFromTesting	0,393	0,143	0,693	-0,565	0,698	NoDiff	2695	0,110671936758893	0,127358490566038
Fgl1	157491	222611	79778	2773	1471	1	Old+	1,46	0,974	2,04	0,476	-1,07	0,994	ExcludedFromTesting	0,272	0,209	0,347	-0,136	0,044	NoDiff	157491	0,810276679841897	0,75
Slc7a2	92196	71899	116419	0,614	-0,703	0,748	Young+	1642	1901	1332	1413	0,498	0,36	ExcludedFromTesting	0,152	0,22	0,071	0,138	0,046	NoDiff	92196	0,636363636363636	0,792452830188679
Ufsp2	30527	22,19	40477	0,546	-0,873	0,84	Young+	3,07	2621	3607	0,726	-0,462	0,322	ExcludedFromTesting	0,138	-0,134	0,462	-0,593	0,862	Young+	30527	0,454545454545455	0,589622641509434
Nek1	1902	0,994	2987	0,334	-1582	0,926	Young+	21831	19,47	24649	0,783	-0,353	0,314	ExcludedFromTesting	0,223	-0,318	0,868	-1193	0,988	Young+	1902	0,0909090909090909	0,127358490566038
F11	16624	11751	22439	0,532	-0,91	0,898	Young+	2797	3179	2342	1357	0,44	0,262	ExcludedFromTesting	-0,411	-0,437	-0,38	-0,055	0,028	NoDiff	16624	0,387351778656126	0,60377358490566
Sall1	2185	1458	3052	0,469	-1092	0,83	Young+	16212	17009	15261	1109	0,149	0,204	ExcludedFromTesting	-0,06	-0,227	0,139	-0,381	0,462	NoDiff	2185	0,102766798418972	0,179245283018868
Rbl2	3318	2027	4858	0,41	-1287	0,926	Young+	9915	10382	9358	1108	0,148	0,146	ExcludedFromTesting	-0,38	-0,525	-0,206	-0,324	0,374	NoDiff	3318	0,150197628458498	0,273584905660377
Eif2ak3	1461	0,939	2083	0,445	-1169	0,79	Young+	18286	21494	14458	1509	0,594	0,516	ExcludedFromTesting	-0,307	-0,378	-0,223	-0,148	0,238	NoDiff	1461	0,0790513833992095	0,169811320754717
Got2	136397	104859	174034	0,603	-0,731	0,876	Young+	0,784	0,751	0,824	0,909	-0,138	0,04	ExcludedFromTesting	-0,281	-0,343	-0,207	-0,133	0,056	NoDiff	136397	0,770750988142292	0,886792452830189
Slc10a7	1009	0,363	1,78	0,199	-2,33	0,982	Young+	31466	33948	28504	1169	0,226	0,338	ExcludedFromTesting	-0,26	-0,53	0,063	-0,597	0,686	NoDiff	1009	0,0513833992094862	0,108490566037736
Gpt2	83979	65797	105678	0,628	-0,672	0,714	Young+	1819	1973	1635	1205	0,269	0,066	ExcludedFromTesting	0,228	0,24	0,214	0,024	0,006	NoDiff	83979	0,588932806324111	0,778301886792453
Gab1	1684	1137	2337	0,484	-1046	0,796	Young+	21328	23526	18704	1279	0,355	0,294	ExcludedFromTesting	-0,082	-0,177	0,031	-0,185	0,262	NoDiff	1684	0,08300395256917	0,150943396226415
Cog4	9897	6876	13503	0,509	-0,974	0,876	Young+	6067	5,47	6781	0,799	-0,324	0,184	ExcludedFromTesting	-0,109	-0,457	0,306	-0,766	0,97	Young+	9897	0,284584980237154	0,382075471698113
Mt2	4564	7678	0,847	9139	3192	1	Old+	33621	12112	59,29	0,205	-2285	0,998	ExcludedFromTesting	0,497	0,575	0,405	0,168	0,322	NoDiff	4564	0,193675889328063	0,0518867924528302
Nudt7	294195	227267	374066	0,605	-0,725	0,84	Young+	0,943	1069	0,792	1353	0,436	0,246	ExcludedFromTesting	0,187	0,311	0,039	0,267	0,182	NoDiff	294195	0,877470355731225	0,89622641509434
Arl2bp	3318	5516	0,695	7613	2928	1	Old+	50096	61692	36257	1,72	0,782	0,644	ExcludedFromTesting	0,74	1612	-0,301	1924	1	Old+	3318	0,0592885375494071	0,0754716981132075
Coq9	17638	12509	23,76	0,525	-0,929	0,9	Young+	3274	3039	3555	0,86	-0,218	0,082	ExcludedFromTesting	-0,322	-0,643	0,06	-0,703	0,962	Young+	17638	0,387351778656126	0,547169811320755
Polr2c	8,51	10,68	5921	1791	0,841	0,722	Old+	10329	11511	8917	1297	0,375	0,244	ExcludedFromTesting	0,391	0,707	0,014	0,703	0,918	Old+	8,51	0,225296442687747	0,292452830188679
Pgls	11,17	6994	16153	0,433	-1208	0,982	Young+	3531	2833	4363	0,643	-0,638	0,564	ExcludedFromTesting	-0,493	-0,921	0,018	-0,937	1	Young+	11,17	0,363636363636364	0,504716981132076
Mthfsd	1654	2118	1099	2017	1012	0,738	Old+	52004	51183	52983	0,951	-0,072	0,302	ExcludedFromTesting	0,521	0,71	0,294	0,403	0,52	NoDiff	1654	0,0553359683794466	0,0613207547169811
Mbtps1	8024	12173	3072	3978	1992	1	Old+	11824	13137	10257	1301	0,379	0,284	ExcludedFromTesting	0,428	1139	-0,42	1574	1	Old+	8024	0,213438735177866	0,235849056603774
Ifi30	51947	86915	10215	8379	3067	1	Old+	8253	8472	7992	1069	0,096	0,024	ExcludedFromTesting	1097	1923	0,111	1813	1	Old+	51947	0,458498023715415	0,325471698113208
Ntpcr	1748	2577	0,758	3363	1,75	0,952	Old+	23645	18598	29669	0,621	-0,688	0,594	ExcludedFromTesting	-0,202	0,034	-0,484	0,502	0,638	NoDiff	1748	0,118577075098814	0,089622641509434
Atp13a1	1644	0,907	2523	0,354	-1,5	0,93	Young+	11652	10147	13449	0,748	-0,418	0,378	ExcludedFromTesting	-0,899	-1325	-0,391	-0,934	0,952	Young+	1644	0,126482213438735	0,188679245283019
Ciao2b	10365	4006	17954	0,226	-2142	0,998	Young+	10349	7774	13423	0,576	-0,796	0,718	ExcludedFromTesting	0,589	-0,044	1343	-1391	1	Young+	10365	0,205533596837945	0,283018867924528
Psmb10	13411	8613	19137	0,461	-1117	0,922	Young+	7741	4279	11873	0,36	-1474	0,998	ExcludedFromTesting	0,363	-0,265	1112	-1379	1	Young+	13411	0,320158102766798	0,30188679245283
Pla2g15	2055	2664	1329	2105	1074	0,774	Old+	22405	14474	31,87	0,444	-1,17	0,862	ExcludedFromTesting	0,011	-0,183	0,242	-0,448	0,562	NoDiff	2055	0,138339920948617	0,089622641509434
Vps4a	3556	4454	2486	1816	0,861	0,724	Old+	16896	18269	15258	1,18	0,239	0,218	ExcludedFromTesting	0,171	0,641	-0,389	1015	0,996	Old+	3556	0,134387351778656	0,174528301886792
4931406C07Rik	123919	58262	202274	0,285	-1811	1	Young+	2628	1512	3,96	0,379	-1398	1	ExcludedFromTesting	0,628	-0,022	1403	-1429	1	Young+	123919	0,656126482213439	0,745283018867924
Taf1d	6713	9841	2979	3,3	1722	0,992	Old+	9615	9844	9343	1067	0,093	0,064	ExcludedFromTesting	0,071	0,281	-0,18	0,468	0,608	NoDiff	6713	0,241106719367589	0,245283018867925
Gabarapl2	34342	25918	44396	0,58	-0,785	0,822	Young+	1971	1867	2095	0,892	-0,165	0,028	ExcludedFromTesting	-0,281	-0,399	-0,14	-0,258	0,164	NoDiff	34342	0,517786561264822	0,702830188679245
Tmem170	1845	2525	1034	2422	1276	0,866	Old+	16586	15,35	18061	0,824	-0,278	0,27	ExcludedFromTesting	-0,397	-0,199	-0,632	0,406	0,506	NoDiff	1845	0,130434782608696	0,127358490566038
Cfdp1	10102	6963	13848	0,5	-1001	0,922	Young+	3312	3149	3507	0,896	-0,158	0,064	ExcludedFromTesting	-0,566	-0,839	-0,24	-0,596	0,798	NoDiff	10102	0,339920948616601	0,514150943396226
Bcar1	2051	1449	2771	0,519	-0,946	0,726	Young+	13611	14,43	12634	1148	0,2	0,182	ExcludedFromTesting	-0,451	-0,802	-0,032	-0,761	0,904	Young+	2051	0,118577075098814	0,19811320754717
Sprtn	1651	2257	0,927	2397	1261	0,852	Old+	39693	32182	48656	0,665	-0,589	0,526	ExcludedFromTesting	0,137	0,277	-0,03	0,318	0,412	NoDiff	1651	0,075098814229249	0,0660377358490566
Birc3	2823	3705	1,77	2078	1055	0,786	Old+	17492	16114	19137	0,831	-0,266	0,206	ExcludedFromTesting	0,456	0,727	0,132	0,579	0,76	NoDiff	2823	0,134387351778656	0,136792452830189
Sesn3	6983	4749	9649	0,489	-1032	0,85	Young+	7811	8434	7068	1182	0,241	0,124	ExcludedFromTesting	0,126	-0,03	0,312	-0,35	0,396	NoDiff	6983	0,205533596837945	0,35377358490566
Cul5	9166	3567	15848	0,234	-2097	1	Young+	9427	8215	10874	0,749	-0,417	0,282	ExcludedFromTesting	0,291	-0,343	1047	-1391	1	Young+	9166	0,201581027667984	0,316037735849057
Dixdc1	4062	2677	5714	0,471	-1088	0,846	Young+	15089	14809	15423	0,959	-0,061	0,122	ExcludedFromTesting	0,108	-0,112	0,37	-0,478	0,618	NoDiff	4062	0,130434782608696	0,202830188679245
Pts	36005	17032	58646	0,294	-1765	1	Young+	4,68	3485	6107	0,571	-0,81	0,838	ExcludedFromTesting	0,605	0,09	1219	-1144	1	Young+	36005	0,375494071146245	0,528301886792453
Zpr1	4992	3605	6648	0,557	-0,844	0,74	Young+	7859	7,57	8204	0,939	-0,091	0,08	ExcludedFromTesting	-0,344	-0,461	-0,203	-0,24	0,24	NoDiff	4992	0,205533596837945	0,306603773584906
Mpzl2	7371	5413	9709	0,552	-0,858	0,754	Young+	5901	5332	6581	0,805	-0,314	0,16	ExcludedFromTesting	-0,224	-0,398	-0,015	-0,384	0,458	NoDiff	7371	0,268774703557312	0,377358490566038
Slc37a4	64923	25115	112429	0,223	-2165	1	Young+	4295	3197	5606	0,576	-0,797	0,83	ExcludedFromTesting	0,809	0,197	1,54	-1343	1	Young+	64923	0,470355731225296	0,599056603773585
Tmed1	2933	1106	5112	0,221	-2177	0,998	Young+	20683	15,86	26,44	0,605	-0,724	0,632	ExcludedFromTesting	-0,173	-0,806	0,581	-1392	0,998	Young+	2933	0,106719367588933	0,127358490566038
Smarca4	5116	6927	2954	2322	1215	0,912	Old+	9508	9079	10,02	0,898	-0,154	0,112	ExcludedFromTesting	0,035	0,385	-0,383	0,759	0,94	Old+	5116	0,233201581027668	0,240566037735849
Lipc	57921	44,67	73735	0,603	-0,73	0,768	Young+	1,67	1477	1,9	0,764	-0,389	0,152	ExcludedFromTesting	-0,007	-0,223	0,251	-0,488	0,676	NoDiff	57921	0,600790513833992	0,75
Nedd4	35131	26693	45201	0,59	-0,762	0,774	Young+	2,3	2143	2487	0,861	-0,217	0,058	ExcludedFromTesting	-0,066	-0,334	0,254	-0,579	0,882	Young+	35131	0,509881422924901	0,655660377358491
Ice2	2217	1474	3104	0,479	-1063	0,804	Young+	16758	19118	13941	1362	0,446	0,394	ExcludedFromTesting	0,044	-0,053	0,159	-0,219	0,278	NoDiff	2217	0,0988142292490119	0,193396226415094
Fem1b	7718	12178	2396	5048	2336	1	Old+	15279	15282	15275	1003	0,004	0,084	ExcludedFromTesting	0,513	1275	-0,396	1673	1	Old+	7718	0,197628458498024	0,179245283018868
Glce	5008	2655	7816	0,34	-1554	0,992	Young+	11905	13604	9877	1364	0,448	0,34	ExcludedFromTesting	0,069	0,035	0,109	-0,084	0,14	NoDiff	5008	0,138339920948617	0,292452830188679
Sh3bgrl2	8784	11101	6019	1849	0,887	0,794	Old+	6705	6631	6793	0,983	-0,025	0,036	ExcludedFromTesting	0,246	0,381	0,085	0,306	0,276	NoDiff	8784	0,308300395256917	0,330188679245283
Zw10	1923	1,08	2,93	0,381	-1391	0,916	Young+	22911	20314	26,01	0,778	-0,363	0,348	ExcludedFromTesting	0,011	-0,245	0,317	-0,563	0,67	NoDiff	1923	0,0869565217391304	0,127358490566038
Tent5a	2784	3858	1501	2507	1326	0,866	Old+	37379	26758	50054	0,54	-0,888	0,734	ExcludedFromTesting	0,782	0,975	0,552	0,438	0,56	NoDiff	2784	0,102766798418972	0,0660377358490566
Usp28	1097	1694	0,385	4302	2105	0,972	Old+	41661	44802	37913	1181	0,24	0,348	ExcludedFromTesting	0,364	0,921	-0,301	1216	0,972	Old+	1097	0,0553359683794466	0,0613207547169811
Nnmt	156322	78983	248618	0,316	-1661	1	Young+	2,94	2404	3,58	0,671	-0,576	0,48	ExcludedFromTesting	0,944	0,582	1377	-0,791	0,998	Young+	156322	0,588932806324111	0,797169811320755
Ireb2	24309	16406	33741	0,486	-1,04	0,968	Young+	2696	2955	2387	1233	0,302	0,124	ExcludedFromTesting	-0,094	-0,119	-0,064	-0,063	0,014	NoDiff	24309	0,426877470355731	0,64622641509434
Fam219b	2649	3738	1,35	2,74	1454	0,894	Old+	29361	27022	32153	0,833	-0,263	0,254	ExcludedFromTesting	0,381	0,743	-0,051	0,785	0,878	Old+	2649	0,0988142292490119	0,0943396226415094
Fbxo22	9785	6626	13556	0,486	-1,04	0,924	Young+	4232	3417	5206	0,656	-0,609	0,532	ExcludedFromTesting	-0,268	-0,644	0,18	-0,834	0,988	Young+	9785	0,324110671936759	0,462264150943396
Rcn2	3056	4452	1391	3,18	1669	0,964	Old+	22173	15505	30,13	0,508	-0,978	0,824	ExcludedFromTesting	-0,155	0,144	-0,513	0,648	0,79	NoDiff	3056	0,154150197628458	0,10377358490566
Cox7a2	432233	318552	567898	0,56	-0,837	0,986	Young+	0,679	0,586	0,791	0,739	-0,437	0,234	ExcludedFromTesting	-0,044	-0,164	0,1	-0,273	0,186	NoDiff	432233	0,920948616600791	0,910377358490566
Nptn	19,95	12182	29221	0,412	-1279	0,984	Young+	6784	6087	7617	0,79	-0,341	0,156	ExcludedFromTesting	0,526	0,113	1019	-0,915	0,996	Young+	19,95	0,316205533596838	0,429245283018868
Elovl5	407348	305439	528965	0,581	-0,782	0,912	Young+	1065	0,796	1385	0,568	-0,815	0,862	ExcludedFromTesting	0,374	0,119	0,677	-0,567	0,864	Young+	407348	0,924901185770751	0,910377358490566
Plscr2	14502	9,52	20447	0,465	-1103	0,954	Young+	4299	3469	5,29	0,648	-0,625	0,56	ExcludedFromTesting	-0,294	-0,63	0,108	-0,749	0,974	Young+	14502	0,351778656126482	0,481132075471698
Rbpms2	7498	5523	9854	0,559	-0,839	0,828	Young+	4538	4,14	5013	0,824	-0,279	0,136	ExcludedFromTesting	-0,467	-0,656	-0,241	-0,423	0,53	NoDiff	7498	0,300395256916996	0,443396226415094
Parp16	2,27	1638	3024	0,551	-0,86	0,71	Young+	13974	11,57	16844	0,682	-0,553	0,476	ExcludedFromTesting	-0,354	-0,651	0,001	-0,661	0,798	NoDiff	2,27	0,142292490118577	0,169811320754717
Dpp8	4961	6302	3362	1824	0,867	0,736	Old+	13,12	12021	14432	0,841	-0,25	0,2	ExcludedFromTesting	0,276	0,575	-0,082	0,666	0,836	Old+	4961	0,197628458498024	0,193396226415094
Dis3l	3214	1888	4796	0,409	-1289	0,92	Young+	16518	17215	15686	1088	0,122	0,146	ExcludedFromTesting	-0,015	-0,19	0,194	-0,392	0,486	NoDiff	3214	0,106719367588933	0,19811320754717
Pias1	3617	4574	2475	1859	0,895	0,724	Old+	18654	17918	19532	0,906	-0,142	0,176	ExcludedFromTesting	0,412	0,727	0,036	0,684	0,848	Old+	3617	0,134387351778656	0,150943396226415
Atp1b3	9704	12296	6609	1,87	0,903	0,766	Old+	8832	8764	8914	0,986	-0,021	0,05	ExcludedFromTesting	0,52	0,642	0,375	0,264	0,258	NoDiff	9704	0,276679841897233	0,287735849056604
Tgfbr2	5109	8375	1213	7081	2824	1	Old+	18502	11885	26,4	0,452	-1145	0,898	ExcludedFromTesting	0,641	0,891	0,343	0,555	0,692	NoDiff	5109	0,201581027667984	0,0990566037735849
Copb2	21148	15583	27,79	0,56	-0,836	0,838	Young+	3092	2302	4036	0,563	-0,828	0,834	ExcludedFromTesting	-0,058	-0,402	0,351	-0,765	0,972	Young+	21148	0,454545454545455	0,55188679245283
Mrps22	13953	8684	20242	0,431	-1215	0,97	Young+	5344	5861	4727	1253	0,326	0,158	ExcludedFromTesting	0,136	0,133	0,139	-0,006	0,04	NoDiff	13953	0,280632411067194	0,495283018867925
Nck1	6174	8757	3091	2832	1502	0,966	Old+	12328	10564	14433	0,734	-0,446	0,364	ExcludedFromTesting	0,158	0,457	-0,198	0,663	0,82	NoDiff	6174	0,221343873517787	0,183962264150943
Nme6	5207	3092	7731	0,411	-1282	0,946	Young+	9781	10738	8639	1247	0,319	0,222	ExcludedFromTesting	0,199	-0,219	0,698	-0,914	0,986	Young+	5207	0,162055335968379	0,292452830188679
Scap	14027	7883	21359	0,369	-1439	1	Young+	5025	5705	4213	1365	0,449	0,312	ExcludedFromTesting	-0,018	-0,176	0,17	-0,337	0,354	NoDiff	14027	0,272727272727273	0,533018867924528
Dclk3	1363	0,607	2265	0,271	-1886	0,97	Young+	28109	26628	29876	0,894	-0,161	0,28	ExcludedFromTesting	0,079	-0,082	0,271	-0,348	0,446	NoDiff	1363	0,0632411067193676	0,108490566037736
Ss18l2	42916	28,97	59559	0,486	-1041	0,966	Young+	2312	1517	3261	0,467	-1098	0,984	ExcludedFromTesting	-0,058	-0,603	0,592	-1184	1	Young+	42916	0,565217391304348	0,655660377358491
Amotl2	3181	1532	5149	0,305	-1715	0,986	Young+	15149	15403	14846	1046	0,065	0,164	ExcludedFromTesting	0,18	-0,059	0,466	-0,526	0,676	NoDiff	3181	0,110671936758893	0,202830188679245
Cep63	1364	0,842	1987	0,424	-1238	0,838	Young+	25498	26444	24,37	1098	0,135	0,232	ExcludedFromTesting	-0,156	-0,28	-0,009	-0,253	0,37	NoDiff	1364	0,0711462450592885	0,122641509433962
1110059G10Rik	5171	3,11	7,63	0,417	-1262	0,942	Young+	8619	7017	10531	0,676	-0,565	0,48	ExcludedFromTesting	0,039	-0,469	0,645	-1103	0,998	Young+	5171	0,201581027667984	0,273584905660377
Srprb	15969	25492	4605	5545	2471	1	Old+	14966	19,8	9199	2167	1116	0,942	ExcludedFromTesting	0,664	1602	-0,456	2069	1	Old+	15969	0,181818181818182	0,268867924528302
Dnajc13	6724	8597	4489	1891	0,919	0,784	Old+	11452	10767	12,27	0,881	-0,183	0,122	ExcludedFromTesting	0,353	0,609	0,047	0,563	0,748	NoDiff	6724	0,217391304347826	0,226415094339623
Acpp	4661	6204	2,82	2131	1091	0,874	Old+	13638	8345	19954	0,414	-1272	0,962	ExcludedFromTesting	-0,092	0,056	-0,268	0,325	0,396	NoDiff	4661	0,221343873517787	0,150943396226415
Mrpl3	6412	9385	2865	3274	1711	0,992	Old+	11126	10754	11571	0,934	-0,098	0,096	ExcludedFromTesting	0,181	0,656	-0,385	1045	0,996	Old+	6412	0,229249011857708	0,212264150943396
Nudt16	3596	5349	1505	3514	1813	0,946	Old+	37018	43459	29332	1,48	0,566	0,49	ExcludedFromTesting	0,895	1437	0,247	1,19	0,994	Old+	3596	0,075098814229249	0,0990566037735849
Manf	69133	43865	99288	0,443	-1175	1	Young+	1412	1591	1198	1314	0,394	0,22	ExcludedFromTesting	-0,17	-0,219	-0,111	-0,121	0,034	NoDiff	69133	0,592885375494071	0,811320754716981
Cish	2037	3235	0,608	5406	2434	0,998	Old+	15645	8393	24,3	0,343	-1542	0,986	ExcludedFromTesting	-0,543	-0,35	-0,773	0,419	0,526	NoDiff	2037	0,189723320158103	0,0943396226415094
Slc25a20	26114	17108	36861	0,466	-1,1	0,964	Young+	3202	2783	3703	0,759	-0,399	0,26	ExcludedFromTesting	0,003	-0,418	0,507	-0,921	1	Young+	26114	0,434782608695652	0,584905660377358
Nicn1	5877	3,48	8737	0,395	-1,34	0,894	Young+	14818	9801	20805	0,465	-1104	0,904	ExcludedFromTesting	0,521	-0,12	1287	-1427	1	Young+	5877	0,177865612648221	0,183962264150943
Srek1	2457	1237	3913	0,312	-1679	0,988	Young+	13611	15056	11888	1274	0,35	0,266	ExcludedFromTesting	-0,143	-0,428	0,196	-0,613	0,804	NoDiff	2457	0,110671936758893	0,216981132075472
Atxn2l	2039	3662	0,101	35781	5161	1	Old+	24628	24,01	25365	0,955	-0,067	0,436	ExcludedFromTesting	-0,128	0,88	-1331	2217	1	Old+	2039	0,106719367588933	0,0518867924528302
Kank1	5397	3,44	7733	0,451	-1149	0,924	Young+	8109	8728	7372	1185	0,244	0,15	ExcludedFromTesting	-0,214	-0,301	-0,111	-0,187	0,164	NoDiff	5397	0,185770750988142	0,330188679245283
Bet1	57835	33647	86701	0,386	-1372	1	Young+	2275	1714	2946	0,586	-0,772	0,788	ExcludedFromTesting	0,141	-0,286	0,65	-0,935	1	Young+	57835	0,545454545454545	0,688679245283019
Pdxk	6579	9711	2841	3382	1758	0,994	Old+	14073	13997	14164	0,999	-0,002	0,092	ExcludedFromTesting	0,437	0,645	0,19	0,464	0,606	NoDiff	6579	0,193675889328063	0,188679245283019
Cyp2c38	23596	31231	14485	2178	1123	0,818	Old+	18324	13534	24,04	0,556	-0,846	0,754	ExcludedFromTesting	1942	1754	2166	-0,425	0,532	NoDiff	23596	0,25296442687747	0,179245283018868
Ppp1r9a	1016	0,582	1534	0,374	-1417	0,9	Young+	26018	29227	22189	1319	0,4	0,394	ExcludedFromTesting	-0,329	-0,437	-0,199	-0,241	0,366	NoDiff	1016	0,0592885375494071	0,127358490566038
P2ry2	1782	1058	2645	0,375	-1415	0,866	Young+	37701	43783	30442	1433	0,519	0,454	ExcludedFromTesting	0,68	0,477	0,924	-0,445	0,568	NoDiff	1782	0,0513833992094862	0,108490566037736
Nfyc	4427	3213	5875	0,531	-0,912	0,746	Young+	14777	14671	14903	0,974	-0,039	0,112	ExcludedFromTesting	0,49	0,441	0,548	-0,117	0,152	NoDiff	4427	0,138339920948617	0,212264150943396
Fbxo21	5313	3496	7482	0,471	-1087	0,924	Young+	4918	5697	3989	1426	0,512	0,414	ExcludedFromTesting	-0,629	-0,624	-0,634	0,017	0,044	NoDiff	5313	0,221343873517787	0,438679245283019
Slc16a1	26855	16853	38791	0,436	-1197	0,976	Young+	4812	3937	5857	0,666	-0,587	0,504	ExcludedFromTesting	0,446	0,04	0,93	-0,897	0,996	Young+	26855	0,395256916996047	0,504716981132076
Rasgrp2	6476	8896	3587	2491	1316	0,928	Old+	19,27	18301	20426	0,886	-0,174	0,172	ExcludedFromTesting	0,505	0,806	0,145	0,647	0,816	NoDiff	6476	0,162055335968379	0,155660377358491
Fam207a	3458	2444	4668	0,531	-0,914	0,712	Young+	10443	7566	13876	0,549	-0,864	0,79	ExcludedFromTesting	-0,384	-0,835	0,154	-0,975	0,994	Young+	3458	0,193675889328063	0,212264150943396
Mycbp2	4455	5581	3,11	1816	0,861	0,73	Old+	9491	9563	9405	1023	0,033	0,09	ExcludedFromTesting	-0,05	0,184	-0,329	0,506	0,686	NoDiff	4455	0,209486166007905	0,245283018867925
Gmppa	9812	4576	16061	0,286	-1806	0,996	Young+	12,28	11285	13467	0,843	-0,247	0,17	ExcludedFromTesting	0,629	0,225	1111	-0,889	0,968	Young+	9812	0,173913043478261	0,278301886792453
Lmo7	7063	3374	11466	0,287	-1799	0,996	Young+	16692	8177	26853	0,31	-1687	0,998	ExcludedFromTesting	0,278	-0,44	1135	-1556	1	Young+	7063	0,189723320158103	0,160377358490566
Gas7	3513	5479	1167	4578	2195	0,988	Old+	33154	24986	42902	0,568	-0,815	0,684	ExcludedFromTesting	0,655	1181	0,027	1133	0,988	Old+	3513	0,118577075098814	0,0754716981132075
Triobp	1417	1805	0,954	1914	0,936	0,71	Old+	23649	22584	24921	0,913	-0,132	0,248	ExcludedFromTesting	-0,034	-0,092	0,034	-0,128	0,262	NoDiff	1417	0,0948616600790514	0,0990566037735849
Slc7a6os	2538	3407	1501	2265	1,18	0,842	Old+	14867	13018	17073	0,748	-0,419	0,34	ExcludedFromTesting	-0,235	-0,19	-0,289	0,088	0,19	NoDiff	2538	0,158102766798419	0,141509433962264
Slc35d2	21133	13825	29854	0,467	-1098	0,98	Young+	3958	4025	3878	1031	0,044	0,024	ExcludedFromTesting	-0,001	-0,244	0,289	-0,536	0,778	NoDiff	21133	0,383399209486166	0,537735849056604
Ttll4	1,37	0,693	2179	0,321	-1638	0,932	Young+	29704	31702	27319	1128	0,173	0,292	ExcludedFromTesting	-0,076	-0,275	0,163	-0,475	0,608	NoDiff	1,37	0,0592885375494071	0,113207547169811
Fem1c	4966	6594	3022	2091	1064	0,79	Old+	28412	37912	17074	2234	1,16	0,918	ExcludedFromTesting	0,715	1,57	-0,305	1888	1	Old+	4966	0,0869565217391304	0,174528301886792
Rtp4	4567	7713	0,812	9485	3246	1	Old+	18987	7275	32964	0,215	-2,22	1	ExcludedFromTesting	-0,131	-0,17	-0,084	-0,115	0,192	NoDiff	4567	0,264822134387352	0,080188679245283
Atp6v0b	25021	34461	13755	2487	1314	0,986	Old+	4577	4,62	4527	1035	0,05	0,01	ExcludedFromTesting	0,402	0,764	-0,03	0,786	0,99	Old+	25021	0,470355731225296	0,462264150943396
Clasp2	5016	6489	3257	2064	1046	0,752	Old+	32866	27308	39499	0,7	-0,514	0,446	ExcludedFromTesting	0,995	0,917	1089	-0,159	0,27	NoDiff	5016	0,114624505928854	0,089622641509434
Agl	8171	10191	5,76	1719	0,782	0,754	Old+	5292	4557	6168	0,746	-0,423	0,274	ExcludedFromTesting	-0,319	-0,206	-0,455	0,255	0,228	NoDiff	8171	0,316205533596838	0,344339622641509
Gucd1	30331	22901	39197	0,58	-0,787	0,808	Young+	2734	2661	2,82	0,948	-0,078	0,018	ExcludedFromTesting	0,037	-0,136	0,243	-0,376	0,41	NoDiff	30331	0,466403162055336	0,622641509433962
Cacul1	13652	17723	8793	1981	0,987	0,882	Old+	5747	5902	5562	1061	0,086	0,034	ExcludedFromTesting	0,043	0,36	-0,336	0,698	0,946	Old+	13652	0,343873517786561	0,391509433962264
Lpar6	99392	180308	2827	62434	5964	1	Old+	31297	47153	12373	3773	1916	1	ExcludedFromTesting	2067	3845	-0,055	3887	1	Old+	99392	0,138339920948617	0,202830188679245
Zbtb1	3743	5704	1403	4236	2083	0,978	Old+	30995	26,72	36097	0,734	-0,446	0,388	ExcludedFromTesting	0,732	1072	0,326	0,74	0,838	Old+	3743	0,106719367588933	0,0849056603773585
Fndc3a	34017	12808	59328	0,216	-2212	1	Young+	4983	4257	5,85	0,726	-0,462	0,284	ExcludedFromTesting	0,567	0,073	1157	-1087	1	Young+	34017	0,347826086956522	0,542452830188679
Arhgef5	3795	2512	5326	0,472	-1083	0,85	Young+	13174	12261	14263	0,881	-0,183	0,17	ExcludedFromTesting	0,076	-0,237	0,451	-0,668	0,838	Young+	3795	0,146245059288538	0,216981132075472
Znrf1	2017	1401	2753	0,528	-0,921	0,772	Young+	9719	9014	10,56	0,862	-0,214	0,19	ExcludedFromTesting	-0,621	-0,768	-0,446	-0,323	0,36	NoDiff	2017	0,154150197628458	0,221698113207547
Dph5	8491	12694	3475	3604	1,85	0,988	Old+	20581	25853	14288	1811	0,857	0,782	ExcludedFromTesting	1,12	1724	0,399	1327	1	Old+	8491	0,138339920948617	0,188679245283019
Pik3c3	3413	1,85	5278	0,347	-1528	0,948	Young+	13855	11665	16468	0,702	-0,511	0,442	ExcludedFromTesting	0,031	-0,338	0,471	-0,823	0,936	Young+	3413	0,138339920948617	0,193396226415094
Ddx19b	2493	1568	3598	0,434	-1205	0,854	Young+	23,19	22165	24413	0,919	-0,122	0,228	ExcludedFromTesting	0,3	-0,115	0,796	-0,898	0,944	Young+	2493	0,0909090909090909	0,136792452830189
Ucp2	22345	39771	1549	25931	4697	1	Old+	31891	17368	49222	0,355	-1496	0,99	ExcludedFromTesting	1598	2253	0,815	1449	0,998	Old+	22345	0,245059288537549	0,0613207547169811
Fcsk	1702	1008	2531	0,394	-1345	0,868	Young+	36239	27357	46838	0,565	-0,824	0,646	ExcludedFromTesting	0,334	0,19	0,505	-0,335	0,482	NoDiff	1702	0,0671936758893281	0,0754716981132075
Smyd5	3052	4151	1,74	2312	1209	0,848	Old+	28249	34981	20216	1709	0,773	0,658	ExcludedFromTesting	0,514	1159	-0,256	1405	1	Old+	3052	0,08300395256917	0,136792452830189
Mnd1	5027	1536	9193	0,172	-2538	0,998	Young+	17514	13252	22,6	0,592	-0,756	0,674	ExcludedFromTesting	0,245	-0,77	1455	-2221	1	Young+	5027	0,122529644268775	0,174528301886792
Alg3	1609	1149	2159	0,525	-0,929	0,706	Young+	17,74	18735	16553	1142	0,192	0,208	ExcludedFromTesting	-0,367	-0,32	-0,422	0,111	0,21	NoDiff	1609	0,0909090909090909	0,160377358490566
Cdk10	2201	1469	3075	0,475	-1073	0,85	Young+	13054	12361	13882	0,888	-0,171	0,166	ExcludedFromTesting	-0,362	-0,658	-0,01	-0,656	0,824	NoDiff	2201	0,126482213438735	0,193396226415094
Lgals3bp	17083	24216	8571	2802	1487	0,986	Old+	9355	8021	10947	0,723	-0,468	0,34	ExcludedFromTesting	0,918	1257	0,514	0,728	0,938	Old+	17083	0,33596837944664	0,278301886792453
Cfhr2	465096	354344	597266	0,596	-0,746	0,934	Young+	0,598	0,642	0,546	1168	0,224	0,028	ExcludedFromTesting	-0,133	-0,046	-0,237	0,184	0,076	NoDiff	465096	0,940711462450593	0,929245283018868
Parl	12975	7,5	19509	0,386	-1373	0,986	Young+	5824	4961	6854	0,735	-0,445	0,326	ExcludedFromTesting	0,095	-0,502	0,807	-1292	1	Young+	12975	0,292490118577075	0,410377358490566
Rbm34	2959	4262	1405	3006	1588	0,962	Old+	18327	18301	18358	1015	0,021	0,156	ExcludedFromTesting	-0,112	0,22	-0,508	0,739	0,89	Old+	2959	0,130434782608696	0,136792452830189
Vhl	5629	8857	1777	4913	2297	0,99	Old+	39216	55526	19751	2823	1497	0,982	ExcludedFromTesting	1,09	2184	-0,216	2396	1	Old+	5629	0,0671936758893281	0,136792452830189
Ppp3r1	12615	16112	8442	1899	0,925	0,822	Old+	7462	8463	6267	1355	0,438	0,29	ExcludedFromTesting	0,464	0,804	0,057	0,751	0,966	Old+	12615	0,280632411067194	0,363207547169811
Ttc37	10705	16551	3729	4548	2185	0,99	Old+	21974	27083	15878	1725	0,787	0,696	ExcludedFromTesting	1281	2291	0,074	2226	1	Old+	10705	0,142292490118577	0,188679245283019
Poglut1	6769	3,12	11125	0,286	-1805	0,96	Young+	28182	21548	36098	0,578	-0,79	0,664	ExcludedFromTesting	1288	0,628	2075	-1472	0,998	Young+	6769	0,110671936758893	0,127358490566038
Ctnnd1	10631	13207	7558	1738	0,797	0,722	Old+	6059	5608	6596	0,87	-0,201	0,092	ExcludedFromTesting	-0,054	0,192	-0,347	0,569	0,784	NoDiff	10631	0,324110671936759	0,344339622641509
Meak7	2388	3,07	1574	1992	0,994	0,738	Old+	26594	19,77	34738	0,567	-0,818	0,698	ExcludedFromTesting	0,286	0,125	0,479	-0,359	0,448	NoDiff	2388	0,118577075098814	0,089622641509434
Pomt2	1296	0,601	2126	0,284	-1818	0,968	Young+	21821	25951	16893	1524	0,608	0,536	ExcludedFromTesting	-0,178	-0,453	0,151	-0,607	0,708	NoDiff	1296	0,0671936758893281	0,160377358490566
Cipc	2574	1263	4139	0,301	-1732	0,972	Young+	20721	26062	14347	1819	0,863	0,74	ExcludedFromTesting	0,329	0,388	0,259	0,116	0,222	NoDiff	2574	0,075098814229249	0,202830188679245
Zfc3h1	2,28	1379	3356	0,406	-1,3	0,896	Young+	17895	20002	15,38	1287	0,364	0,324	ExcludedFromTesting	-0,277	-0,528	0,022	-0,568	0,696	NoDiff	2,28	0,0988142292490119	0,188679245283019
Rhbdd3	1,11	0,56	1767	0,32	-1644	0,954	Young+	25484	21911	29748	0,708	-0,498	0,448	ExcludedFromTesting	-0,167	-0,393	0,102	-0,535	0,626	NoDiff	1,11	0,0711462450592885	0,10377358490566
Lsm3	8587	11291	5,36	2,08	1056	0,842	Old+	17429	19844	14547	1351	0,434	0,346	ExcludedFromTesting	0,786	1281	0,195	1076	0,998	Old+	8587	0,154150197628458	0,212264150943396
Mrps17	51708	39,31	66505	0,585	-0,773	0,75	Young+	2592	2354	2877	0,813	-0,298	0,074	ExcludedFromTesting	0,401	0,251	0,58	-0,338	0,308	NoDiff	51708	0,549407114624506	0,669811320754717
Gpc1	1316	1863	0,663	2,8	1486	0,922	Old+	21252	13139	30935	0,422	-1244	0,9	ExcludedFromTesting	-0,307	-0,416	-0,177	-0,25	0,374	NoDiff	1316	0,130434782608696	0,080188679245283
Ints14	1862	2422	1194	1965	0,975	0,74	Old+	23437	26087	20273	1,3	0,378	0,348	ExcludedFromTesting	0,142	0,608	-0,414	1031	0,952	Old+	1862	0,0909090909090909	0,122641509433962
Nipsnap1	62583	45024	83537	0,539	-0,891	0,968	Young+	1145	1074	1,23	0,881	-0,183	0,074	ExcludedFromTesting	-0,382	-0,525	-0,212	-0,302	0,298	NoDiff	62583	0,553359683794466	0,773584905660377
Med13	10402	13,7	6466	2107	1076	0,856	Old+	10767	11887	9,43	1243	0,313	0,186	ExcludedFromTesting	0,638	1105	0,081	1015	0,996	Old+	10402	0,225296442687747	0,283018867924528
Iqsec1	1,6	2166	0,926	2352	1234	0,874	Old+	16383	11941	21685	0,548	-0,869	0,748	ExcludedFromTesting	-0,179	-0,209	-0,142	-0,071	0,206	NoDiff	1,6	0,142292490118577	0,108490566037736
Smc4	1669	2134	1115	1884	0,914	0,716	Old+	15035	11295	19499	0,571	-0,809	0,668	ExcludedFromTesting	-0,489	-0,434	-0,555	0,112	0,246	NoDiff	1669	0,146245059288538	0,122641509433962
Tulp4	9713	12787	6044	2074	1052	0,88	Old+	6506	5,07	8219	0,622	-0,686	0,642	ExcludedFromTesting	0	0,066	-0,079	0,147	0,086	NoDiff	9713	0,379446640316206	0,306603773584906
Pja1	11611	8427	15411	0,544	-0,877	0,852	Young+	4187	3871	4564	0,845	-0,244	0,084	ExcludedFromTesting	-0,207	-0,317	-0,076	-0,244	0,182	NoDiff	11611	0,324110671936759	0,462264150943396
Parp14	6737	10017	2822	3536	1822	0,996	Old+	13094	8702	18336	0,469	-1092	0,932	ExcludedFromTesting	0,157	0,287	0,002	0,278	0,284	NoDiff	6737	0,256916996047431	0,160377358490566
Zfp707	3067	1768	4618	0,375	-1416	0,912	Young+	7637	8381	6748	1241	0,311	0,224	ExcludedFromTesting	-0,978	-0,983	-0,972	-0,016	0,1	NoDiff	3067	0,16600790513834	0,320754716981132
Cops8	7971	10884	4495	2,43	1281	0,94	Old+	11786	15174	7742	1985	0,989	0,884	ExcludedFromTesting	0,392	1011	-0,347	1365	1	Old+	7971	0,185770750988142	0,297169811320755
Tmem30b	52077	88,47	8647	10,31	3366	1	Old+	9417	11881	6476	1847	0,885	0,864	ExcludedFromTesting	1265	2237	0,105	2141	1	Old+	52077	0,339920948616601	0,35377358490566
Ifit1	8516	5577	12022	0,477	-1068	0,768	Young+	43658	29029	61117	0,478	-1064	0,838	ExcludedFromTesting	1719	1136	2415	-1271	0,994	Young+	8516	0,102766798418972	0,0849056603773585
Diaph2	4016	5094	2729	1857	0,893	0,708	Old+	12358	11642	13212	0,879	-0,186	0,152	ExcludedFromTesting	-0,131	0,087	-0,391	0,481	0,61	NoDiff	4016	0,181818181818182	0,193396226415094
Snx2	20,58	27247	12624	2103	1072	0,962	Old+	4508	4902	4037	1216	0,282	0,128	ExcludedFromTesting	0,176	0,541	-0,26	0,802	0,994	Old+	20,58	0,41897233201581	0,476415094339623
Pcnx4	2618	3683	1347	2793	1482	0,924	Old+	26884	13331	43059	0,312	-1682	0,992	ExcludedFromTesting	0,376	0,581	0,131	0,454	0,56	NoDiff	2618	0,150197628458498	0,0754716981132075
Zfp395	1253	1692	0,73	2276	1187	0,794	Old+	19937	19183	20838	0,92	-0,121	0,266	ExcludedFromTesting	-0,424	-0,045	-0,876	0,821	0,896	Old+	1253	0,102766798418972	0,108490566037736
Slc41a2	5,54	7794	2851	2729	1448	0,968	Old+	11422	5,37	18645	0,292	-1778	1	ExcludedFromTesting	-0,041	-0,263	0,222	-0,469	0,606	NoDiff	5,54	0,288537549407115	0,155660377358491
Tut4	3264	2001	4772	0,43	-1217	0,872	Young+	14591	14424	14789	0,981	-0,028	0,152	ExcludedFromTesting	-0,167	-0,581	0,327	-0,894	0,94	Young+	3264	0,126482213438735	0,202830188679245
Rxylt1	6514	9621	2807	3,4	1766	0,994	Old+	13174	10877	15916	0,698	-0,519	0,432	ExcludedFromTesting	0,416	0,73	0,042	0,712	0,89	Old+	6514	0,225296442687747	0,174528301886792
Gpatch8	9607	14695	3535	4214	2075	0,986	Old+	27535	36814	16461	2252	1171	0,924	ExcludedFromTesting	1186	2201	-0,025	2218	1	Old+	9607	0,106719367588933	0,179245283018868
Tiparp	1986	3148	0,6	5192	2376	0,994	Old+	23203	16609	31073	0,52	-0,943	0,746	ExcludedFromTesting	-0,092	0,262	-0,514	0,751	0,852	Old+	1986	0,134387351778656	0,080188679245283
Bmp2k	1477	2046	0,798	2555	1353	0,858	Old+	27,43	23092	32607	0,712	-0,491	0,438	ExcludedFromTesting	0,533	0,659	0,382	0,288	0,412	NoDiff	1477	0,0948616600790514	0,0754716981132075
Tdg	2109	1387	2971	0,475	-1076	0,768	Young+	32761	34142	31114	1,06	0,083	0,28	ExcludedFromTesting	0,751	0,56	0,98	-0,444	0,56	NoDiff	2109	0,0632411067193676	0,10377358490566
Rnps1	6457	2,58	11083	0,231	-2112	0,992	Young+	18147	18205	18079	0,969	-0,045	0,17	ExcludedFromTesting	0,62	0,393	0,892	-0,532	0,652	NoDiff	6457	0,118577075098814	0,207547169811321
Fras1	1172	0,601	1853	0,334	-1584	0,91	Young+	22845	15159	32018	0,469	-1092	0,804	ExcludedFromTesting	-0,305	-0,977	0,498	-1486	0,998	Young+	1172	0,0909090909090909	0,0990566037735849
Gns	37621	49094	23929	2074	1053	0,956	Old+	2783	3268	2204	1504	0,589	0,504	ExcludedFromTesting	0,135	0,568	-0,381	0,96	1	Old+	37621	0,600790513833992	0,622641509433962
Mrps10	54296	21714	93,18	0,228	-2133	1	Young+	4141	2685	5879	0,454	-1,14	0,986	ExcludedFromTesting	0,488	-0,264	1385	-1655	1	Young+	54296	0,438735177865613	0,575471698113208
Nostrin	7118	3,58	11,34	0,318	-1654	0,992	Young+	10287	9162	11,63	0,788	-0,344	0,252	ExcludedFromTesting	0,224	-0,26	0,802	-1057	0,994	Young+	7118	0,185770750988142	0,283018867924528
Nagk	4388	5794	2,71	2068	1048	0,864	Old+	12915	9715	16733	0,577	-0,793	0,734	ExcludedFromTesting	0,234	0,302	0,154	0,15	0,15	NoDiff	4388	0,213438735177866	0,165094339622642
Dsg1c	1897	2454	1231	1,98	0,986	0,72	Old+	29266	20373	39879	0,526	-0,928	0,776	ExcludedFromTesting	0,449	0,283	0,647	-0,342	0,454	NoDiff	1897	0,102766798418972	0,0754716981132075
B3galt1	24281	4587	47783	0,097	-3364	1	Young+	10694	7759	14196	0,55	-0,862	0,85	ExcludedFromTesting	0,738	-0,214	1874	-2073	1	Young+	24281	0,217391304347826	0,316037735849057
Ccdc122	1747	1169	2436	0,474	-1077	0,78	Young+	22437	20426	24836	0,829	-0,27	0,29	ExcludedFromTesting	0,049	-0,256	0,413	-0,656	0,77	NoDiff	1747	0,0869565217391304	0,122641509433962
Colgalt1	13918	19183	7635	2495	1319	0,958	Old+	9017	7986	10248	0,795	-0,331	0,186	ExcludedFromTesting	0,567	0,913	0,153	0,779	0,956	Old+	13918	0,328063241106719	0,287735849056604
Cpsf7	3047	2173	4089	0,534	-0,905	0,722	Young+	12389	13585	10962	1,23	0,299	0,234	ExcludedFromTesting	-0,229	-0,675	0,303	-0,975	0,996	Young+	3047	0,138339920948617	0,240566037735849
Mrpl34	23737	12765	36831	0,348	-1523	0,998	Young+	2144	1679	2699	0,62	-0,69	0,662	ExcludedFromTesting	-0,558	-0,999	-0,032	-0,977	1	Young+	23737	0,41501976284585	0,636792452830189
Cog3	3381	2303	4667	0,501	-0,996	0,768	Young+	20336	22918	17255	1333	0,415	0,336	ExcludedFromTesting	0,352	0,15	0,593	-0,443	0,556	NoDiff	3381	0,0988142292490119	0,179245283018868
Pip5k1c	1831	2673	0,826	3247	1699	0,946	Old+	37519	35278	40194	0,888	-0,171	0,278	ExcludedFromTesting	0,407	0,719	0,036	0,698	0,812	NoDiff	1831	0,075098814229249	0,0707547169811321
Mrpl54	10031	6655	14061	0,472	-1082	0,946	Young+	3,93	4388	3383	1282	0,358	0,232	ExcludedFromTesting	-0,446	-0,481	-0,404	-0,087	0,048	NoDiff	10031	0,296442687747036	0,533018867924528
Arl4d	8641	12184	4413	2,65	1406	0,914	Old+	25494	39233	9098	4265	2092	1	ExcludedFromTesting	0,989	2066	-0,297	2353	1	Old+	8641	0,0988142292490119	0,268867924528302
Tmem106a	3551	5541	1177	4,8	2263	0,992	Old+	45164	30562	62,59	0,478	-1065	0,82	ExcludedFromTesting	0,991	1283	0,642	0,627	0,728	NoDiff	3551	0,102766798418972	0,0518867924528302
Dop1a	2349	1353	3538	0,385	-1377	0,894	Young+	17707	16726	18879	0,888	-0,171	0,22	ExcludedFromTesting	-0,269	-0,533	0,046	-0,58	0,728	NoDiff	2349	0,106719367588933	0,165094339622642
Zbtb7a	3845	5708	1623	3485	1801	0,984	Old+	10149	11703	8295	1424	0,51	0,4	ExcludedFromTesting	-0,302	0,294	-1015	1321	0,998	Old+	3845	0,189723320158103	0,226415094339623
Creb3l3	41487	31755	53101	0,599	-0,739	0,798	Young+	1547	1693	1373	1246	0,318	0,142	ExcludedFromTesting	-0,315	-0,355	-0,269	-0,085	0,044	NoDiff	41487	0,521739130434783	0,712264150943396
Eef2k	1485	0,98	2087	0,461	-1117	0,766	Young+	30224	28302	32518	0,862	-0,215	0,294	ExcludedFromTesting	0,357	0,101	0,662	-0,572	0,662	NoDiff	1485	0,0671936758893281	0,089622641509434
Mtmr9	3365	2196	4,76	0,465	-1104	0,848	Young+	11477	11816	11071	1066	0,092	0,122	ExcludedFromTesting	-0,159	-0,306	0,016	-0,325	0,372	NoDiff	3365	0,146245059288538	0,245283018867925
Elmod2	4085	5622	2251	2495	1319	0,93	Old+	16589	14113	19545	0,709	-0,496	0,418	ExcludedFromTesting	0,262	0,238	0,29	-0,074	0,17	NoDiff	4085	0,16600790513834	0,141509433962264
Heatr5a	1024	1427	0,544	2571	1362	0,85	Old+	26591	25752	27593	0,93	-0,104	0,32	ExcludedFromTesting	0,015	0,61	-0,695	1304	0,998	Old+	1024	0,075098814229249	0,0849056603773585
Arl6ip5	4755	2723	7181	0,378	-1405	0,976	Young+	7864	6716	9235	0,73	-0,453	0,34	ExcludedFromTesting	-0,126	-0,504	0,326	-0,824	0,97	Young+	4755	0,197628458498024	0,297169811320755
Leprot	3887	5513	1947	2797	1484	0,948	Old+	14413	12674	16489	0,775	-0,367	0,318	ExcludedFromTesting	0,203	0,357	0,018	0,342	0,428	NoDiff	3887	0,181818181818182	0,155660377358491
Tut7	15142	19416	10042	1921	0,942	0,9	Old+	4398	5502	3,08	1769	0,823	0,816	ExcludedFromTesting	-0,036	0,585	-0,776	1,35	1	Old+	15142	0,371541501976285	0,495283018867925
Plekhj1	10,73	15074	5548	2799	1485	0,968	Old+	11146	12629	9376	1,34	0,422	0,312	ExcludedFromTesting	0,482	1156	-0,321	1463	1	Old+	10,73	0,229249011857708	0,283018867924528
Nfkbiz	3184	4129	2057	2038	1027	0,732	Old+	25745	22502	29615	0,763	-0,39	0,372	ExcludedFromTesting	0,831	1024	0,601	0,432	0,528	NoDiff	3184	0,114624505928854	0,10377358490566
Hacd2	20227	15235	26185	0,583	-0,778	0,824	Young+	1719	1441	2,05	0,701	-0,513	0,39	ExcludedFromTesting	-0,747	-1125	-0,297	-0,833	0,984	Young+	20227	0,426877470355731	0,674528301886792
Pcsk7	1829	2336	1224	1941	0,957	0,734	Old+	24,08	26011	21776	1192	0,253	0,272	ExcludedFromTesting	0,244	0,646	-0,235	0,876	0,942	Old+	1829	0,0909090909090909	0,117924528301887
Dennd1a	1049	0,499	1705	0,297	-1749	0,962	Young+	21051	21737	20233	1065	0,09	0,296	ExcludedFromTesting	-0,274	-0,339	-0,198	-0,149	0,302	NoDiff	1049	0,0632411067193676	0,136792452830189
Emsy	1404	0,999	1886	0,538	-0,893	0,738	Young+	21725	27682	14615	1881	0,912	0,736	ExcludedFromTesting	-0,379	-0,432	-0,316	-0,123	0,288	NoDiff	1404	0,0711462450592885	0,169811320754717
Foxa1	2,53	1431	3841	0,369	-1437	0,966	Young+	14505	15803	12955	1234	0,304	0,252	ExcludedFromTesting	0,078	0,045	0,118	-0,058	0,164	NoDiff	2,53	0,106719367588933	0,212264150943396
Galm	29253	20484	39719	0,513	-0,963	0,924	Young+	2479	1872	3204	0,588	-0,767	0,778	ExcludedFromTesting	-0,18	-0,698	0,437	-1127	1	Young+	29253	0,462450592885375	0,632075471698113
Tstd2	2171	1059	3499	0,3	-1738	0,978	Young+	14125	13504	14867	0,907	-0,14	0,204	ExcludedFromTesting	-0,458	-0,806	-0,042	-0,764	0,876	Young+	2171	0,114624505928854	0,19811320754717
Tdrd7	3814	2514	5365	0,478	-1066	0,886	Young+	7877	5,01	11298	0,443	-1175	0,938	ExcludedFromTesting	-0,381	-0,909	0,248	-1155	1	Young+	3814	0,225296442687747	0,25
Mpv17l2	3041	1985	4302	0,463	-1112	0,86	Young+	12044	11513	12678	0,899	-0,154	0,168	ExcludedFromTesting	0,003	-0,412	0,498	-0,921	0,966	Young+	3041	0,142292490118577	0,216981132075472
Midn	4075	6653	0,997	6701	2744	1	Old+	17994	22811	12246	1862	0,896	0,758	ExcludedFromTesting	-0,083	0,722	-1043	1764	1	Old+	4075	0,134387351778656	0,169811320754717
Zcchc7	2245	1417	3234	0,439	-1188	0,862	Young+	12009	12736	11142	1126	0,172	0,206	ExcludedFromTesting	-0,325	-0,612	0,017	-0,644	0,786	NoDiff	2245	0,122529644268775	0,216981132075472
Isg15	6802	9461	3629	2,61	1384	0,944	Old+	23185	8721	40446	0,218	-2201	1	ExcludedFromTesting	0,526	0,282	0,817	-0,53	0,65	NoDiff	6802	0,245059288537549	0,0943396226415094
Alg8	4,47	6184	2423	2458	1297	0,812	Old+	42157	48175	34975	1381	0,466	0,43	ExcludedFromTesting	1539	2457	0,444	2007	1	Old+	4,47	0,0711462450592885	0,0943396226415094
Supt16	4336	5545	2894	1898	0,924	0,752	Old+	10283	9528	11183	0,849	-0,236	0,168	ExcludedFromTesting	-0,245	-0,124	-0,388	0,258	0,292	NoDiff	4336	0,217391304347826	0,221698113207547
Selenoo	10176	6929	14,05	0,496	-1012	0,908	Young+	6192	7435	4709	1589	0,669	0,604	ExcludedFromTesting	0,173	0,296	0,027	0,279	0,254	NoDiff	10176	0,229249011857708	0,462264150943396
Tmem161b	1375	0,973	1854	0,524	-0,933	0,702	Young+	28533	36962	18473	1996	0,997	0,788	ExcludedFromTesting	-0,127	-0,15	-0,098	-0,05	0,292	NoDiff	1375	0,0592885375494071	0,141509433962264
Fbxo45	2216	3253	0,98	3262	1706	0,934	Old+	31573	31,18	32042	1003	0,004	0,238	ExcludedFromTesting	0,267	0,685	-0,233	0,948	0,946	Old+	2216	0,08300395256917	0,089622641509434
Dync1li2	2344	1533	3312	0,465	-1104	0,804	Young+	19,89	16607	23808	0,69	-0,536	0,432	ExcludedFromTesting	0,256	0,143	0,391	-0,257	0,29	NoDiff	2344	0,106719367588933	0,136792452830189
Mrps2	21981	33477	8262	4004	2002	1	Old+	13,88	18816	7989	2357	1237	0,988	ExcludedFromTesting	1126	2045	0,029	2019	1	Old+	21981	0,201581027667984	0,325471698113208
Cd99l2	2315	1424	3378	0,424	-1239	0,908	Young+	9954	9486	10512	0,901	-0,15	0,172	ExcludedFromTesting	-0,656	-0,87	-0,402	-0,468	0,582	NoDiff	2315	0,146245059288538	0,235849056603774
Cep19	1113	0,738	1561	0,489	-1033	0,736	Young+	43168	38711	48488	0,79	-0,341	0,416	ExcludedFromTesting	0,581	0,067	1194	-1135	0,964	Young+	1113	0,0513833992094862	0,0660377358490566
Zdhhc17	4563	1242	8526	0,149	-2743	0,998	Young+	31567	26481	37636	0,694	-0,526	0,462	ExcludedFromTesting	0,868	0,096	1789	-1712	1	Young+	4563	0,075098814229249	0,113207547169811
Ugt2b35	71702	25036	127393	0,198	-2333	1	Young+	4342	3123	5796	0,533	-0,909	0,912	ExcludedFromTesting	0,632	-0,072	1473	-1,55	1	Young+	71702	0,490118577075099	0,60377358490566
Pim3	5798	1915	10432	0,182	-2458	1	Young+	13803	16436	10662	1521	0,605	0,508	ExcludedFromTesting	0,138	-0,17	0,506	-0,698	0,828	NoDiff	5798	0,114624505928854	0,297169811320755
Ugt2b1	112343	67985	165281	0,408	-1293	1	Young+	1213	1,47	0,905	1637	0,711	0,716	ExcludedFromTesting	-0,056	0,041	-0,172	0,216	0,102	NoDiff	112343	0,640316205533597	0,825471698113208
Syt1	2912	1236	4912	0,254	-1976	0,982	Young+	23534	20125	27602	0,73	-0,454	0,392	ExcludedFromTesting	0,45	-0,113	1122	-1227	0,996	Young+	2912	0,0909090909090909	0,132075471698113
Zfp983	3362	5,07	1322	3813	1931	0,974	Old+	23806	18409	30247	0,615	-0,7	0,638	ExcludedFromTesting	0,241	0,743	-0,358	1108	0,978	Old+	3362	0,142292490118577	0,0990566037735849
Hykk	10939	8152	14265	0,581	-0,784	0,75	Young+	4479	3,92	5146	0,751	-0,413	0,254	ExcludedFromTesting	-0,175	-0,466	0,174	-0,651	0,894	Young+	10939	0,324110671936759	0,443396226415094
Dennd5a	4755	6949	2138	3252	1701	0,968	Old+	18875	14981	23521	0,625	-0,678	0,58	ExcludedFromTesting	0,577	0,998	0,074	0,91	0,962	Old+	4755	0,1699604743083	0,127358490566038
H2-Q4	1672	2449	0,745	3329	1735	0,966	Old+	12305	7107	18509	0,379	-1401	0,97	ExcludedFromTesting	-0,774	-0,762	-0,789	0,021	0,206	NoDiff	1672	0,197628458498024	0,117924528301887
Aldh5a1	13689	9349	18868	0,498	-1006	0,928	Young+	3811	3685	3961	0,936	-0,096	0,048	ExcludedFromTesting	-0,11	-0,357	0,184	-0,528	0,77	NoDiff	13689	0,33596837944664	0,504716981132076
Dock4	2769	1638	4119	0,4	-1322	0,926	Young+	14423	18268	9834	1858	0,893	0,784	ExcludedFromTesting	-0,28	-0,293	-0,264	-0,03	0,128	NoDiff	2769	0,106719367588933	0,259433962264151
5031439G07Rik	4918	6577	2938	2219	1,15	0,884	Old+	16033	20,15	11,12	1839	0,879	0,75	ExcludedFromTesting	0,447	0,916	-0,112	1049	0,996	Old+	4918	0,142292490118577	0,216981132075472
Smug1	2599	0,899	4626	0,203	-2302	0,98	Young+	35343	30968	40564	0,77	-0,377	0,412	ExcludedFromTesting	0,743	0,097	1514	-1413	0,998	Young+	2599	0,0632411067193676	0,0943396226415094
Mgat5	1555	2213	0,771	2897	1535	0,93	Old+	24847	11177	41161	0,27	-1887	0,994	ExcludedFromTesting	0,066	-0,063	0,22	-0,284	0,384	NoDiff	1555	0,150197628458498	0,0660377358490566
Surf6	3089	4436	1481	2951	1561	0,94	Old+	27754	29851	25,25	1202	0,266	0,282	ExcludedFromTesting	0,53	1118	-0,172	1305	0,998	Old+	3089	0,0948616600790514	0,113207547169811
Naa30	11,78	6581	17984	0,368	-1444	0,96	Young+	12758	10,38	15596	0,668	-0,581	0,492	ExcludedFromTesting	0,784	0,415	1225	-0,808	0,964	Young+	11,78	0,205533596837945	0,25
Znrd1	5364	3758	7281	0,527	-0,923	0,802	Young+	5868	4,23	7823	0,533	-0,907	0,838	ExcludedFromTesting	-0,539	-1172	0,217	-1394	1	Young+	5364	0,264822134387352	0,320754716981132
Srp72	18576	13052	25168	0,516	-0,955	0,906	Young+	3416	3,12	3769	0,831	-0,267	0,116	ExcludedFromTesting	-0,1	-0,393	0,25	-0,639	0,898	Young+	18576	0,387351778656126	0,547169811320755
Tmem260	2678	1458	4134	0,343	-1544	0,956	Young+	14246	15656	12565	1233	0,302	0,262	ExcludedFromTesting	-0,078	-0,416	0,324	-0,74	0,878	Young+	2678	0,110671936758893	0,212264150943396
Tmem258	74288	57827	93932	0,613	-0,706	0,78	Young+	0,926	0,707	1187	0,596	-0,747	0,712	ExcludedFromTesting	-0,536	-0,79	-0,233	-0,554	0,776	NoDiff	74288	0,695652173913043	0,764150943396226
Gadd45a	1816	0,874	2,94	0,294	-1766	0,978	Young+	24794	33657	14215	2484	1313	0,918	ExcludedFromTesting	0,06	0,233	-0,148	0,418	0,51	NoDiff	1816	0,0553359683794466	0,188679245283019
Gng12	43094	16198	75191	0,215	-2218	1	Young+	5069	3771	6618	0,571	-0,808	0,822	ExcludedFromTesting	0,561	-0,235	1,51	-1737	1	Young+	43094	0,391304347826087	0,542452830188679
Exoc1	2985	1665	4,56	0,368	-1,44	0,954	Young+	15587	21516	8512	2527	1338	0,964	ExcludedFromTesting	0,1	0,253	-0,083	0,34	0,402	NoDiff	2985	0,0948616600790514	0,297169811320755
Hif1an	1,72	1222	2315	0,546	-0,874	0,726	Young+	20391	23874	16235	1485	0,57	0,498	ExcludedFromTesting	-0,086	0,035	-0,229	0,283	0,374	NoDiff	1,72	0,08300395256917	0,165094339622642
Elf1	7112	10317	3286	3123	1643	0,998	Old+	8546	6563	10912	0,597	-0,745	0,696	ExcludedFromTesting	-0,015	0,059	-0,102	0,158	0,142	NoDiff	7112	0,304347826086957	0,226415094339623
Btg1	18529	12572	25638	0,489	-1032	0,94	Young+	3341	3512	3137	1121	0,165	0,058	ExcludedFromTesting	-0,099	-0,137	-0,053	-0,086	0,05	NoDiff	18529	0,379446640316206	0,547169811320755
Fam13b	1709	2162	1167	1906	0,931	0,72	Old+	33126	19487	49402	0,386	-1373	0,926	ExcludedFromTesting	0,205	0,145	0,277	-0,153	0,308	NoDiff	1709	0,106719367588933	0,0660377358490566
Rnf13	56817	40044	76834	0,523	-0,934	0,98	Young+	1991	1794	2227	0,803	-0,316	0,108	ExcludedFromTesting	0,057	-0,052	0,186	-0,238	0,148	NoDiff	56817	0,549407114624506	0,735849056603774
Bicral	4949	6967	2,54	2763	1466	0,904	Old+	34924	42941	25357	1689	0,756	0,654	ExcludedFromTesting	1218	1729	0,609	1132	0,972	Old+	4949	0,0790513833992095	0,122641509433962
Fxyd1	104062	70419	144212	0,488	-1034	1	Young+	0,735	0,636	0,854	0,741	-0,432	0,284	ExcludedFromTesting	-0,528	-0,751	-0,262	-0,495	0,668	NoDiff	104062	0,632411067193676	0,863207547169811
Upf3b	3077	3976	2004	1915	0,937	0,772	Old+	15111	14483	15,86	0,936	-0,096	0,122	ExcludedFromTesting	0,067	0,225	-0,121	0,356	0,428	NoDiff	3077	0,146245059288538	0,160377358490566
Spg20	4774	3101	6771	0,462	-1115	0,9	Young+	8065	6801	9573	0,718	-0,477	0,38	ExcludedFromTesting	-0,2	-0,54	0,206	-0,733	0,922	Young+	4774	0,209486166007905	0,287735849056604
Eipr1	1828	1221	2552	0,493	-1021	0,764	Young+	21346	19248	23849	0,801	-0,32	0,326	ExcludedFromTesting	0,058	-0,325	0,515	-0,848	0,924	Young+	1828	0,0948616600790514	0,127358490566038
Rfxap	2057	1465	2764	0,519	-0,946	0,754	Young+	16661	15824	17659	0,891	-0,167	0,212	ExcludedFromTesting	-0,1	-0,122	-0,074	-0,055	0,192	NoDiff	2057	0,110671936758893	0,165094339622642
Etl4	1,08	0,668	1572	0,437	-1193	0,788	Young+	30,36	29605	31261	0,971	-0,043	0,298	ExcludedFromTesting	0,054	0,019	0,094	-0,039	0,296	NoDiff	1,08	0,0592885375494071	0,0990566037735849
Nudt1	8096	5,85	10777	0,54	-0,889	0,78	Young+	6754	5831	7855	0,745	-0,425	0,296	ExcludedFromTesting	-0,022	-0,301	0,31	-0,603	0,85	Young+	8096	0,268774703557312	0,339622641509434
Aaas	1245	1782	0,603	2907	1539	0,928	Old+	35608	32326	39525	0,814	-0,297	0,354	ExcludedFromTesting	0,276	0,557	-0,059	0,606	0,716	NoDiff	1245	0,0711462450592885	0,0660377358490566
Ago2	2712	1775	3829	0,459	-1124	0,808	Young+	22036	15082	30335	0,511	-0,969	0,81	ExcludedFromTesting	0,253	0,015	0,538	-0,494	0,614	NoDiff	2712	0,118577075098814	0,117924528301887
Cox6b1	433369	309,86	580765	0,533	-0,909	0,996	Young+	0,55	0,395	0,735	0,535	-0,902	0,918	ExcludedFromTesting	-0,294	-0,599	0,069	-0,666	0,948	Young+	433369	0,932806324110672	0,952830188679245
Dnajc12	2714	3,65	1596	2359	1238	0,882	Old+	20813	23,88	17152	1381	0,466	0,404	ExcludedFromTesting	0,035	0,225	-0,193	0,413	0,516	NoDiff	2714	0,106719367588933	0,141509433962264
Sun1	1177	0,617	1846	0,326	-1617	0,928	Young+	31295	35077	26781	1275	0,351	0,386	ExcludedFromTesting	0,188	0,134	0,252	-0,137	0,312	NoDiff	1177	0,0513833992094862	0,108490566037736
Amdhd2	10399	15,64	4144	3693	1885	0,978	Old+	22407	30437	12823	2342	1228	0,95	ExcludedFromTesting	0,969	1723	0,07	1641	1	Old+	10399	0,122529644268775	0,212264150943396
Ssx2ip	1416	0,637	2345	0,275	-1864	0,942	Young+	40586	38717	42816	0,915	-0,128	0,358	ExcludedFromTesting	0,427	-0,037	0,982	-1016	0,936	Young+	1416	0,0513833992094862	0,080188679245283
Pnpla7	111495	78996	150278	0,526	-0,928	0,988	Young+	0,948	0,789	1139	0,694	-0,527	0,418	ExcludedFromTesting	-0,283	-0,53	0,011	-0,535	0,756	NoDiff	111495	0,731225296442688	0,825471698113208
Hspb6	26609	2451	55,44	0,045	-4476	1	Young+	21017	11656	32187	0,361	-1469	0,994	ExcludedFromTesting	1177	-0,198	2819	-3025	1	Young+	26609	0,150197628458498	0,183962264150943
Syde2	12383	21725	1235	17,17	4102	1	Old+	65192	92257	32893	2,87	1521	0,928	ExcludedFromTesting	2208	4003	0,068	3957	1	Old+	12383	0,0592885375494071	0,089622641509434
Fzd8	2344	0,79	4198	0,186	-2429	1	Young+	27533	37043	16184	2,29	1195	0,89	ExcludedFromTesting	0,141	-0,075	0,399	-0,481	0,592	NoDiff	2344	0,0553359683794466	0,183962264150943
Unc93b1	4023	6968	0,508	14024	3,81	1	Old+	23036	14038	33775	0,419	-1257	0,954	ExcludedFromTesting	0,586	0,95	0,151	0,797	0,894	Old+	4023	0,185770750988142	0,0660377358490566
4921524J17Rik	2236	1447	3177	0,458	-1127	0,852	Young+	11185	11535	10768	1073	0,102	0,136	ExcludedFromTesting	-0,544	-0,706	-0,351	-0,352	0,418	NoDiff	2236	0,130434782608696	0,226415094339623
Kdm1a	7819	1562	15287	0,101	-3312	1	Young+	25741	28353	22625	1243	0,313	0,304	ExcludedFromTesting	1178	0,627	1836	-1221	0,996	Young+	7819	0,075098814229249	0,188679245283019
Spryd3	1237	1918	0,425	4398	2137	0,96	Old+	31004	27406	35298	0,794	-0,333	0,406	ExcludedFromTesting	-0,207	0,305	-0,818	1136	0,952	Old+	1237	0,08300395256917	0,0707547169811321
Cnpy4	1255	1874	0,515	3586	1843	0,948	Old+	46044	40779	52327	0,788	-0,343	0,4	ExcludedFromTesting	0,534	0,966	0,018	0,94	0,91	Old+	1255	0,0592885375494071	0,0518867924528302
Taf6	2379	3474	1073	3158	1659	0,974	Old+	22046	19373	25236	0,763	-0,389	0,332	ExcludedFromTesting	0,312	0,56	0,016	0,541	0,676	NoDiff	2379	0,122529644268775	0,10377358490566
Foxa2	5714	3699	8,12	0,462	-1115	0,9	Young+	8747	9295	8094	1157	0,211	0,154	ExcludedFromTesting	0,003	-0,061	0,079	-0,137	0,114	NoDiff	5714	0,181818181818182	0,320754716981132
Rbmxl1	5204	2967	7875	0,375	-1414	0,96	Young+	10041	6268	14543	0,427	-1228	0,954	ExcludedFromTesting	-0,18	-0,831	0,598	-1434	1	Young+	5204	0,209486166007905	0,221698113207547
Selenof	70385	50463	94159	0,535	-0,903	0,952	Young+	1494	1307	1718	0,765	-0,387	0,208	ExcludedFromTesting	-0,119	-0,367	0,177	-0,54	0,83	NoDiff	70385	0,628458498023715	0,797169811320755
Trmt12	1617	2211	0,909	2426	1278	0,814	Old+	38,12	33,52	43609	0,75	-0,415	0,412	ExcludedFromTesting	0,636	0,976	0,231	0,721	0,806	NoDiff	1617	0,0711462450592885	0,0660377358490566
Slc35b2	4416	3125	5956	0,53	-0,916	0,792	Young+	10199	10381	9982	1052	0,074	0,104	ExcludedFromTesting	-0,024	-0,033	-0,013	-0,008	0,104	NoDiff	4416	0,162055335968379	0,268867924528302
Ddx1	16045	12103	20749	0,582	-0,78	0,782	Young+	3342	3055	3685	0,825	-0,277	0,108	ExcludedFromTesting	-0,206	-0,545	0,2	-0,743	0,976	Young+	16045	0,391304347826087	0,518867924528302
Ndufc1	160148	126218	200639	0,632	-0,663	0,732	Young+	0,965	1059	0,853	1,24	0,31	0,116	ExcludedFromTesting	-0,055	-0,003	-0,116	0,114	0,048	NoDiff	160148	0,74703557312253	0,858490566037736
E330009J07Rik	1,4	2088	0,58	3528	1819	0,898	Old+	45,85	47006	44,47	1047	0,066	0,372	ExcludedFromTesting	0,717	1233	0,101	1126	0,93	Old+	1,4	0,0553359683794466	0,0518867924528302
Lipt1	2103	1413	2926	0,487	-1039	0,788	Young+	20937	21984	19687	1115	0,157	0,228	ExcludedFromTesting	0,042	-0,151	0,271	-0,419	0,534	NoDiff	2103	0,0909090909090909	0,14622641509434
Rsrp1	46801	30083	66753	0,455	-1136	0,962	Young+	3937	2873	5206	0,548	-0,867	0,868	ExcludedFromTesting	0,677	0,136	1322	-1,19	1	Young+	46801	0,490118577075099	0,594339622641509
Tmem97	21277	16259	27265	0,595	-0,749	0,696	Young+	3633	2909	4497	0,646	-0,631	0,572	ExcludedFromTesting	0,073	-0,291	0,506	-0,801	0,988	Young+	21277	0,434782608695652	0,528301886792453
Ldlrap1	2,11	1487	2853	0,529	-0,919	0,742	Young+	15279	13161	17807	0,736	-0,442	0,37	ExcludedFromTesting	-0,215	-0,609	0,256	-0,868	0,95	Young+	2,11	0,126482213438735	0,160377358490566
Bag4	6927	5121	9082	0,564	-0,826	0,734	Young+	6,68	6819	6513	1051	0,071	0,076	ExcludedFromTesting	-0,207	-0,365	-0,019	-0,345	0,406	NoDiff	6927	0,233201581027668	0,372641509433962
Tap1	5049	7128	2569	2726	1447	0,956	Old+	17434	14817	20557	0,723	-0,467	0,394	ExcludedFromTesting	0,547	0,779	0,27	0,509	0,666	NoDiff	5049	0,173913043478261	0,141509433962264
Letmd1	2,31	1261	3562	0,35	-1514	0,952	Young+	15544	17,05	13746	1217	0,284	0,26	ExcludedFromTesting	-0,005	-0,315	0,364	-0,703	0,838	Young+	2,31	0,102766798418972	0,19811320754717
Srrt	2946	2094	3964	0,534	-0,906	0,764	Young+	8791	8359	9306	0,908	-0,14	0,152	ExcludedFromTesting	-0,412	-0,576	-0,216	-0,353	0,424	NoDiff	2946	0,173913043478261	0,259433962264151
Pafah2	20855	14568	28358	0,514	-0,96	0,922	Young+	2827	2515	3,2	0,777	-0,363	0,18	ExcludedFromTesting	-0,22	-0,47	0,078	-0,562	0,794	NoDiff	20855	0,446640316205534	0,599056603773585
Kdm6a	5744	9223	1592	5569	2477	1	Old+	21,44	26984	14824	1817	0,861	0,762	ExcludedFromTesting	0,786	1718	-0,327	2,03	1	Old+	5744	0,122529644268775	0,160377358490566
Enpp1	8248	11645	4195	2802	1486	0,984	Old+	10769	7129	15114	0,462	-1115	0,944	ExcludedFromTesting	0,405	0,477	0,318	0,142	0,152	NoDiff	8248	0,292490118577075	0,193396226415094
Rcor3	3991	6,28	1259	5124	2357	0,99	Old+	29079	23399	35859	0,654	-0,614	0,534	ExcludedFromTesting	0,666	1044	0,215	0,823	0,902	Old+	3991	0,126482213438735	0,0849056603773585
Atp11b	6848	5079	8,96	0,566	-0,821	0,71	Young+	8068	5671	10928	0,518	-0,948	0,896	ExcludedFromTesting	0,046	-0,455	0,645	-1111	1	Young+	6848	0,24901185770751	0,268867924528302
Tbc1d2b	4626	7808	0,828	9392	3231	1	Old+	23521	18766	29195	0,658	-0,604	0,518	ExcludedFromTesting	0,403	0,993	-0,301	1304	0,996	Old+	4626	0,154150197628458	0,089622641509434
Vnn1	6615	8675	4157	2,1	1071	0,828	Old+	14264	14,53	13947	1037	0,052	0,11	ExcludedFromTesting	0,583	0,961	0,132	0,826	0,936	Old+	6615	0,181818181818182	0,207547169811321
Klf10	9675	1618	19,29	0,086	-3545	1	Young+	13206	14281	11922	1194	0,255	0,202	ExcludedFromTesting	0,527	-0,308	1523	-1829	1	Young+	9675	0,122529644268775	0,306603773584906
Asxl2	5701	8585	2,26	3814	1931	0,996	Old+	13349	9627	17791	0,541	-0,885	0,774	ExcludedFromTesting	0,109	0,416	-0,257	0,669	0,862	Old+	5701	0,233201581027668	0,155660377358491
Fam168b	11916	16823	6059	2707	1436	0,99	Old+	6835	5,94	7904	0,752	-0,41	0,296	ExcludedFromTesting	0,29	0,559	-0,031	0,597	0,812	NoDiff	11916	0,367588932806324	0,306603773584906
Shank2	2165	2859	1336	2156	1108	0,796	Old+	22338	19253	26,02	0,756	-0,403	0,368	ExcludedFromTesting	0,166	0,273	0,037	0,255	0,356	NoDiff	2165	0,114624505928854	0,108490566037736
Nr0b2	15362	11321	20186	0,56	-0,835	0,78	Young+	3045	2942	3167	0,923	-0,115	0,046	ExcludedFromTesting	-0,489	-0,704	-0,233	-0,48	0,64	NoDiff	15362	0,387351778656126	0,542452830188679
Bclaf1	9539	6808	12799	0,524	-0,933	0,83	Young+	4882	4845	4926	0,984	-0,023	0,026	ExcludedFromTesting	-0,264	-0,341	-0,172	-0,16	0,09	NoDiff	9539	0,288537549407115	0,433962264150943
Atoh8	1415	0,723	2241	0,328	-1609	0,962	Young+	25452	34716	14396	2377	1249	0,932	ExcludedFromTesting	-0,012	0,142	-0,196	0,337	0,44	NoDiff	1415	0,0553359683794466	0,174528301886792
Zfp60	1,81	1223	2511	0,463	-1109	0,752	Young+	34474	35855	32826	1083	0,115	0,318	ExcludedFromTesting	0,741	0,675	0,82	-0,156	0,348	NoDiff	1,81	0,0592885375494071	0,0990566037735849
Phc3	2973	3883	1887	2098	1069	0,814	Old+	18401	18841	17876	1052	0,072	0,178	ExcludedFromTesting	0,194	0,494	-0,164	0,652	0,814	NoDiff	2973	0,126482213438735	0,150943396226415
Slc20a2	13025	19305	5531	3448	1786	1	Old+	8,82	10377	6963	1508	0,593	0,512	ExcludedFromTesting	0,489	1122	-0,266	1402	1	Old+	13025	0,268774703557312	0,325471698113208
Rfx7	1947	0,86	3244	0,27	-1,89	0,972	Young+	25639	27475	23448	1,19	0,251	0,284	ExcludedFromTesting	0,015	-0,308	0,402	-0,703	0,806	NoDiff	1947	0,0711462450592885	0,141509433962264
Aspg	9203	6881	11974	0,577	-0,792	0,78	Young+	4227	4951	3364	1478	0,564	0,47	ExcludedFromTesting	-0,334	-0,234	-0,452	0,221	0,184	NoDiff	9203	0,276679841897233	0,5
Ddhd1	11056	5922	17182	0,348	-1521	0,966	Young+	12444	10588	14658	0,72	-0,474	0,348	ExcludedFromTesting	0,72	0,312	1207	-0,905	0,984	Young+	11056	0,197628458498024	0,264150943396226
Fam13a	10784	7144	15129	0,464	-1108	0,862	Young+	11334	13587	8646	1578	0,658	0,624	ExcludedFromTesting	0,702	0,694	0,711	-0,019	0,05	NoDiff	10784	0,177865612648221	0,35377358490566
Gnpnat1	52184	34925	72782	0,481	-1056	0,98	Young+	2173	1633	2818	0,58	-0,785	0,802	ExcludedFromTesting	0,073	-0,289	0,503	-0,796	0,984	Young+	52184	0,533596837944664	0,707547169811321
Mrpl23	23976	17548	31646	0,554	-0,853	0,92	Young+	1643	1661	1623	1037	0,053	0,026	ExcludedFromTesting	-0,546	-0,719	-0,339	-0,37	0,418	NoDiff	23976	0,438735177865613	0,69811320754717
Pced1a	2214	3236	0,995	3104	1634	0,984	Old+	17942	15305	21088	0,714	-0,485	0,41	ExcludedFromTesting	-0,047	0,188	-0,327	0,506	0,636	NoDiff	2214	0,138339920948617	0,113207547169811
Phf12	1407	0,807	2123	0,382	-1388	0,88	Young+	19227	20166	18106	1121	0,165	0,228	ExcludedFromTesting	-0,297	-0,53	-0,019	-0,502	0,624	NoDiff	1407	0,08300395256917	0,150943396226415
N4bp2	5,55	6905	3933	1775	0,828	0,7	Old+	15039	21748	7033	3093	1629	1	ExcludedFromTesting	0,486	1291	-0,475	1771	1	Old+	5,55	0,134387351778656	0,297169811320755
Adh4	49848	37985	64005	0,595	-0,749	0,808	Young+	1874	1955	1777	1115	0,157	0,028	ExcludedFromTesting	-0,05	-0,102	0,012	-0,109	0,022	NoDiff	49848	0,541501976284585	0,712264150943396
Fam76b	3702	5528	1523	3575	1838	0,964	Old+	28466	26,54	30765	0,866	-0,207	0,234	ExcludedFromTesting	0,721	1205	0,145	1068	0,976	Old+	3702	0,110671936758893	0,0990566037735849
Abhd18	4441	3218	5,9	0,549	-0,865	0,746	Young+	9456	10155	8622	1192	0,254	0,186	ExcludedFromTesting	-0,288	-0,268	-0,312	0,053	0,09	NoDiff	4441	0,1699604743083	0,297169811320755
Tgm2	15108	20,86	8244	2534	1342	1	Old+	3333	3131	3575	0,881	-0,182	0,062	ExcludedFromTesting	-0,289	-0,01	-0,622	0,62	0,864	Old+	15108	0,509881422924901	0,457547169811321
Ppm1k	22777	16198	30629	0,527	-0,925	0,896	Young+	3037	2978	3108	0,941	-0,087	0,032	ExcludedFromTesting	-0,056	-0,221	0,141	-0,377	0,428	NoDiff	22777	0,442687747035573	0,599056603773585
Ddx60	3306	5689	0,463	12,33	3624	1	Old+	29819	20916	40444	0,517	-0,952	0,756	ExcludedFromTesting	0,329	1029	-0,506	1,54	0,998	Old+	3306	0,134387351778656	0,0660377358490566
Ssh2	5734	9743	0,949	10238	3356	1	Old+	23,86	22023	26052	0,851	-0,233	0,25	ExcludedFromTesting	0,498	1,11	-0,234	1349	0,996	Old+	5734	0,150197628458498	0,0990566037735849
Bicd2	1341	0,961	1795	0,527	-0,925	0,712	Young+	28,81	25164	33161	0,758	-0,399	0,392	ExcludedFromTesting	0,056	-0,367	0,561	-0,929	0,91	Young+	1341	0,075098814229249	0,0943396226415094
Smarce1	12,28	16347	7425	2177	1122	0,962	Old+	5708	6032	5321	1134	0,182	0,08	ExcludedFromTesting	0,148	0,444	-0,205	0,649	0,906	Old+	12,28	0,339920948616601	0,39622641509434
Wdr20	3,43	2223	4869	0,457	-1,13	0,888	Young+	11,76	10428	13,35	0,782	-0,354	0,272	ExcludedFromTesting	-0,07	-0,57	0,526	-1,1	0,996	Young+	3,43	0,154150197628458	0,221698113207547
Zc3h7a	8985	11587	5879	1968	0,977	0,818	Old+	8,52	7949	9202	0,85	-0,235	0,122	ExcludedFromTesting	0,329	0,607	-0,002	0,59	0,83	NoDiff	8985	0,272727272727273	0,273584905660377
Ninj1	33539	23628	45367	0,526	-0,926	0,88	Young+	2993	2221	3914	0,564	-0,826	0,844	ExcludedFromTesting	0,098	-0,361	0,646	-1013	1	Young+	33539	0,537549407114625	0,608490566037736
1110032A03Rik	30789	19055	44792	0,424	-1238	0,982	Young+	4458	3974	5035	0,798	-0,325	0,154	ExcludedFromTesting	0,601	0,224	1052	-0,818	0,99	Young+	30789	0,387351778656126	0,518867924528302
Acd	1089	0,649	1613	0,399	-1324	0,846	Young+	26079	25576	26679	0,93	-0,105	0,266	ExcludedFromTesting	0,05	-0,241	0,396	-0,673	0,762	NoDiff	1089	0,0671936758893281	0,10377358490566
Hpf1	2041	1161	3091	0,375	-1417	0,936	Young+	17201	21137	12504	1668	0,738	0,636	ExcludedFromTesting	-0,237	-0,178	-0,306	0,108	0,206	NoDiff	2041	0,08300395256917	0,212264150943396
Wipf2	1031	0,751	1365	0,549	-0,865	0,708	Young+	29445	31724	26727	1,18	0,238	0,338	ExcludedFromTesting	-0,154	-0,056	-0,271	0,214	0,364	NoDiff	1031	0,0592885375494071	0,108490566037736
Phf2	1278	1836	0,612	3081	1623	0,922	Old+	27243	17,91	38381	0,456	-1131	0,838	ExcludedFromTesting	-0,203	-0,042	-0,396	0,34	0,45	NoDiff	1278	0,106719367588933	0,0707547169811321
Kmt2c	3896	2,81	5193	0,538	-0,894	0,748	Young+	12013	10843	13411	0,815	-0,295	0,218	ExcludedFromTesting	-0,046	-0,274	0,227	-0,498	0,672	NoDiff	3896	0,162055335968379	0,216981132075472
Nod1	4361	7275	0,883	8,11	3,02	1	Old+	34495	22755	48505	0,474	-1076	0,838	ExcludedFromTesting	0,723	1158	0,205	0,964	0,946	Old+	4361	0,134387351778656	0,0613207547169811
Galnt11	4926	8014	1241	6687	2741	1	Old+	50449	71754	25025	2861	1516	0,968	ExcludedFromTesting	0,988	2251	-0,519	2,78	1	Old+	4926	0,0592885375494071	0,108490566037736
Kdm1b	6088	7644	4231	1749	0,807	0,696	Old+	14273	16644	11443	1473	0,559	0,466	ExcludedFromTesting	0,486	0,742	0,181	0,571	0,694	NoDiff	6088	0,158102766798419	0,231132075471698
Opa1	16,08	12,44	20423	0,604	-0,726	0,724	Young+	3684	3804	3,54	1071	0,099	0,034	ExcludedFromTesting	-0,165	-0,314	0,012	-0,335	0,322	NoDiff	16,08	0,375494071146245	0,556603773584906
Hsd3b5	98085	68729	133,12	0,518	-0,95	0,904	Young+	4,42	6337	2133	2952	1562	1	ExcludedFromTesting	1085	1489	0,604	0,88	0,998	Old+	98085	0,486166007905138	0,759433962264151
Trappc11	5601	3863	7675	0,5	-1	0,85	Young+	8,12	8603	7545	1143	0,193	0,126	ExcludedFromTesting	-0,039	-0,14	0,082	-0,216	0,218	NoDiff	5601	0,189723320158103	0,325471698113208
Phf20	1453	2018	0,779	2536	1342	0,87	Old+	41	46678	34224	1377	0,462	0,47	ExcludedFromTesting	0,607	1006	0,13	0,889	0,872	Old+	1453	0,0553359683794466	0,0754716981132075
Snrk	7,19	9885	3974	2442	1288	0,956	Old+	9564	9262	9925	0,919	-0,121	0,102	ExcludedFromTesting	0,387	0,737	-0,031	0,756	0,942	Old+	7,19	0,245059288537549	0,259433962264151
Ormdl3	9813	7197	12934	0,561	-0,833	0,82	Young+	3479	3748	3159	1199	0,262	0,104	ExcludedFromTesting	-0,345	-0,313	-0,382	0,086	0,042	NoDiff	9813	0,320158102766798	0,523584905660377
Mfsd14b	32271	11482	57081	0,201	-2312	1	Young+	8708	6189	11715	0,534	-0,904	0,884	ExcludedFromTesting	0,878	0,229	1651	-1414	1	Young+	32271	0,292490118577075	0,372641509433962
Tapbpl	32145	58221	1026	56,18	5812	1	Old+	16447	19578	12711	1548	0,631	0,542	ExcludedFromTesting	0,784	2363	-1099	3466	1	Old+	32145	0,229249011857708	0,160377358490566
Primpol	2,01	3026	0,798	3724	1897	0,948	Old+	31898	32939	30655	1063	0,088	0,282	ExcludedFromTesting	0,577	1278	-0,26	1534	1	Old+	2,01	0,08300395256917	0,0849056603773585
Pdss2	3504	4635	2154	2182	1126	0,814	Old+	14556	12414	17112	0,73	-0,453	0,37	ExcludedFromTesting	-0,071	0,111	-0,289	0,413	0,508	NoDiff	3504	0,1699604743083	0,155660377358491
Slc22a23	8749	5828	12235	0,472	-1084	0,886	Young+	6433	7118	5617	1246	0,317	0,194	ExcludedFromTesting	-0,095	-0,257	0,099	-0,365	0,41	NoDiff	8749	0,245059288537549	0,405660377358491
Snx10	12682	18513	5723	3307	1726	0,99	Old+	9966	10018	9904	1015	0,021	0,066	ExcludedFromTesting	0,624	1051	0,113	0,935	0,994	Old+	12682	0,268774703557312	0,273584905660377
1700066M21Rik	8825	4752	13685	0,355	-1492	0,992	Young+	7601	8854	6105	1451	0,537	0,422	ExcludedFromTesting	0,21	0,169	0,259	-0,095	0,086	NoDiff	8825	0,205533596837945	0,400943396226415
Tsr1	2826	1412	4513	0,315	-1666	0,992	Young+	10414	9325	11713	0,792	-0,337	0,284	ExcludedFromTesting	-0,552	-1055	0,05	-1,11	0,994	Young+	2826	0,154150197628458	0,240566037735849
Txlng	2396	1488	3,48	0,426	-1,23	0,912	Young+	11407	13,22	9244	1416	0,502	0,42	ExcludedFromTesting	-0,518	-0,722	-0,274	-0,467	0,578	NoDiff	2396	0,126482213438735	0,25
Focad	2379	1742	3,14	0,538	-0,894	0,71	Young+	39879	41,8	37587	1109	0,149	0,322	ExcludedFromTesting	0,948	0,772	1158	-0,38	0,514	NoDiff	2379	0,0592885375494071	0,0849056603773585
Sbf2	10,28	17257	1955	8999	3,17	1	Old+	22047	21,36	22868	0,938	-0,092	0,172	ExcludedFromTesting	0,92	1494	0,235	1257	0,998	Old+	10,28	0,1699604743083	0,122641509433962
Setd1b	1135	0,796	1539	0,528	-0,922	0,726	Young+	13064	9877	16868	0,586	-0,771	0,656	ExcludedFromTesting	-0,839	-1344	-0,235	-1107	0,992	Young+	1135	0,126482213438735	0,150943396226415
Higd1a	173263	122095	234327	0,523	-0,936	0,984	Young+	1483	1128	1908	0,588	-0,767	0,798	ExcludedFromTesting	0,432	0,114	0,812	-0,701	0,972	Young+	173263	0,770750988142292	0,834905660377358
Cdc16	5873	8043	3283	2,45	1293	0,932	Old+	17933	16157	20052	0,796	-0,328	0,266	ExcludedFromTesting	0,725	0,942	0,465	0,477	0,596	NoDiff	5873	0,1699604743083	0,150943396226415
Egr1	22057	16,73	28415	0,596	-0,746	0,712	Young+	6305	6147	6493	0,949	-0,075	0,016	ExcludedFromTesting	0,655	0,454	0,896	-0,442	0,568	NoDiff	22057	0,347826086956522	0,424528301886792
Hdhd3	4233	2667	6102	0,434	-1206	0,874	Young+	11965	10885	13253	0,807	-0,31	0,2	ExcludedFromTesting	-0,055	-0,553	0,54	-1109	0,994	Young+	4233	0,154150197628458	0,226415094339623
Abhd17c	14318	10,78	18,54	0,586	-0,772	0,758	Young+	2,99	3082	2882	1049	0,069	0,04	ExcludedFromTesting	-0,537	-0,787	-0,239	-0,563	0,8	NoDiff	14318	0,351778656126482	0,561320754716981
Uqcrfs1	94297	70932	122182	0,581	-0,782	0,904	Young+	0,934	0,942	0,923	1036	0,051	0,022	ExcludedFromTesting	-0,32	-0,372	-0,258	-0,109	0,036	NoDiff	94297	0,675889328063241	0,844339622641509
Chmp4b	15872	8699	24433	0,354	-1497	0,974	Young+	8284	4811	12429	0,388	-1366	0,994	ExcludedFromTesting	0,591	-0,153	1479	-1,63	1	Young+	15872	0,328063241106719	0,316037735849057
Otud7b	3209	2289	4308	0,517	-0,952	0,772	Young+	10948	10675	11275	0,956	-0,066	0,126	ExcludedFromTesting	-0,233	-0,335	-0,111	-0,213	0,23	NoDiff	3209	0,150197628458498	0,231132075471698
Jarid2	1043	0,601	1571	0,374	-1,42	0,918	Young+	24287	22466	26459	0,819	-0,288	0,312	ExcludedFromTesting	-0,147	-0,351	0,095	-0,475	0,574	NoDiff	1043	0,0711462450592885	0,108490566037736
Car14	7015	4454	10071	0,439	-1187	0,932	Young+	6902	7367	6347	1152	0,205	0,116	ExcludedFromTesting	-0,083	-0,164	0,015	-0,186	0,144	NoDiff	7015	0,217391304347826	0,382075471698113
Ubn2	2338	1286	3593	0,369	-1438	0,944	Young+	15697	20277	10231	1978	0,984	0,834	ExcludedFromTesting	-0,265	-0,293	-0,233	-0,064	0,17	NoDiff	2338	0,0909090909090909	0,245283018867925
Fndc4	3201	2363	4,2	0,555	-0,848	0,724	Young+	8488	7721	9403	0,814	-0,297	0,192	ExcludedFromTesting	-0,352	-0,622	-0,029	-0,603	0,78	NoDiff	3201	0,181818181818182	0,254716981132075
Pptc7	5056	6376	3481	1814	0,859	0,738	Old+	15917	19029	12202	1565	0,646	0,556	ExcludedFromTesting	0,292	0,731	-0,233	0,976	0,98	Old+	5056	0,142292490118577	0,216981132075472
Mcl1	33536	41938	23,51	1766	0,82	0,846	Old+	2753	2546	3001	0,851	-0,232	0,06	ExcludedFromTesting	0,099	0,285	-0,123	0,402	0,49	NoDiff	33536	0,604743083003953	0,566037735849057
Ensa	9,72	5559	14686	0,385	-1378	0,964	Young+	8307	8051	8612	0,942	-0,086	0,072	ExcludedFromTesting	0,196	-0,21	0,68	-0,886	0,988	Young+	9,72	0,229249011857708	0,358490566037736
Med30	2199	1087	3526	0,319	-1649	0,926	Young+	18735	12159	26582	0,445	-1167	0,852	ExcludedFromTesting	-0,044	-1081	1193	-2299	1	Young+	2199	0,118577075098814	0,122641509433962
Creb3l2	4811	6677	2584	2521	1334	0,894	Old+	20427	20325	20549	1003	0,004	0,164	ExcludedFromTesting	0,829	1249	0,329	0,93	0,96	Old+	4811	0,138339920948617	0,14622641509434
Josd2	1924	1373	2582	0,507	-0,981	0,752	Young+	14521	17155	11378	1514	0,599	0,516	ExcludedFromTesting	-0,359	-0,416	-0,291	-0,13	0,19	NoDiff	1924	0,102766798418972	0,207547169811321
Mapkap1	4249	2573	6248	0,407	-1295	0,93	Young+	7078	6869	7328	0,948	-0,078	0,112	ExcludedFromTesting	-0,375	-0,669	-0,026	-0,642	0,836	Young+	4249	0,205533596837945	0,325471698113208
Atp5l	199,82	154155	254317	0,606	-0,724	0,878	Young+	0,605	0,592	0,619	0,955	-0,066	0,024	ExcludedFromTesting	-0,405	-0,425	-0,381	-0,041	0,024	NoDiff	199,82	0,853754940711462	0,905660377358491
9130409I23Rik	5766	4191	7645	0,55	-0,863	0,728	Young+	9085	9612	8457	1138	0,186	0,116	ExcludedFromTesting	0,057	-0,037	0,169	-0,201	0,184	NoDiff	5766	0,185770750988142	0,306603773584906
Kdm3b	2523	1653	3,56	0,456	-1132	0,804	Young+	24269	26147	22028	1187	0,247	0,266	ExcludedFromTesting	0,208	-0,068	0,537	-0,6	0,732	NoDiff	2523	0,08300395256917	0,14622641509434
Smurf1	1,06	1359	0,703	1998	0,998	0,72	Old+	23474	18901	28,93	0,657	-0,606	0,54	ExcludedFromTesting	-0,218	-0,048	-0,421	0,374	0,498	NoDiff	1,06	0,0948616600790514	0,089622641509434
Ost4	137497	98163	184439	0,526	-0,928	0,976	Young+	1369	0,885	1946	0,454	-1138	0,99	ExcludedFromTesting	0,155	-0,263	0,655	-0,924	0,998	Young+	137497	0,75098814229249	0,806603773584906
Sde2	3135	4219	1842	2316	1211	0,868	Old+	20972	17314	25338	0,674	-0,569	0,488	ExcludedFromTesting	0,396	0,405	0,386	0,008	0,212	NoDiff	3135	0,134387351778656	0,113207547169811
Vars2	1037	0,708	1429	0,499	-1002	0,748	Young+	19272	18988	19612	0,98	-0,029	0,256	ExcludedFromTesting	-0,524	-0,711	-0,299	-0,403	0,51	NoDiff	1037	0,08300395256917	0,132075471698113
Baiap2l1	6476	3968	9469	0,406	-1302	0,91	Young+	12182	10093	14676	0,679	-0,559	0,468	ExcludedFromTesting	0,435	0,115	0,817	-0,713	0,896	Young+	6476	0,177865612648221	0,235849056603774
Pi4kb	9052	0,507	19249	0,028	-5149	1	Young+	39973	27697	54624	0,513	-0,963	0,768	ExcludedFromTesting	0,904	-0,48	2554	-3011	1	Young+	9052	0,0592885375494071	0,0990566037735849
Zcchc2	3301	2412	4361	0,553	-0,856	0,7	Young+	14884	15911	13658	1149	0,2	0,214	ExcludedFromTesting	0,105	0,094	0,119	-0,036	0,148	NoDiff	3301	0,122529644268775	0,207547169811321
Bpgm	4163	3044	5498	0,558	-0,841	0,708	Young+	15417	16,03	14685	1091	0,126	0,156	ExcludedFromTesting	0,179	-0,025	0,421	-0,451	0,568	NoDiff	4163	0,130434782608696	0,207547169811321
Zfhx3	3086	2241	4095	0,546	-0,873	0,738	Young+	7221	6696	7848	0,855	-0,226	0,164	ExcludedFromTesting	-0,647	-0,981	-0,249	-0,72	0,898	Young+	3086	0,197628458498024	0,287735849056604
Rnf146	4,33	3043	5866	0,53	-0,916	0,742	Young+	8862	8302	9531	0,877	-0,19	0,142	ExcludedFromTesting	-0,345	-0,474	-0,191	-0,273	0,29	NoDiff	4,33	0,189723320158103	0,278301886792453
Man2a2	2,5	1623	3546	0,457	-1129	0,838	Young+	24108	25428	22533	1111	0,152	0,222	ExcludedFromTesting	0,148	-0,014	0,34	-0,366	0,444	NoDiff	2,5	0,0869565217391304	0,141509433962264
Irs2	3324	2383	4446	0,503	-0,991	0,728	Young+	18549	22,66	13643	1663	0,734	0,62	ExcludedFromTesting	0,561	0,69	0,406	0,29	0,356	NoDiff	3324	0,0948616600790514	0,207547169811321
Pogz	1833	1139	2662	0,429	-1221	0,854	Young+	30051	24527	36644	0,675	-0,566	0,504	ExcludedFromTesting	0,205	-0,025	0,479	-0,502	0,612	NoDiff	1833	0,075098814229249	0,0943396226415094
Edc3	1213	0,594	1951	0,311	-1686	0,944	Young+	19293	20124	18301	1088	0,121	0,264	ExcludedFromTesting	-0,488	-0,722	-0,207	-0,525	0,642	NoDiff	1213	0,0790513833992095	0,150943396226415
Ube2l3	27611	21385	35041	0,611	-0,711	0,712	Young+	1704	1454	2003	0,724	-0,466	0,3	ExcludedFromTesting	-0,435	-0,625	-0,208	-0,416	0,518	NoDiff	27611	0,49802371541502	0,669811320754717
Lmtk2	4243	2,7	6084	0,436	-1198	0,836	Young+	14111	13,36	15008	0,893	-0,163	0,14	ExcludedFromTesting	0,311	-0,161	0,875	-1,03	0,996	Young+	4243	0,138339920948617	0,216981132075472
Cpq	29155	35673	21377	1664	0,735	0,72	Old+	3377	3391	3361	1004	0,006	0,02	ExcludedFromTesting	0,151	0,307	-0,035	0,333	0,326	NoDiff	29155	0,490118577075099	0,533018867924528
Timm8b	51285	37659	67546	0,557	-0,843	0,906	Young+	1,71	1287	2216	0,587	-0,768	0,804	ExcludedFromTesting	-0,185	-0,565	0,269	-0,833	0,994	Young+	51285	0,569169960474308	0,712264150943396
Tasp1	3064	2083	4234	0,511	-0,968	0,774	Young+	19,73	19121	20456	0,913	-0,131	0,172	ExcludedFromTesting	0,445	0,277	0,645	-0,389	0,482	NoDiff	3064	0,106719367588933	0,155660377358491
Arpin	1333	1896	0,662	2953	1562	0,928	Old+	27237	22519	32867	0,68	-0,557	0,496	ExcludedFromTesting	-0,076	0,151	-0,347	0,492	0,588	NoDiff	1333	0,0909090909090909	0,080188679245283
Psmd7	18098	12872	24336	0,528	-0,92	0,912	Young+	2826	2439	3287	0,737	-0,441	0,294	ExcludedFromTesting	-0,313	-0,641	0,078	-0,725	0,954	Young+	18098	0,391304347826087	0,542452830188679
Rreb1	3457	2166	4998	0,44	-1183	0,916	Young+	8575	9043	8016	1128	0,174	0,13	ExcludedFromTesting	-0,26	-0,439	-0,046	-0,389	0,47	NoDiff	3457	0,16600790513834	0,297169811320755
Nrn1	100198	120816	75593	1604	0,682	0,73	Old+	1361	1597	1079	1484	0,569	0,476	ExcludedFromTesting	0,041	0,349	-0,326	0,684	0,962	Old+	100198	0,75098814229249	0,773584905660377
Zc3hc1	4,51	5828	2936	1939	0,956	0,786	Old+	23723	29078	17333	1699	0,764	0,672	ExcludedFromTesting	0,639	1141	0,039	1119	1	Old+	4,51	0,102766798418972	0,165094339622642
Ube2h	18,14	13444	23744	0,571	-0,809	0,778	Young+	3438	3357	3535	0,939	-0,091	0,024	ExcludedFromTesting	-0,112	-0,342	0,162	-0,514	0,742	NoDiff	18,14	0,41501976284585	0,561320754716981
Rbpj	2259	1404	3279	0,428	-1225	0,85	Young+	20158	16461	24,57	0,664	-0,59	0,512	ExcludedFromTesting	-0,107	-0,304	0,129	-0,448	0,556	NoDiff	2259	0,106719367588933	0,136792452830189
Gpatch2	1229	1583	0,806	1995	0,996	0,752	Old+	23494	20502	27065	0,737	-0,441	0,398	ExcludedFromTesting	-0,134	-0,169	-0,092	-0,096	0,252	NoDiff	1229	0,0988142292490119	0,089622641509434
Il18	15653	23457	6339	3739	1903	1	Old+	8819	8,59	9093	0,945	-0,082	0,068	ExcludedFromTesting	0,718	1147	0,206	0,942	0,996	Old+	15653	0,304347826086957	0,278301886792453
Arid4b	2896	1826	4172	0,45	-1153	0,888	Young+	14387	14168	14648	0,964	-0,054	0,146	ExcludedFromTesting	-0,03	-0,181	0,15	-0,342	0,396	NoDiff	2896	0,122529644268775	0,202830188679245
Rpl22l1	64,45	48953	82943	0,588	-0,767	0,828	Young+	1851	2066	1596	1282	0,358	0,154	ExcludedFromTesting	0,088	0,125	0,043	0,079	0,02	NoDiff	64,45	0,596837944664032	0,759433962264151
Tbce	3127	2096	4357	0,467	-1098	0,81	Young+	13884	16928	10251	1647	0,72	0,654	ExcludedFromTesting	-0,173	-0,06	-0,309	0,256	0,308	NoDiff	3127	0,114624505928854	0,25
Sec24d	25345	14,92	37787	0,393	-1346	0,994	Young+	4,11	3827	4447	0,86	-0,218	0,066	ExcludedFromTesting	0,236	-0,04	0,566	-0,603	0,848	Young+	25345	0,383399209486166	0,561320754716981
Prrc2b	3739	4887	2369	2045	1032	0,812	Old+	12972	11,24	15037	0,747	-0,421	0,338	ExcludedFromTesting	-0,069	-0,055	-0,085	0,034	0,11	NoDiff	3739	0,189723320158103	0,169811320754717
Npepl1	4826	3315	6629	0,51	-0,972	0,8	Young+	9648	9475	9854	0,969	-0,045	0,098	ExcludedFromTesting	-0,159	-0,168	-0,148	-0,008	0,094	NoDiff	4826	0,177865612648221	0,278301886792453
Megf9	6043	4412	7,99	0,554	-0,851	0,734	Young+	8382	9179	7429	1242	0,313	0,22	ExcludedFromTesting	0,036	-0,04	0,125	-0,16	0,146	NoDiff	6043	0,189723320158103	0,325471698113208
Foxk2	1114	1437	0,729	1906	0,931	0,74	Old+	18348	11951	25983	0,463	-1,11	0,884	ExcludedFromTesting	-0,599	-0,82	-0,335	-0,484	0,592	NoDiff	1114	0,130434782608696	0,0943396226415094
Ndst2	1607	0,97	2367	0,407	-1296	0,884	Young+	26188	28328	23633	1183	0,242	0,264	ExcludedFromTesting	0,156	0,292	-0,006	0,282	0,366	NoDiff	1607	0,0671936758893281	0,127358490566038
C130074G19Rik	16172	10,82	22,56	0,482	-1053	0,972	Young+	2661	2438	2928	0,831	-0,267	0,098	ExcludedFromTesting	-0,417	-0,732	-0,042	-0,689	0,94	Young+	16172	0,403162055335968	0,599056603773585
Exosc2	2511	1684	3499	0,474	-1076	0,822	Young+	15624	15555	15706	0,986	-0,02	0,164	ExcludedFromTesting	0,03	-0,139	0,232	-0,374	0,446	NoDiff	2511	0,114624505928854	0,179245283018868
Morc3	4725	1739	8288	0,213	-2229	0,97	Young+	26531	20206	34,08	0,587	-0,767	0,646	ExcludedFromTesting	1064	0,054	2,27	-2238	1	Young+	4725	0,0988142292490119	0,122641509433962
Tcta	5376	3672	7411	0,494	-1018	0,816	Young+	13495	10973	16506	0,664	-0,59	0,508	ExcludedFromTesting	0,181	-0,302	0,758	-1057	0,996	Young+	5376	0,177865612648221	0,207547169811321
Znfx1	5387	3229	7961	0,406	-1299	0,9	Young+	18023	10476	27029	0,388	-1366	0,988	ExcludedFromTesting	0,484	-0,106	1189	-1297	1	Young+	5387	0,1699604743083	0,14622641509434
Cyp7b1	87471	65193	114056	0,57	-0,81	0,88	Young+	1724	2192	1166	1861	0,896	0,938	ExcludedFromTesting	0,184	0,44	-0,122	0,558	0,872	Old+	87471	0,66403162055336	0,778301886792453
Tusc3	2466	1367	3779	0,373	-1423	0,974	Young+	17034	16,92	17,17	1015	0,021	0,166	ExcludedFromTesting	-0,003	-0,084	0,095	-0,152	0,246	NoDiff	2466	0,102766798418972	0,174528301886792
Zup1	2,35	3601	0,856	4,04	2014	0,976	Old+	33246	29015	38294	0,753	-0,408	0,382	ExcludedFromTesting	0,409	0,864	-0,135	0,993	0,95	Old+	2,35	0,0948616600790514	0,0754716981132075
Stau1	10305	7383	13792	0,531	-0,913	0,832	Young+	4423	4,43	4414	1008	0,011	0,046	ExcludedFromTesting	-0,216	-0,457	0,072	-0,515	0,724	NoDiff	10305	0,324110671936759	0,466981132075472
Ubald1	2233	1495	3113	0,487	-1038	0,768	Young+	20666	26,32	13919	1868	0,901	0,774	ExcludedFromTesting	0,037	0,433	-0,435	0,858	0,924	Old+	2233	0,0790513833992095	0,202830188679245
Coro7	4167	6666	1185	5777	2,53	0,994	Old+	33133	26705	40804	0,657	-0,605	0,526	ExcludedFromTesting	1091	1529	0,569	0,959	0,936	Old+	4167	0,118577075098814	0,0707547169811321
Mrpl12	40445	31,77	50798	0,629	-0,669	0,742	Young+	1218	1063	1403	0,761	-0,395	0,226	ExcludedFromTesting	-0,471	-0,737	-0,153	-0,577	0,864	Young+	40445	0,592885375494071	0,754716981132076
Baat	123443	74556	181785	0,413	-1275	1	Young+	1754	1382	2198	0,634	-0,658	0,638	ExcludedFromTesting	0,378	0,065	0,753	-0,686	0,968	Young+	123443	0,691699604743083	0,820754716981132
Icmt	2386	3216	1395	2226	1154	0,836	Old+	19016	18096	20114	0,896	-0,158	0,222	ExcludedFromTesting	0,245	0,391	0,071	0,314	0,392	NoDiff	2386	0,126482213438735	0,122641509433962
Oxld1	3255	4429	1855	2346	1,23	0,872	Old+	13038	15227	10425	1438	0,525	0,444	ExcludedFromTesting	-0,293	0,11	-0,773	0,875	0,968	Old+	3255	0,150197628458498	0,202830188679245
Zmynd8	3766	5238	2,01	2592	1374	0,936	Old+	10113	8299	12277	0,671	-0,576	0,49	ExcludedFromTesting	-0,16	-0,087	-0,246	0,154	0,184	NoDiff	3766	0,225296442687747	0,188679245283019
Tbc1d13	2346	4044	0,319	12,71	3668	1	Old+	20082	23966	15447	1571	0,652	0,55	ExcludedFromTesting	-0,303	0,711	-1514	2242	1	Old+	2346	0,110671936758893	0,0990566037735849
Usp53	1276	0,8	1845	0,444	-1171	0,774	Young+	30308	22461	39674	0,564	-0,826	0,694	ExcludedFromTesting	0,301	-0,312	1033	-1354	0,998	Young+	1276	0,075098814229249	0,080188679245283
Fnbp1l	3639	2122	5449	0,395	-1,34	0,934	Young+	14005	13562	14533	0,939	-0,091	0,132	ExcludedFromTesting	0,121	-0,048	0,323	-0,375	0,462	NoDiff	3639	0,130434782608696	0,212264150943396
Dnttip2	11694	17108	5234	3177	1668	0,968	Old+	13456	16537	9779	1705	0,77	0,712	ExcludedFromTesting	0,831	1505	0,027	1486	1	Old+	11694	0,197628458498024	0,268867924528302
Cpeb2	11659	7247	16924	0,43	-1216	0,974	Young+	5729	7157	4025	1,78	0,832	0,818	ExcludedFromTesting	-0,004	0,056	-0,076	0,13	0,082	NoDiff	11659	0,256916996047431	0,5
Kmo	105482	80015	135874	0,584	-0,775	0,894	Young+	1,17	1,07	1,29	0,832	-0,265	0,112	ExcludedFromTesting	-0,059	-0,187	0,095	-0,278	0,224	NoDiff	105482	0,703557312252964	0,834905660377358
Zfp597	2488	3929	0,769	4925	2,3	1	Old+	35095	24298	47981	0,511	-0,968	0,76	ExcludedFromTesting	0,522	0,814	0,173	0,648	0,754	NoDiff	2488	0,106719367588933	0,0613207547169811
Zfand1	8253	5,31	11766	0,445	-1168	0,886	Young+	10644	9,77	11687	0,816	-0,294	0,194	ExcludedFromTesting	0,453	0,28	0,659	-0,4	0,494	NoDiff	8253	0,193675889328063	0,278301886792453
Wdr70	9335	2,49	17504	0,147	-2771	1	Young+	23427	21151	26143	0,804	-0,316	0,254	ExcludedFromTesting	1057	0,318	1939	-1637	1	Young+	9335	0,102766798418972	0,174528301886792
Rapgef1	5229	7068	3034	2372	1246	0,852	Old+	19813	24318	14438	1677	0,746	0,654	ExcludedFromTesting	0,906	1492	0,206	1,28	1	Old+	5229	0,122529644268775	0,183962264150943
Tmem120a	13869	5358	24027	0,223	-2166	1	Young+	7831	7063	8747	0,808	-0,308	0,182	ExcludedFromTesting	0,592	0,158	1109	-0,955	0,998	Young+	13869	0,233201581027668	0,382075471698113
Cited2	5853	4331	7671	0,559	-0,839	0,708	Young+	6947	7566	6208	1235	0,304	0,178	ExcludedFromTesting	-0,408	-0,449	-0,36	-0,082	0,092	NoDiff	5853	0,217391304347826	0,363207547169811
Rhou	35034	23778	48467	0,493	-1019	0,98	Young+	1856	1707	2034	0,835	-0,26	0,082	ExcludedFromTesting	-0,208	-0,383	0,001	-0,387	0,456	NoDiff	35034	0,470355731225296	0,702830188679245
Rsbn1l	2382	1439	3508	0,42	-1251	0,894	Young+	19,46	19449	19475	1002	0,003	0,188	ExcludedFromTesting	0,048	-0,117	0,244	-0,353	0,432	NoDiff	2382	0,0948616600790514	0,160377358490566
Edrf1	1626	1,07	2,29	0,458	-1127	0,78	Young+	22427	22623	22193	1014	0,021	0,202	ExcludedFromTesting	0,101	0,295	-0,13	0,425	0,53	NoDiff	1626	0,0790513833992095	0,132075471698113
Ginm1	13654	9691	18384	0,529	-0,918	0,864	Young+	4,44	4444	4435	1	0,001	0,024	ExcludedFromTesting	-0,002	-0,172	0,2	-0,373	0,442	NoDiff	13654	0,316205533596838	0,481132075471698
Lats1	6,94	4261	10136	0,418	-1258	0,954	Young+	8731	8132	9445	0,872	-0,197	0,122	ExcludedFromTesting	0,049	-0,183	0,326	-0,49	0,672	NoDiff	6,94	0,201581027667984	0,306603773584906
Rab11fip2	5105	8637	0,89	9162	3196	1	Old+	40769	45193	35,49	1272	0,347	0,342	ExcludedFromTesting	1126	2162	-0,109	2269	1	Old+	5105	0,08300395256917	0,080188679245283
Orc3	11,37	14548	7578	1942	0,957	0,74	Old+	14085	15202	12752	1193	0,254	0,15	ExcludedFromTesting	1,15	1,49	0,745	0,755	0,938	Old+	11,37	0,201581027667984	0,240566037735849
Ptges3-ps	2695	3456	1786	1933	0,951	0,828	Old+	6997	6244	7896	0,801	-0,32	0,26	ExcludedFromTesting	-0,582	-0,455	-0,732	0,293	0,294	NoDiff	2695	0,225296442687747	0,231132075471698
Klhl42	2251	2988	1371	2149	1104	0,814	Old+	22922	22528	23393	0,96	-0,059	0,21	ExcludedFromTesting	0,102	0,251	-0,076	0,315	0,408	NoDiff	2251	0,106719367588933	0,117924528301887
Mrps35	4219	2,97	5,71	0,517	-0,951	0,84	Young+	5008	4839	5209	0,928	-0,107	0,084	ExcludedFromTesting	-0,794	-0,92	-0,644	-0,268	0,294	NoDiff	4219	0,245059288537549	0,372641509433962
Rdh7	200227	154648	254,62	0,606	-0,721	0,884	Young+	0,738	0,82	0,64	1274	0,349	0,148	ExcludedFromTesting	-0,195	-0,097	-0,311	0,201	0,122	NoDiff	200227	0,782608695652174	0,910377358490566
Rgl3	1894	2444	1238	1953	0,966	0,748	Old+	21128	23018	18873	1,22	0,286	0,276	ExcludedFromTesting	0,065	0,442	-0,386	0,821	0,904	Old+	1894	0,0988142292490119	0,132075471698113
Nemp1	10154	1,98	19908	0,101	-3302	1	Young+	18306	12275	25503	0,472	-1083	0,898	ExcludedFromTesting	0,479	-0,594	1759	-2363	1	Young+	10154	0,138339920948617	0,179245283018868
Kyat3	67539	52168	85882	0,612	-0,708	0,796	Young+	1437	1373	1513	0,895	-0,16	0,042	ExcludedFromTesting	-0,034	-0,159	0,114	-0,286	0,218	NoDiff	67539	0,577075098814229	0,768867924528302
Tm7sf3	14559	9406	20708	0,465	-1105	0,952	Young+	3788	2853	4905	0,595	-0,75	0,756	ExcludedFromTesting	-0,291	-0,877	0,408	-1263	1	Young+	14559	0,351778656126482	0,490566037735849
Ints13	1781	0,962	2758	0,343	-1542	0,924	Young+	17,75	17283	18307	0,941	-0,087	0,218	ExcludedFromTesting	-0,092	-0,502	0,397	-0,885	0,918	Young+	1781	0,0948616600790514	0,155660377358491
Mrps28	17,54	13245	22665	0,589	-0,765	0,768	Young+	3,26	2833	3769	0,754	-0,408	0,218	ExcludedFromTesting	-0,191	-0,386	0,042	-0,428	0,554	NoDiff	17,54	0,411067193675889	0,537735849056604
Suco	1,79	2393	1,07	2264	1179	0,836	Old+	26389	16529	38157	0,43	-1218	0,906	ExcludedFromTesting	0,342	0,376	0,302	0,075	0,24	NoDiff	1,79	0,118577075098814	0,0754716981132075
Trim41	1858	0,956	2935	0,321	-1,64	0,986	Young+	16288	15911	16738	0,959	-0,06	0,174	ExcludedFromTesting	-0,195	-0,365	0,008	-0,36	0,436	NoDiff	1858	0,0988142292490119	0,174528301886792
Etfrf1	17384	13,27	22294	0,594	-0,751	0,726	Young+	2911	3207	2557	1262	0,336	0,176	ExcludedFromTesting	-0,271	-0,329	-0,203	-0,112	0,05	NoDiff	17384	0,391304347826087	0,613207547169811
Pex2	24808	17,63	33373	0,537	-0,898	0,848	Young+	4947	5059	4814	1049	0,069	0,036	ExcludedFromTesting	0,554	0,4	0,738	-0,335	0,332	NoDiff	24808	0,343873517786561	0,528301886792453
Zbtb38	3876	5,45	1998	2773	1472	0,96	Old+	11253	10938	11629	0,943	-0,085	0,138	ExcludedFromTesting	-0,068	0,194	-0,38	0,578	0,726	NoDiff	3876	0,197628458498024	0,193396226415094
Usp45	8814	12241	4724	2572	1363	0,928	Old+	17,78	16951	18,77	0,9	-0,153	0,156	ExcludedFromTesting	1174	1,38	0,929	0,447	0,562	NoDiff	8814	0,181818181818182	0,169811320754717
Arglu1	5148	2026	8874	0,224	-2,16	1	Young+	9761	8667	11067	0,778	-0,362	0,28	ExcludedFromTesting	-0,042	-0,603	0,628	-1239	0,998	Young+	5148	0,16600790513834	0,283018867924528
Rabggta	2332	1589	3219	0,489	-1031	0,828	Young+	10913	9506	12593	0,757	-0,401	0,354	ExcludedFromTesting	-0,155	-0,294	0,012	-0,306	0,376	NoDiff	2332	0,146245059288538	0,202830188679245
Manea	36699	3665	76123	0,049	-4355	1	Young+	17964	15198	21265	0,715	-0,484	0,39	ExcludedFromTesting	1291	0,194	2,6	-2403	1	Young+	36699	0,138339920948617	0,254716981132075
Necab1	18843	9998	29398	0,338	-1566	0,998	Young+	3895	3935	3846	1039	0,055	0,03	ExcludedFromTesting	-0,227	-0,68	0,315	-0,981	1	Young+	18843	0,324110671936759	0,561320754716981
Tex2	20128	15085	26147	0,577	-0,794	0,778	Young+	2358	2272	2461	0,915	-0,128	0,028	ExcludedFromTesting	-0,502	-0,652	-0,321	-0,343	0,35	NoDiff	20128	0,442687747035573	0,617924528301887
Ckap5	1466	1064	1946	0,545	-0,874	0,72	Young+	17215	15,47	19297	0,801	-0,32	0,304	ExcludedFromTesting	-0,206	-0,397	0,023	-0,421	0,528	NoDiff	1466	0,102766798418972	0,136792452830189
Mettl27	8691	13462	2996	4429	2147	1	Old+	15105	15657	14445	1078	0,109	0,126	ExcludedFromTesting	0,764	1396	0,009	1389	1	Old+	8691	0,189723320158103	0,188679245283019
Apoc1	2684899	2137207	3338512	0,64	-0,644	0,736	Young+	0,391	0,315	0,481	0,662	-0,594	0,522	ExcludedFromTesting	-0,359	-0,577	-0,098	-0,491	0,652	NoDiff	2684899	1	1
Btaf1	12978	20204	4354	4675	2225	0,996	Old+	27293	37823	14727	2587	1372	0,97	ExcludedFromTesting	1481	2768	-0,055	2828	1	Old+	12978	0,114624505928854	0,202830188679245
Ildr2	5043	3682	6667	0,546	-0,873	0,738	Young+	12373	12748	11925	1072	0,101	0,102	ExcludedFromTesting	0,152	0,025	0,303	-0,277	0,304	NoDiff	5043	0,158102766798419	0,245283018867925
Apobec1	4115	5499	2463	2228	1156	0,778	Old+	25085	28601	20889	1359	0,442	0,388	ExcludedFromTesting	0,747	1549	-0,211	1758	1	Old+	4115	0,106719367588933	0,136792452830189
Efhd2	6109	9492	2,07	4659	2,22	0,998	Old+	10551	8214	13341	0,617	-0,696	0,64	ExcludedFromTesting	-0,126	0,254	-0,579	0,836	0,954	Old+	6109	0,272727272727273	0,183962264150943
Madd	6173	8348	3578	2283	1191	0,894	Old+	10975	13289	8213	1632	0,706	0,622	ExcludedFromTesting	0,116	0,701	-0,582	1288	1	Old+	6173	0,193675889328063	0,273584905660377
Tbl3	8449	14747	0,932	15633	3967	1	Old+	24717	28676	19991	1405	0,491	0,4	ExcludedFromTesting	0,682	1805	-0,658	2447	1	Old+	8449	0,134387351778656	0,117924528301887
Dnajc16	1365	0,888	1935	0,463	-1112	0,82	Young+	20119	22805	16913	1382	0,467	0,412	ExcludedFromTesting	-0,1	-0,13	-0,064	-0,03	0,252	NoDiff	1365	0,075098814229249	0,155660377358491
Limd2	1439	2141	0,602	3,57	1836	0,984	Old+	21103	10717	33498	0,325	-1622	0,982	ExcludedFromTesting	-0,248	-0,463	0,01	-0,46	0,576	NoDiff	1439	0,154150197628458	0,0754716981132075
Ap1g2	1131	1616	0,552	2944	1558	0,884	Old+	41991	38307	46386	0,845	-0,243	0,356	ExcludedFromTesting	0,369	0,674	0,004	0,699	0,758	NoDiff	1131	0,0632411067193676	0,0566037735849057
Camta2	1212	1713	0,614	2737	1453	0,868	Old+	28,75	28209	29395	0,952	-0,071	0,318	ExcludedFromTesting	0,034	0,562	-0,596	1148	0,964	Old+	1212	0,075098814229249	0,0849056603773585
Virma	7522	12272	1854	6,47	2694	1	Old+	19925	24724	14197	1758	0,814	0,736	ExcludedFromTesting	0,662	1572	-0,423	2004	1	Old+	7522	0,142292490118577	0,174528301886792
Eif4h	34829	22403	49658	0,454	-1138	0,978	Young+	3292	2477	4265	0,581	-0,783	0,812	ExcludedFromTesting	0,258	-0,205	0,811	-1018	1	Young+	34829	0,470355731225296	0,594339622641509
Appl1	3947	2213	6016	0,372	-1427	0,958	Young+	15896	19061	12119	1581	0,661	0,59	ExcludedFromTesting	0,298	0,165	0,458	-0,289	0,33	NoDiff	3947	0,106719367588933	0,235849056603774
Cop1	9543	6581	13077	0,498	-1006	0,882	Young+	5159	5142	5,18	1	0	0,054	ExcludedFromTesting	-0,186	-0,374	0,038	-0,414	0,52	NoDiff	9543	0,280632411067194	0,429245283018868
Tex264	19797	14,53	26083	0,561	-0,834	0,77	Young+	4883	3775	6205	0,611	-0,711	0,694	ExcludedFromTesting	0,239	-0,095	0,639	-0,731	0,96	Young+	19797	0,403162055335968	0,471698113207547
Sft2d2	13406	18871	6885	2669	1416	0,992	Old+	8373	8334	8,42	0,968	-0,047	0,038	ExcludedFromTesting	0,597	1001	0,115	0,87	0,992	Old+	13406	0,296442687747036	0,306603773584906
Slc16a11	1294	1,87	0,607	3018	1594	0,946	Old+	22912	22456	23457	0,938	-0,092	0,266	ExcludedFromTesting	0,019	0,266	-0,276	0,515	0,638	NoDiff	1294	0,0909090909090909	0,089622641509434
Arhgef1	1021	1,31	0,677	1992	0,994	0,714	Old+	19121	20403	17592	1171	0,228	0,276	ExcludedFromTesting	-0,276	-0,202	-0,364	0,179	0,276	NoDiff	1021	0,0909090909090909	0,113207547169811
Rcc2	2847	3659	1879	1948	0,962	0,702	Old+	15,65	16463	14679	1135	0,182	0,162	ExcludedFromTesting	0,179	0,28	0,06	0,223	0,258	NoDiff	2847	0,142292490118577	0,165094339622642
Arhgef10l	2657	1724	3769	0,462	-1114	0,822	Young+	18593	14445	23543	0,619	-0,693	0,58	ExcludedFromTesting	0,004	-0,486	0,589	-1068	0,982	Young+	2657	0,118577075098814	0,141509433962264
Gm17018	21009	3975	41336	0,097	-3371	1	Young+	12723	8891	17297	0,511	-0,97	0,892	ExcludedFromTesting	0,776	-0,418	2201	-2623	1	Young+	21009	0,189723320158103	0,273584905660377
Rwdd2b	1,04	0,678	1473	0,453	-1144	0,822	Young+	24231	23193	25,47	0,919	-0,121	0,27	ExcludedFromTesting	-0,116	-0,027	-0,222	0,199	0,298	NoDiff	1,04	0,0711462450592885	0,113207547169811
Iqsec2	3324	5454	0,781	6627	2728	0,998	Old+	33982	42358	23985	1755	0,812	0,656	ExcludedFromTesting	0,459	1632	-0,94	2,56	1	Old+	3324	0,0790513833992095	0,10377358490566
N4bp2l1	10295	4487	17227	0,257	-1959	0,996	Young+	8506	8426	8601	0,965	-0,052	0,054	ExcludedFromTesting	0,495	0,059	1016	-0,978	0,986	Young+	10295	0,201581027667984	0,372641509433962
Trir	8542	5436	12249	0,44	-1185	0,98	Young+	4,12	4454	3721	1181	0,24	0,144	ExcludedFromTesting	-0,438	-0,479	-0,388	-0,11	0,084	NoDiff	8542	0,276679841897233	0,514150943396226
Ublcp1	6439	4684	8534	0,546	-0,873	0,724	Young+	11117	10911	11364	0,977	-0,034	0,076	ExcludedFromTesting	0,44	0,31	0,596	-0,268	0,294	NoDiff	6439	0,173913043478261	0,268867924528302
Dmxl2	5342	1982	9351	0,215	-2217	0,998	Young+	14839	17434	11742	1475	0,561	0,478	ExcludedFromTesting	0,276	-0,014	0,622	-0,634	0,768	NoDiff	5342	0,110671936758893	0,264150943396226
Adgrf1	1908	1263	2677	0,451	-1148	0,808	Young+	27202	32931	20364	1646	0,719	0,6	ExcludedFromTesting	0,265	0,379	0,13	0,273	0,384	NoDiff	1908	0,0632411067193676	0,14622641509434
Pcf11	10732	16475	3877	4313	2109	1	Old+	13511	14831	11935	1232	0,301	0,224	ExcludedFromTesting	0,702	1252	0,045	1199	1	Old+	10732	0,205533596837945	0,221698113207547
Mup4	1232	0,761	1794	0,417	-1263	0,998	Young+	0,734	0,802	0,653	1233	0,302	0,32	ExcludedFromTesting	-3617	-3,64	-3589	-0,043	0,24	NoDiff	1232	0,288537549407115	0,55188679245283
Dicer1	2,91	1542	4542	0,333	-1588	0,966	Young+	9465	10304	8464	1207	0,272	0,212	ExcludedFromTesting	-0,656	-0,871	-0,4	-0,466	0,602	NoDiff	2,91	0,146245059288538	0,283018867924528
Mfsd6	1463	1049	1957	0,531	-0,912	0,742	Young+	20,65	18926	22709	0,838	-0,255	0,284	ExcludedFromTesting	-0,218	-0,197	-0,243	0,051	0,212	NoDiff	1463	0,0909090909090909	0,132075471698113
Tardbp	11777	8981	15115	0,595	-0,748	0,708	Young+	2952	2994	2902	1038	0,054	0,026	ExcludedFromTesting	-0,711	-0,83	-0,569	-0,254	0,242	NoDiff	11777	0,367588932806324	0,556603773584906
Shld2	4877	2861	7283	0,395	-1341	0,946	Young+	10121	10795	9317	1,16	0,214	0,158	ExcludedFromTesting	-0,033	-0,294	0,278	-0,569	0,73	NoDiff	4877	0,162055335968379	0,292452830188679
Zfp281	20106	31995	5917	5326	2413	1	Old+	13281	15375	10783	1,41	0,496	0,4	ExcludedFromTesting	1148	1836	0,327	1492	1	Old+	20106	0,237154150197628	0,254716981132075
Ago1	6844	9493	3683	2528	1338	0,936	Old+	17638	18665	16412	1124	0,169	0,184	ExcludedFromTesting	0,725	1174	0,189	0,969	0,99	Old+	6844	0,158102766798419	0,179245283018868
Serpina12	127895	83436	180952	0,462	-1115	0,99	Young+	2527	2523	2532	0,99	-0,014	0,006	ExcludedFromTesting	0,735	0,599	0,898	-0,304	0,282	NoDiff	127895	0,529644268774704	0,759433962264151
Ggact	10845	6952	15491	0,45	-1152	0,98	Young+	3699	3,43	4021	0,85	-0,234	0,09	ExcludedFromTesting	-0,336	-0,511	-0,127	-0,385	0,462	NoDiff	10845	0,324110671936759	0,523584905660377
Fam104a	2226	1501	3091	0,481	-1055	0,842	Young+	9,02	9653	8264	1152	0,204	0,178	ExcludedFromTesting	-0,637	-0,821	-0,418	-0,404	0,498	NoDiff	2226	0,146245059288538	0,264150943396226
Amot	3,8	6,05	1114	5342	2417	1	Old+	42,33	47703	35917	1342	0,425	0,382	ExcludedFromTesting	1022	1696	0,216	1481	1	Old+	3,8	0,0711462450592885	0,080188679245283
Cox6a1	167,85	129033	214173	0,603	-0,73	0,884	Young+	0,672	0,614	0,741	0,83	-0,269	0,1	ExcludedFromTesting	-0,368	-0,482	-0,233	-0,249	0,178	NoDiff	167,85	0,806324110671937	0,867924528301887
Slco1a1	94194	49563	147457	0,337	-1569	1	Young+	2111	2,58	1,55	1653	0,725	0,742	ExcludedFromTesting	0,291	0,3	0,28	0,014	0,008	NoDiff	94194	0,600790513833992	0,787735849056604
Btbd7	3143	4072	2035	1971	0,979	0,782	Old+	15,47	14026	17194	0,806	-0,312	0,232	ExcludedFromTesting	0,119	0,333	-0,138	0,448	0,588	NoDiff	3143	0,154150197628458	0,155660377358491
Coq5	4112	3032	5401	0,566	-0,821	0,712	Young+	10286	10821	9648	1132	0,178	0,15	ExcludedFromTesting	-0,13	-0,15	-0,106	-0,045	0,102	NoDiff	4112	0,162055335968379	0,268867924528302
Rnf10	7862	10163	5115	2001	1	0,87	Old+	5241	6744	3447	1967	0,976	0,892	ExcludedFromTesting	-0,292	0,365	-1076	1444	1	Old+	7862	0,296442687747036	0,438679245283019
Utp15	1284	1698	0,789	2091	1064	0,77	Old+	25958	24959	27,15	0,912	-0,133	0,282	ExcludedFromTesting	0,062	0,273	-0,19	0,459	0,556	NoDiff	1284	0,08300395256917	0,089622641509434
Mapk1ip1	1105	0,755	1523	0,5	-1001	0,76	Young+	20899	24945	16071	1551	0,633	0,544	ExcludedFromTesting	-0,472	-0,246	-0,741	0,497	0,618	NoDiff	1105	0,0711462450592885	0,155660377358491
Tram2	2432	3964	0,604	6434	2686	0,998	Old+	36186	37145	35041	1056	0,079	0,348	ExcludedFromTesting	0,465	1278	-0,506	1778	1	Old+	2432	0,0790513833992095	0,0754716981132075
Cpsf2	3463	2115	5072	0,428	-1225	0,894	Young+	12315	13373	11052	1192	0,254	0,222	ExcludedFromTesting	-0,187	-0,314	-0,036	-0,29	0,31	NoDiff	3463	0,134387351778656	0,240566037735849
Abca8a	16,88	11503	23296	0,498	-1005	0,93	Young+	3981	4317	3,58	1205	0,269	0,116	ExcludedFromTesting	-0,121	-0,282	0,071	-0,355	0,398	NoDiff	16,88	0,339920948616601	0,533018867924528
Card6	6098	2112	10855	0,193	-2376	0,992	Young+	23959	15621	33909	0,463	-1112	0,896	ExcludedFromTesting	0,835	-0,035	1873	-1894	1	Young+	6098	0,122529644268775	0,132075471698113
Ndufa7	226962	157136	310292	0,506	-0,984	1	Young+	0,895	0,79	1022	0,766	-0,385	0,142	ExcludedFromTesting	0,016	-0,151	0,216	-0,371	0,422	NoDiff	226962	0,794466403162055	0,89622641509434
Rnpep	7139	10,57	3044	3411	1,77	0,984	Old+	15281	14763	15899	0,94	-0,089	0,09	ExcludedFromTesting	0,667	1314	-0,105	1431	1	Old+	7139	0,189723320158103	0,183962264150943
Znrf3	1806	1247	2473	0,509	-0,974	0,756	Young+	21,86	16016	28834	0,542	-0,884	0,738	ExcludedFromTesting	-0,141	-0,497	0,283	-0,801	0,888	Young+	1806	0,106719367588933	0,113207547169811
Acacb	8851	12267	4774	2576	1365	0,968	Old+	6107	7291	4695	1553	0,635	0,578	ExcludedFromTesting	0,11	0,716	-0,614	1329	1	Old+	8851	0,300395256916996	0,39622641509434
Csgalnact2	1157	0,691	1714	0,408	-1293	0,872	Young+	33155	25691	42062	0,6	-0,737	0,6	ExcludedFromTesting	-0,068	-0,089	-0,044	-0,046	0,28	NoDiff	1157	0,0671936758893281	0,0849056603773585
Wdr11	4469	5698	3002	1897	0,924	0,75	Old+	11744	11229	12358	0,888	-0,172	0,174	ExcludedFromTesting	-0,074	-0,006	-0,155	0,141	0,204	NoDiff	4469	0,201581027667984	0,202830188679245
Ccdc115	3526	2006	5339	0,377	-1406	0,926	Young+	16346	14625	18401	0,793	-0,335	0,256	ExcludedFromTesting	0,15	-0,093	0,44	-0,536	0,666	NoDiff	3526	0,122529644268775	0,183962264150943
Bhmt2	64251	38657	94794	0,41	-1287	1	Young+	1697	1513	1918	0,796	-0,33	0,134	ExcludedFromTesting	0,024	-0,234	0,332	-0,562	0,824	NoDiff	64251	0,541501976284585	0,740566037735849
Cox10	1429	0,867	2099	0,404	-1307	0,852	Young+	18917	19948	17687	1164	0,219	0,268	ExcludedFromTesting	-0,363	-0,592	-0,091	-0,468	0,59	NoDiff	1429	0,0869565217391304	0,150943396226415
Tent2	18537	27664	7644	3625	1858	1	Old+	8731	10247	6923	1488	0,573	0,48	ExcludedFromTesting	0,612	1296	-0,205	1507	1	Old+	18537	0,308300395256917	0,35377358490566
Zfp451	5349	8332	1789	4592	2199	0,988	Old+	24,19	25379	22772	1113	0,154	0,208	ExcludedFromTesting	0,782	1363	0,089	1277	1	Old+	5349	0,126482213438735	0,122641509433962
Slc35e2	12317	9147	16101	0,568	-0,816	0,76	Young+	5684	6465	4751	1339	0,422	0,316	ExcludedFromTesting	0,15	-0,011	0,344	-0,367	0,422	NoDiff	12317	0,280632411067194	0,481132075471698
Zfand4	18739	26496	9481	2787	1479	0,974	Old+	7878	9072	6453	1432	0,518	0,39	ExcludedFromTesting	0,634	1198	-0,04	1254	1	Old+	18739	0,296442687747036	0,372641509433962
Lyn	6273	8416	3715	2237	1162	0,924	Old+	10163	8132	12587	0,643	-0,637	0,558	ExcludedFromTesting	0,062	0,228	-0,135	0,352	0,422	NoDiff	6273	0,264822134387352	0,212264150943396
Hsd3b7	1884	0,666	3337	0,201	-2317	1	Young+	8203	6113	10698	0,58	-0,785	0,696	ExcludedFromTesting	-0,917	-1669	-0,02	-1648	1	Young+	1884	0,150197628458498	0,235849056603774
Ttc19	3129	2047	4421	0,47	-1089	0,83	Young+	12128	13471	10525	1263	0,337	0,256	ExcludedFromTesting	-0,126	-0,3	0,08	-0,388	0,466	NoDiff	3129	0,130434782608696	0,245283018867925
Ehbp1	1153	1,55	0,68	2263	1178	0,806	Old+	34564	26864	43753	0,588	-0,765	0,598	ExcludedFromTesting	0,204	0,279	0,115	0,136	0,358	NoDiff	1153	0,0790513833992095	0,0613207547169811
Arl15	1111	1418	0,744	1929	0,948	0,726	Old+	29802	19,5	42095	0,455	-1137	0,844	ExcludedFromTesting	-0,194	-0,136	-0,262	0,113	0,276	NoDiff	1111	0,0988142292490119	0,0707547169811321
Ikbke	3849	5878	1429	4,14	2,05	0,974	Old+	32,25	41,28	21475	1925	0,945	0,79	ExcludedFromTesting	0,711	1718	-0,491	2219	1	Old+	3849	0,08300395256917	0,127358490566038
Arel1	10037	15,64	3,35	4644	2215	1	Old+	11232	10806	11,74	0,913	-0,131	0,108	ExcludedFromTesting	0,62	1084	0,065	1016	0,994	Old+	10037	0,260869565217391	0,212264150943396
Snx18	8341	13368	2342	5732	2519	1	Old+	15677	19696	10881	1,78	0,832	0,756	ExcludedFromTesting	0,661	1213	0,001	1193	1	Old+	8341	0,1699604743083	0,202830188679245
Tsen2	1481	1956	0,913	2179	1124	0,778	Old+	31597	24679	39854	0,625	-0,678	0,57	ExcludedFromTesting	0,14	0,275	-0,021	0,308	0,44	NoDiff	1481	0,0869565217391304	0,0754716981132075
Agps	5,6	8716	1883	4627	2,21	1	Old+	16488	12168	21642	0,567	-0,818	0,754	ExcludedFromTesting	0,418	0,622	0,175	0,456	0,576	NoDiff	5,6	0,213438735177866	0,127358490566038
Adora1	1694	1092	2411	0,45	-1151	0,858	Young+	14712	15823	13386	1192	0,253	0,226	ExcludedFromTesting	-0,314	-0,41	-0,199	-0,205	0,284	NoDiff	1694	0,102766798418972	0,188679245283019
Mios	6,41	2433	11156	0,224	-2155	0,984	Young+	21414	17,72	25824	0,684	-0,547	0,466	ExcludedFromTesting	0,672	-0,152	1655	-1,8	1	Young+	6,41	0,118577075098814	0,160377358490566
Dctpp1	16077	11824	21152	0,559	-0,839	0,81	Young+	3685	3621	3,76	0,967	-0,048	0,032	ExcludedFromTesting	-0,157	-0,323	0,04	-0,355	0,414	NoDiff	16077	0,359683794466403	0,518867924528302
Tbc1d8b	2116	1224	3,18	0,4	-1321	0,92	Young+	14515	13376	15874	0,834	-0,262	0,228	ExcludedFromTesting	0,04	-0,436	0,609	-1058	0,988	Young+	2116	0,114624505928854	0,174528301886792
Sdhaf3	35685	2372	75,44	0,031	-5001	1	Young+	19799	14287	26376	0,537	-0,897	0,786	ExcludedFromTesting	1109	-0,117	2572	-2699	1	Young+	35685	0,126482213438735	0,221698113207547
Asxl1	1631	0,742	2691	0,28	-1837	0,974	Young+	20053	19466	20754	0,926	-0,111	0,268	ExcludedFromTesting	-0,063	-0,562	0,532	-1103	0,978	Young+	1631	0,08300395256917	0,14622641509434
Dhrs7b	8789	5876	12265	0,481	-1055	0,884	Young+	7876	7887	7863	0,99	-0,014	0,042	ExcludedFromTesting	0,293	0,176	0,432	-0,266	0,256	NoDiff	8789	0,221343873517787	0,35377358490566
Stk40	1685	1095	2389	0,455	-1137	0,894	Young+	10004	10667	9212	1142	0,191	0,182	ExcludedFromTesting	-0,59	-0,632	-0,54	-0,112	0,178	NoDiff	1685	0,130434782608696	0,235849056603774
Safb2	5,28	7199	2989	2464	1301	0,906	Old+	13429	13,49	13356	1001	0,002	0,066	ExcludedFromTesting	0,402	0,599	0,167	0,427	0,532	NoDiff	5,28	0,193675889328063	0,193396226415094
Pla2g6	2186	2817	1433	1973	0,98	0,764	Old+	19433	17072	22251	0,759	-0,399	0,364	ExcludedFromTesting	0,097	0,118	0,071	0,035	0,19	NoDiff	2186	0,126482213438735	0,117924528301887
Wdr55	4478	5681	3042	1908	0,932	0,76	Old+	14593	11804	17922	0,652	-0,618	0,54	ExcludedFromTesting	0,209	0,291	0,11	0,168	0,196	NoDiff	4478	0,185770750988142	0,160377358490566
Sipa1l1	4,9	1531	8922	0,175	-2511	0,998	Young+	12987	9732	16872	0,569	-0,812	0,724	ExcludedFromTesting	0,156	-0,591	1048	-1645	1	Young+	4,9	0,142292490118577	0,212264150943396
Trafd1	10779	3228	19,79	0,166	-2,59	1	Young+	12583	5351	21215	0,248	-2012	1	ExcludedFromTesting	0,388	-0,877	1897	-2791	1	Young+	10779	0,241106719367589	0,212264150943396
Bmt2	5467	8243	2153	3792	1923	0,992	Old+	23876	26471	20,78	1253	0,325	0,296	ExcludedFromTesting	0,739	1295	0,076	1204	0,998	Old+	5467	0,122529644268775	0,136792452830189
Id1	3961	5,77	1802	3127	1645	0,97	Old+	23,34	19676	27713	0,701	-0,512	0,406	ExcludedFromTesting	0,511	0,883	0,067	0,8	0,918	Old+	3961	0,142292490118577	0,108490566037736
Krtcap2	45275	33188	59699	0,555	-0,849	0,898	Young+	1884	1762	2,03	0,871	-0,2	0,05	ExcludedFromTesting	-0,083	-0,267	0,138	-0,406	0,5	NoDiff	45275	0,513833992094862	0,716981132075472
Mcts2	3066	1787	4593	0,383	-1383	0,93	Young+	18216	18328	18083	1033	0,047	0,178	ExcludedFromTesting	0,072	-0,203	0,4	-0,587	0,724	NoDiff	3066	0,106719367588933	0,174528301886792
Alkbh6	2603	1633	3,76	0,431	-1214	0,862	Young+	19686	21067	18037	1188	0,248	0,236	ExcludedFromTesting	0,065	0,186	-0,078	0,281	0,322	NoDiff	2603	0,0909090909090909	0,174528301886792
Nrep	115,5	2484	250372	0,01	-6666	1	Young+	30643	15021	49287	0,306	-1707	0,998	ExcludedFromTesting	1,91	-0,004	4193	-4175	1	Young+	115,5	0,126482213438735	0,150943396226415
Tom1	2109	3497	0,452	7,83	2969	1	Old+	24253	20911	28242	0,741	-0,433	0,434	ExcludedFromTesting	0,146	0,688	-0,5	1191	0,994	Old+	2109	0,114624505928854	0,080188679245283
Aida	4574	7207	1432	5133	2,36	0,988	Old+	34067	31773	36804	0,866	-0,208	0,292	ExcludedFromTesting	0,953	1653	0,119	1551	1	Old+	4574	0,102766798418972	0,0849056603773585
Onecut1	2245	3455	0,802	4184	2065	0,988	Old+	18054	9491	28274	0,339	-1561	0,984	ExcludedFromTesting	-0,523	-0,474	-0,582	0,116	0,256	NoDiff	2245	0,185770750988142	0,0849056603773585
Tmem186	1906	0,651	3404	0,194	-2368	0,998	Young+	27025	36885	15258	2,43	1281	0,916	ExcludedFromTesting	-0,142	-0,325	0,075	-0,404	0,516	NoDiff	1906	0,0553359683794466	0,183962264150943
Tmem64	6961	5119	9161	0,555	-0,849	0,752	Young+	7576	7212	8,01	0,916	-0,127	0,104	ExcludedFromTesting	0,062	-0,114	0,272	-0,373	0,452	NoDiff	6961	0,217391304347826	0,325471698113208
Uevld	1384	0,968	1881	0,528	-0,922	0,73	Young+	17,14	16987	17323	0,964	-0,053	0,2	ExcludedFromTesting	-0,511	-0,689	-0,299	-0,413	0,518	NoDiff	1384	0,0988142292490119	0,150943396226415
Trim56	3134	4201	1,86	2221	1151	0,842	Old+	19578	14778	25307	0,584	-0,776	0,654	ExcludedFromTesting	0,22	0,496	-0,11	0,605	0,762	NoDiff	3134	0,150197628458498	0,117924528301887
Gm6741	3,18	4318	1821	2336	1224	0,896	Old+	17863	13611	22936	0,605	-0,725	0,638	ExcludedFromTesting	0,239	0,384	0,066	0,334	0,4	NoDiff	3,18	0,154150197628458	0,122641509433962
2510009E07Rik	5354	8764	1285	6652	2734	0,998	Old+	47827	40772	56247	0,708	-0,498	0,438	ExcludedFromTesting	1516	1949	0,998	0,934	0,93	Old+	5354	0,0948616600790514	0,0566037735849057
Hscb	3336	4674	1738	2648	1405	0,938	Old+	20245	19,37	21289	0,934	-0,099	0,188	ExcludedFromTesting	0,361	0,666	-0,003	0,699	0,808	NoDiff	3336	0,130434782608696	0,127358490566038
Dpy19l3	8346	13334	2393	5463	2,45	0,998	Old+	18464	18176	18807	0,977	-0,033	0,112	ExcludedFromTesting	0,881	1601	0,023	1593	1	Old+	8346	0,177865612648221	0,150943396226415
Lysmd4	1106	0,765	1513	0,512	-0,966	0,716	Young+	42426	32877	53,82	0,586	-0,77	0,622	ExcludedFromTesting	0,585	0,264	0,968	-0,738	0,774	NoDiff	1106	0,0553359683794466	0,0613207547169811
Kbtbd7	13475	21907	3412	6298	2655	1	Old+	17531	19,69	14955	1325	0,406	0,316	ExcludedFromTesting	1078	1879	0,121	1765	1	Old+	13475	0,181818181818182	0,188679245283019
Gm8399	1171	0,8	1613	0,488	-1036	0,796	Young+	14308	14137	14512	0,947	-0,078	0,174	ExcludedFromTesting	-0,228	-0,47	0,06	-0,564	0,67	NoDiff	1171	0,102766798418972	0,160377358490566
Wdfy3	9533	13852	4379	3263	1706	0,972	Old+	15,47	14396	16751	0,856	-0,224	0,16	ExcludedFromTesting	0,76	1014	0,457	0,55	0,732	NoDiff	9533	0,209486166007905	0,179245283018868
Orai3	59392	1482	128501	0,011	-6479	1	Young+	31916	20428	45626	0,439	-1188	0,892	ExcludedFromTesting	1555	-0,18	3625	-3821	1	Young+	59392	0,0948616600790514	0,14622641509434
Gls2	77699	55822	103807	0,536	-0,899	0,916	Young+	3274	3652	2822	1302	0,38	0,18	ExcludedFromTesting	0,843	0,833	0,854	-0,027	0,008	NoDiff	77699	0,458498023715415	0,707547169811321
Proca1	1,24	1722	0,663	2655	1409	0,866	Old+	29146	17988	42462	0,43	-1218	0,888	ExcludedFromTesting	-0,11	-0,011	-0,229	0,232	0,382	NoDiff	1,24	0,102766798418972	0,0660377358490566
Lsm8	3564	1653	5844	0,273	-1873	0,998	Young+	12502	12892	12038	1056	0,078	0,15	ExcludedFromTesting	-0,139	-0,392	0,164	-0,577	0,722	NoDiff	3564	0,126482213438735	0,240566037735849
Dnajc21	9855	4833	15848	0,314	-1672	0,986	Young+	7911	6366	9755	0,652	-0,617	0,534	ExcludedFromTesting	0,251	-0,452	1,09	-1548	1	Young+	9855	0,245059288537549	0,339622641509434
Osbpl1a	32258	19413	47587	0,406	-1299	0,998	Young+	3323	2,69	4078	0,656	-0,607	0,536	ExcludedFromTesting	0,136	-0,368	0,737	-1,1	1	Young+	32258	0,41501976284585	0,60377358490566
Crb3	5989	8696	2758	3106	1635	0,982	Old+	17984	18864	16933	1117	0,159	0,138	ExcludedFromTesting	0,501	1	-0,094	1087	0,994	Old+	5989	0,150197628458498	0,165094339622642
Gm9790	5938	4623	7507	0,61	-0,713	0,748	Young+	0,711	0,792	0,613	1311	0,391	0,282	ExcludedFromTesting	-2496	-2,55	-2432	-0,105	0,114	NoDiff	5938	0,454545454545455	0,721698113207547
Slc15a5	1621	0,875	2511	0,359	-1477	0,946	Young+	27802	33878	20552	1637	0,711	0,582	ExcludedFromTesting	0,279	0,332	0,216	0,106	0,266	NoDiff	1621	0,0592885375494071	0,141509433962264
Dock5	1983	2567	1286	1974	0,981	0,74	Old+	27843	21934	34895	0,631	-0,664	0,588	ExcludedFromTesting	0,326	0,419	0,214	0,218	0,316	NoDiff	1983	0,0988142292490119	0,0849056603773585
Rin3	2129	2715	1,43	1911	0,935	0,726	Old+	32245	25,89	39828	0,645	-0,632	0,53	ExcludedFromTesting	0,648	0,597	0,709	-0,123	0,268	NoDiff	2129	0,0948616600790514	0,0754716981132075
Ascc1	2,63	1,81	3609	0,492	-1023	0,802	Young+	11513	11638	11365	1041	0,058	0,116	ExcludedFromTesting	-0,439	-0,625	-0,217	-0,387	0,47	NoDiff	2,63	0,134387351778656	0,226415094339623
Zfp758	1078	0,763	1454	0,519	-0,947	0,716	Young+	29601	28279	31178	0,909	-0,138	0,274	ExcludedFromTesting	-0,268	-0,424	-0,081	-0,354	0,442	NoDiff	1078	0,0671936758893281	0,0990566037735849
Gemin7	8072	10054	5708	1,78	0,832	0,712	Old+	6601	6752	6421	1046	0,065	0,07	ExcludedFromTesting	-0,246	-0,087	-0,436	0,35	0,398	NoDiff	8072	0,288537549407115	0,330188679245283
Slc38a6	1218	1764	0,567	3109	1637	0,922	Old+	35442	24138	48934	0,495	-1013	0,784	ExcludedFromTesting	0,405	0,786	-0,049	0,842	0,918	Old+	1218	0,0869565217391304	0,0566037735849057
Gskip	8167	4267	12821	0,333	-1587	0,966	Young+	18495	16143	21303	0,749	-0,417	0,336	ExcludedFromTesting	0,956	0,368	1657	-1297	1	Young+	8167	0,142292490118577	0,188679245283019
Serpinb1a	7416	10818	3355	3302	1723	0,992	Old+	18236	8552	29794	0,287	-1803	1	ExcludedFromTesting	0,439	0,557	0,299	0,261	0,304	NoDiff	7416	0,25296442687747	0,117924528301887
Gm6430	2082	1349	2956	0,455	-1137	0,882	Young+	9383	6519	12801	0,502	-0,993	0,85	ExcludedFromTesting	-0,579	-0,99	-0,087	-0,913	0,972	Young+	2082	0,177865612648221	0,202830188679245
Trmt10c	4269	2882	5924	0,486	-1042	0,872	Young+	8045	8091	7,99	1022	0,032	0,07	ExcludedFromTesting	-0,399	-0,57	-0,195	-0,373	0,45	NoDiff	4269	0,185770750988142	0,311320754716981
Setd2	7217	9633	4334	2195	1134	0,908	Old+	10832	9636	12,26	0,787	-0,345	0,232	ExcludedFromTesting	0,381	0,698	0,003	0,703	0,886	Old+	7217	0,233201581027668	0,221698113207547
Lemd2	1877	1148	2747	0,427	-1226	0,874	Young+	18353	17817	18991	0,915	-0,129	0,206	ExcludedFromTesting	0,011	-0,259	0,335	-0,629	0,73	NoDiff	1877	0,0948616600790514	0,150943396226415
Zfp444	1938	2473	1,3	1908	0,932	0,73	Old+	15164	12143	18768	0,649	-0,624	0,542	ExcludedFromTesting	-0,16	-0,377	0,098	-0,471	0,588	NoDiff	1938	0,146245059288538	0,127358490566038
Coa4	5065	1317	9538	0,141	-2828	0,998	Young+	28,19	23235	34103	0,673	-0,572	0,484	ExcludedFromTesting	0,851	0,132	1709	-1586	1	Young+	5065	0,08300395256917	0,127358490566038
Uqcrq	459,25	362,96	574163	0,633	-0,66	0,776	Young+	0,496	0,398	0,612	0,649	-0,624	0,572	ExcludedFromTesting	-0,344	-0,531	-0,121	-0,408	0,506	NoDiff	459,25	0,952569169960474	0,966981132075472
Zfp367	3815	2244	5689	0,39	-1358	0,868	Young+	20094	16818	24004	0,696	-0,523	0,458	ExcludedFromTesting	0,442	-0,088	1075	-1162	0,99	Young+	3815	0,118577075098814	0,14622641509434
Tst	71955	87651	53223	1639	0,713	0,778	Old+	1732	1997	1416	1408	0,493	0,336	ExcludedFromTesting	0,145	0,494	-0,272	0,772	0,99	Old+	71955	0,671936758893281	0,707547169811321
Rpsa-ps2	2935	1928	4137	0,46	-1,12	1	Young+	0,656	0,583	0,743	0,784	-0,352	0,292	ExcludedFromTesting	-3,09	-3435	-2679	-0,749	0,912	Young+	2935	0,375494071146245	0,650943396226415
E130308A19Rik	2453	3514	1186	2837	1504	0,938	Old+	41,59	51362	29927	1705	0,77	0,636	ExcludedFromTesting	0,662	1187	0,035	1138	0,976	Old+	2453	0,0592885375494071	0,0943396226415094
Rnf216	2608	3782	1207	3088	1627	0,97	Old+	14543	13647	15611	0,875	-0,192	0,218	ExcludedFromTesting	-0,447	-0,125	-0,833	0,711	0,854	Old+	2608	0,162055335968379	0,14622641509434
S1pr1	7318	4979	10,11	0,498	-1005	0,854	Young+	7534	7709	7325	1051	0,071	0,068	ExcludedFromTesting	-0,093	-0,241	0,083	-0,326	0,358	NoDiff	7318	0,217391304347826	0,35377358490566
Saysd1	7512	5451	9972	0,545	-0,875	0,774	Young+	8743	8555	8969	0,964	-0,052	0,06	ExcludedFromTesting	0,324	0,169	0,51	-0,324	0,332	NoDiff	7512	0,209486166007905	0,316037735849057
Rpl18a	201136	139127	275138	0,509	-0,973	0,988	Young+	1043	0,51	1,68	0,302	-1727	1	ExcludedFromTesting	-0,013	-0,562	0,643	-1212	1	Young+	201136	0,893280632411067	0,872641509433962
Shroom2	7571	11,19	3252	3332	1736	0,986	Old+	21459	21984	20831	1051	0,072	0,146	ExcludedFromTesting	0,913	1481	0,235	1245	1	Old+	7571	0,150197628458498	0,150943396226415
Nudt18	3799	4743	2673	1787	0,837	0,702	Old+	12183	9082	15883	0,572	-0,806	0,69	ExcludedFromTesting	-0,086	-0,244	0,102	-0,349	0,414	NoDiff	3799	0,209486166007905	0,169811320754717
Tmem86b	28142	21226	36395	0,581	-0,783	0,812	Young+	2003	1984	2025	0,982	-0,027	0,02	ExcludedFromTesting	-0,393	-0,557	-0,198	-0,355	0,388	NoDiff	28142	0,450592885375494	0,665094339622642
Hnrnph2	19541	14842	25149	0,591	-0,759	0,728	Young+	5312	4717	6023	0,778	-0,362	0,204	ExcludedFromTesting	0,403	0,181	0,668	-0,485	0,66	NoDiff	19541	0,339920948616601	0,457547169811321
Tmem60	7825	5171	10992	0,473	-1081	0,886	Young+	8485	7125	10109	0,7	-0,515	0,406	ExcludedFromTesting	0,097	-0,42	0,713	-1138	0,998	Young+	7825	0,221343873517787	0,297169811320755
Gm9797	7454	5279	10049	0,522	-0,939	0,774	Young+	6065	4938	7,41	0,669	-0,58	0,498	ExcludedFromTesting	-0,194	-0,59	0,28	-0,869	0,988	Young+	7454	0,272727272727273	0,363207547169811
Zfp560	2874	1894	4044	0,468	-1096	0,86	Young+	16663	16818	16478	1028	0,04	0,15	ExcludedFromTesting	0,148	-0,074	0,414	-0,48	0,602	NoDiff	2874	0,114624505928854	0,179245283018868
Mfsd5	6324	9387	2669	3504	1809	0,946	Old+	29114	40867	15088	2723	1445	0,968	ExcludedFromTesting	1357	2405	0,106	2309	1	Old+	6324	0,0909090909090909	0,179245283018868
Spred2	1302	1714	0,811	2016	1011	0,762	Old+	28955	27322	30904	0,885	-0,177	0,286	ExcludedFromTesting	-0,027	0,184	-0,279	0,457	0,568	NoDiff	1302	0,0790513833992095	0,0849056603773585
Wdr89	4595	3434	5979	0,569	-0,813	0,894	Young+	0,626	0,558	0,708	0,779	-0,361	0,284	ExcludedFromTesting	-2849	-3169	-2467	-0,701	0,844	Young+	4595	0,470355731225296	0,716981132075472
Zfp36l2	28873	45155	9442	4785	2258	1	Old+	15981	24015	6394	3761	1911	1	ExcludedFromTesting	1323	2506	-0,089	2582	1	Old+	28873	0,185770750988142	0,363207547169811
Gvin1	22951	37681	5371	6828	2772	1	Old+	19482	16456	23093	0,713	-0,487	0,386	ExcludedFromTesting	1758	2319	1089	1221	0,998	Old+	22951	0,225296442687747	0,155660377358491
Tmem268	2281	3488	0,84	4129	2046	0,976	Old+	34643	29921	40277	0,758	-0,399	0,402	ExcludedFromTesting	0,457	0,84	0,001	0,852	0,878	Old+	2281	0,0909090909090909	0,0707547169811321
Mrps12	13637	10442	17449	0,595	-0,748	0,72	Young+	2948	2814	3107	0,9	-0,152	0,036	ExcludedFromTesting	-0,389	-0,447	-0,32	-0,133	0,054	NoDiff	13637	0,387351778656126	0,547169811320755
Polr2k	25,86	19722	33184	0,595	-0,75	0,8	Young+	2185	2107	2278	0,932	-0,102	0,032	ExcludedFromTesting	-0,288	-0,412	-0,141	-0,266	0,204	NoDiff	25,86	0,450592885375494	0,627358490566038
Pofut1	2111	2888	1183	2417	1273	0,856	Old+	26,02	22433	30301	0,736	-0,442	0,402	ExcludedFromTesting	0,54	0,782	0,251	0,518	0,654	NoDiff	2111	0,106719367588933	0,089622641509434
Igfals	13048	8,69	18249	0,481	-1055	0,954	Young+	3915	3813	4038	0,943	-0,085	0,032	ExcludedFromTesting	-0,293	-0,642	0,125	-0,773	0,978	Young+	13048	0,324110671936759	0,5
9930021J03Rik	5748	7325	3865	1877	0,908	0,77	Old+	11728	9152	14802	0,614	-0,703	0,644	ExcludedFromTesting	0,295	0,317	0,269	0,04	0,094	NoDiff	5748	0,225296442687747	0,193396226415094
Scaf8	5553	7815	2854	2723	1445	0,962	Old+	15,58	15771	15353	1026	0,037	0,098	ExcludedFromTesting	0,356	0,752	-0,115	0,874	0,97	Old+	5553	0,1699604743083	0,179245283018868
Zfp62	3,28	4408	1932	2,27	1182	0,882	Old+	15131	11936	18944	0,625	-0,679	0,59	ExcludedFromTesting	0,158	0,319	-0,035	0,348	0,424	NoDiff	3,28	0,16600790513834	0,141509433962264
Slc25a23	16003	11719	21117	0,56	-0,835	0,828	Young+	2806	2233	3491	0,641	-0,643	0,594	ExcludedFromTesting	-0,432	-0,704	-0,107	-0,59	0,846	Young+	16003	0,41501976284585	0,589622641509434
Rbp1	5968	8534	2906	2957	1564	0,988	Old+	16836	5472	30398	0,177	-2495	1	ExcludedFromTesting	0,192	-0,246	0,714	-0,967	0,988	Young+	5968	0,276679841897233	0,108490566037736
Mtfr1l	9861	7356	12852	0,565	-0,823	0,772	Young+	4,72	4357	5154	0,849	-0,236	0,116	ExcludedFromTesting	-0,104	-0,282	0,108	-0,386	0,466	NoDiff	9861	0,304347826086957	0,424528301886792
C87436	3158	1931	4622	0,421	-1247	0,866	Young+	16345	16521	16135	1028	0,04	0,172	ExcludedFromTesting	0,153	-0,164	0,53	-0,699	0,846	Young+	3158	0,114624505928854	0,193396226415094
Tifa	4442	6,31	2212	2863	1518	0,97	Old+	15,27	10003	21554	0,463	-1,11	0,92	ExcludedFromTesting	0,268	0,18	0,374	-0,192	0,224	NoDiff	4442	0,201581027667984	0,132075471698113
Cdc42se1	5721	9,58	1116	8293	3052	1	Old+	30089	24955	36216	0,681	-0,555	0,472	ExcludedFromTesting	0,971	1643	0,169	1468	1	Old+	5721	0,134387351778656	0,080188679245283
Ccdc66	1645	2183	1003	2264	1179	0,794	Old+	39122	28162	52201	0,531	-0,914	0,736	ExcludedFromTesting	0,546	0,809	0,232	0,561	0,674	NoDiff	1645	0,08300395256917	0,0613207547169811
Zfp787	7496	9413	5208	1806	0,853	0,696	Old+	9779	11413	7829	1461	0,547	0,458	ExcludedFromTesting	0,412	0,967	-0,25	1228	1	Old+	7496	0,221343873517787	0,30188679245283
Ppp1r3b	53123	65348	38535	1705	0,77	0,804	Old+	2259	2166	2371	0,921	-0,119	0,018	ExcludedFromTesting	0,261	0,382	0,116	0,269	0,19	NoDiff	53123	0,636363636363636	0,636792452830189
Cldn12	21665	16155	28,24	0,575	-0,799	0,774	Young+	4426	3793	5182	0,736	-0,443	0,278	ExcludedFromTesting	0,283	0,019	0,599	-0,576	0,848	Young+	21665	0,399209486166008	0,495283018867925
Mpeg1	30989	52968	4759	11051	3466	1	Old+	5875	3397	8832	0,386	-1375	0,996	ExcludedFromTesting	0,247	0,707	-0,302	1019	0,998	Old+	30989	0,628458498023715	0,278301886792453
Fam187b	1124	0,631	1712	0,371	-1432	0,874	Young+	34868	20899	51537	0,406	-1301	0,908	ExcludedFromTesting	-0,005	-0,689	0,811	-1508	0,996	Young+	1124	0,075098814229249	0,0660377358490566
Pramef8	3211	5359	0,648	8299	3053	1	Old+	59746	66364	51848	1287	0,364	0,42	ExcludedFromTesting	1264	2423	-0,118	2542	1	Old+	3211	0,0553359683794466	0,0566037735849057
Mbtps2	2217	3142	1114	2829	1501	0,944	Old+	31229	19669	45023	0,432	-1209	0,874	ExcludedFromTesting	0,455	0,336	0,598	-0,276	0,374	NoDiff	2217	0,114624505928854	0,0660377358490566
Irgm1	19682	24323	14143	1,74	0,799	0,762	Old+	5613	3551	8074	0,435	-1201	0,986	ExcludedFromTesting	0,378	0,222	0,564	-0,361	0,404	NoDiff	19682	0,450592885375494	0,349056603773585
Slc26a1	18789	13568	25,02	0,544	-0,877	0,878	Young+	2457	2367	2564	0,924	-0,114	0,028	ExcludedFromTesting	-0,45	-0,664	-0,194	-0,468	0,656	NoDiff	18789	0,430830039525692	0,64622641509434
Zbtb21	2,09	3358	0,577	6031	2592	0,994	Old+	36,89	24995	51085	0,472	-1084	0,794	ExcludedFromTesting	0,4	0,548	0,223	0,291	0,424	NoDiff	2,09	0,102766798418972	0,0518867924528302
Tshz1	2715	1659	3974	0,412	-1,28	0,89	Young+	13,82	13075	14709	0,901	-0,15	0,156	ExcludedFromTesting	-0,12	-0,358	0,165	-0,507	0,668	NoDiff	2715	0,126482213438735	0,19811320754717
D030056L22Rik	2,6	1641	3744	0,435	-1201	0,842	Young+	23368	24208	22364	1092	0,127	0,226	ExcludedFromTesting	0,303	0,06	0,594	-0,521	0,664	NoDiff	2,6	0,0869565217391304	0,14622641509434
Ngrn	5173	3222	7,5	0,427	-1228	0,942	Young+	9599	9712	9464	1,02	0,029	0,082	ExcludedFromTesting	-0,087	-0,227	0,08	-0,307	0,33	NoDiff	5173	0,1699604743083	0,292452830188679
Rnf31	2477	3257	1546	2091	1064	0,778	Old+	26477	27851	24839	1119	0,162	0,208	ExcludedFromTesting	0,426	0,751	0,039	0,717	0,826	NoDiff	2477	0,0909090909090909	0,113207547169811
Cldn14	2697	4205	0,897	4,7	2233	0,988	Old+	18537	20639	16028	1321	0,402	0,366	ExcludedFromTesting	-0,128	0,449	-0,815	1283	0,992	Old+	2697	0,122529644268775	0,136792452830189
1700001C19Rik	3099	4048	1966	2038	1027	0,79	Old+	15397	15,04	15823	0,943	-0,085	0,126	ExcludedFromTesting	0,289	0,531	0,001	0,52	0,678	NoDiff	3099	0,142292490118577	0,160377358490566
A2ml1	30225	38981	19775	1976	0,983	0,852	Old+	7086	5328	9183	0,576	-0,796	0,772	ExcludedFromTesting	0,853	0,884	0,817	0,059	0,052	NoDiff	30225	0,383399209486166	0,344339622641509
Neurl4	2,83	3638	1867	1904	0,929	0,73	Old+	24779	27516	21511	1272	0,347	0,344	ExcludedFromTesting	0,405	0,782	-0,044	0,809	0,904	Old+	2,83	0,0988142292490119	0,127358490566038
AI837181	3073	0,455	6197	0,074	-3762	1	Young+	29,93	29718	30183	0,995	-0,008	0,276	ExcludedFromTesting	0,284	-0,598	1337	-1921	1	Young+	3073	0,0592885375494071	0,132075471698113
Gphn	10809	8124	14013	0,581	-0,782	0,762	Young+	3654	3527	3806	0,934	-0,099	0,044	ExcludedFromTesting	-0,382	-0,597	-0,125	-0,471	0,634	NoDiff	10809	0,328063241106719	0,495283018867925
Dynlrb1	96295	71824	125497	0,575	-0,8	0,898	Young+	1392	1136	1698	0,664	-0,59	0,508	ExcludedFromTesting	0,014	-0,258	0,338	-0,595	0,88	Young+	96295	0,675889328063241	0,787735849056604
Paxx	8697	5873	12067	0,497	-1008	0,872	Young+	6493	7844	4,88	1616	0,693	0,646	ExcludedFromTesting	-0,121	-0,236	0,016	-0,246	0,222	NoDiff	8697	0,229249011857708	0,452830188679245
2810006K23Rik	2489	3396	1406	2372	1246	0,882	Old+	19,54	17789	21629	0,814	-0,297	0,26	ExcludedFromTesting	0,233	0,212	0,257	-0,048	0,194	NoDiff	2489	0,130434782608696	0,117924528301887
Rps8	93387	71687	119283	0,603	-0,729	0,872	Young+	0,616	0,499	0,757	0,657	-0,606	0,536	ExcludedFromTesting	-0,8	-1035	-0,519	-0,516	0,718	NoDiff	93387	0,754940711462451	0,85377358490566
Yipf6	9811	7297	12811	0,571	-0,809	0,732	Young+	7105	6436	7904	0,816	-0,293	0,16	ExcludedFromTesting	0,332	0,141	0,559	-0,413	0,518	NoDiff	9811	0,260869565217391	0,349056603773585
Samd9l	9044	14424	2624	5554	2474	1	Old+	20973	16,61	26181	0,641	-0,641	0,574	ExcludedFromTesting	0,764	1254	0,179	1083	0,99	Old+	9044	0,181818181818182	0,122641509433962
Atg16l2	1,29	0,628	2,08	0,314	-1669	0,944	Young+	33185	38224	27171	1408	0,493	0,468	ExcludedFromTesting	0,036	-0,23	0,354	-0,574	0,694	NoDiff	1,29	0,0553359683794466	0,113207547169811
Slc38a9	3,98	5843	1756	3298	1722	0,956	Old+	26909	25335	28788	0,86	-0,217	0,252	ExcludedFromTesting	0,931	1264	0,534	0,711	0,83	NoDiff	3,98	0,118577075098814	0,0990566037735849
Akap10	5125	7156	2,7	2627	1394	0,91	Old+	28167	20094	37801	0,526	-0,926	0,77	ExcludedFromTesting	0,897	1217	0,515	0,694	0,834	NoDiff	5125	0,146245059288538	0,0943396226415094
Angptl8	19079	14183	24922	0,577	-0,793	0,822	Young+	3402	2769	4158	0,659	-0,602	0,524	ExcludedFromTesting	-0,2	-0,555	0,224	-0,783	0,986	Young+	19079	0,395256916996047	0,533018867924528
Pygo2	1893	2947	0,636	4475	2162	0,986	Old+	37111	41636	31712	1,32	0,4	0,388	ExcludedFromTesting	0,406	0,982	-0,282	1281	0,992	Old+	1893	0,0671936758893281	0,080188679245283
Isg20l2	1775	2268	1187	1908	0,932	0,73	Old+	13,73	14701	12,57	1,14	0,189	0,234	ExcludedFromTesting	-0,373	0,068	-0,898	0,952	0,966	Old+	1775	0,130434782608696	0,165094339622642
Arf1	34224	24749	45532	0,55	-0,864	0,928	Young+	1,5	0,934	2176	0,427	-1227	0,986	ExcludedFromTesting	-0,688	-1243	-0,025	-1219	1	Young+	34224	0,541501976284585	0,69811320754717
Rbm15	2501	3208	1658	1854	0,891	0,756	Old+	15561	13468	18058	0,732	-0,45	0,364	ExcludedFromTesting	-0,28	0,095	-0,728	0,796	0,904	Old+	2501	0,146245059288538	0,14622641509434
Arid4a	4549	6742	1931	3543	1825	0,982	Old+	17107	17296	16881	1045	0,063	0,164	ExcludedFromTesting	0,371	0,837	-0,184	1035	0,988	Old+	4549	0,150197628458498	0,155660377358491
Kmt2d	1778	2461	0,964	2605	1381	0,886	Old+	21572	15734	28539	0,551	-0,86	0,724	ExcludedFromTesting	-0,158	-0,137	-0,182	0,046	0,26	NoDiff	1778	0,134387351778656	0,0943396226415094
Gm7204	22625	17,68	28527	0,622	-0,685	0,808	Young+	0,408	0,366	0,458	0,798	-0,325	0,204	ExcludedFromTesting	-2071	-2244	-1864	-0,384	0,456	NoDiff	22625	0,577075098814229	0,839622641509434
Pskh1	3686	2233	5419	0,415	-1268	0,896	Young+	17615	14205	21684	0,646	-0,631	0,548	ExcludedFromTesting	0,45	0,125	0,838	-0,718	0,832	NoDiff	3686	0,130434782608696	0,160377358490566
Socs4	8357	11468	4645	2482	1311	0,918	Old+	14177	15625	12449	1,25	0,322	0,238	ExcludedFromTesting	0,601	1241	-0,162	1398	1	Old+	8357	0,185770750988142	0,221698113207547
Nrip1	5046	7236	2434	2961	1566	0,954	Old+	17375	14596	20692	0,692	-0,531	0,438	ExcludedFromTesting	0,471	0,654	0,253	0,395	0,484	NoDiff	5046	0,181818181818182	0,132075471698113
Tyw5	10364	7753	13,48	0,581	-0,784	0,732	Young+	6534	7083	5878	1209	0,274	0,138	ExcludedFromTesting	0,04	0,098	-0,028	0,131	0,112	NoDiff	10364	0,24901185770751	0,405660377358491
Tob2	9998	15849	3014	5276	2399	1	Old+	11833	14108	9117	1516	0,6	0,518	ExcludedFromTesting	0,442	1176	-0,434	1587	1	Old+	9998	0,221343873517787	0,245283018867925
Mlec	30974	23463	39938	0,596	-0,747	0,7	Young+	6481	6463	6503	0,992	-0,012	0,02	ExcludedFromTesting	0,926	0,701	1195	-0,494	0,68	NoDiff	30974	0,355731225296443	0,481132075471698
E130311K13Rik	3344	0,701	6498	0,113	-3,14	0,998	Young+	38831	32385	46523	0,705	-0,504	0,476	ExcludedFromTesting	0,915	0,176	1797	-1615	0,998	Young+	3344	0,0553359683794466	0,089622641509434
Foxo3	3837	2836	5031	0,558	-0,841	0,702	Young+	10653	12049	8988	1349	0,432	0,348	ExcludedFromTesting	0,007	0,09	-0,092	0,187	0,194	NoDiff	3837	0,150197628458498	0,283018867924528
Tmem53	18142	11839	25664	0,464	-1108	0,912	Young+	8851	5985	12271	0,483	-1,05	0,924	ExcludedFromTesting	0,589	-0,011	1305	-1325	0,998	Young+	18142	0,304347826086957	0,306603773584906
Slc25a47	73651	47179	105242	0,453	-1143	1	Young+	1213	1256	1161	1084	0,117	0,014	ExcludedFromTesting	-0,201	-0,287	-0,099	-0,191	0,088	NoDiff	73651	0,612648221343874	0,797169811320755
Hexim1	10874	14937	6024	2473	1306	0,974	Old+	6641	7164	6018	1181	0,24	0,084	ExcludedFromTesting	0,129	0,564	-0,389	0,945	0,996	Old+	10874	0,308300395256917	0,349056603773585
Fkrp	3547	5,23	1537	3447	1786	0,96	Old+	22883	20228	26052	0,786	-0,347	0,33	ExcludedFromTesting	0,65	0,913	0,335	0,581	0,718	NoDiff	3547	0,130434782608696	0,0990566037735849
C1galt1c1	7325	5224	9832	0,528	-0,922	0,8	Young+	6813	7328	6,2	1,19	0,25	0,144	ExcludedFromTesting	-0,071	-0,15	0,023	-0,174	0,158	NoDiff	7325	0,213438735177866	0,377358490566038
Rapgef4	25712	15,98	37326	0,433	-1207	0,994	Young+	3258	3364	3,13	1078	0,109	0,032	ExcludedFromTesting	0,068	-0,088	0,255	-0,345	0,37	NoDiff	25712	0,403162055335968	0,622641509433962
Tigd2	2126	0,909	3578	0,254	-1,98	0,988	Young+	19801	18,64	21187	0,867	-0,206	0,246	ExcludedFromTesting	0,006	-0,325	0,401	-0,74	0,87	Young+	2126	0,0869565217391304	0,14622641509434
Apoo-ps	2807	2033	3731	0,543	-0,88	0,852	Young+	2061	2212	1879	1192	0,253	0,168	ExcludedFromTesting	-2022	-2023	-2021	0,011	0,098	NoDiff	2807	0,288537549407115	0,495283018867925
Dcaf7	7392	5461	9698	0,554	-0,851	0,724	Young+	8673	7,69	9846	0,788	-0,344	0,228	ExcludedFromTesting	0,183	-0,117	0,542	-0,648	0,852	Young+	7392	0,225296442687747	0,297169811320755
Krt8	55965	43552	70778	0,615	-0,702	0,794	Young+	1072	0,968	1197	0,802	-0,318	0,112	ExcludedFromTesting	-0,514	-0,681	-0,315	-0,37	0,392	NoDiff	55965	0,588932806324111	0,797169811320755
Chchd10	122093	93,36	156383	0,593	-0,754	0,94	Young+	0,518	0,551	0,478	1149	0,201	0,064	ExcludedFromTesting	-0,798	-0,78	-0,82	0,044	0,022	NoDiff	122093	0,762845849802372	0,919811320754717
Cyp20a1	2775	1,77	3973	0,435	-1201	0,866	Young+	17331	19167	15,14	1274	0,35	0,278	ExcludedFromTesting	0,249	-0,034	0,586	-0,605	0,774	NoDiff	2775	0,106719367588933	0,183962264150943
Tmie	4,1	5186	2805	1887	0,916	0,788	Old+	7713	4066	12065	0,343	-1544	0,998	ExcludedFromTesting	-0,518	-0,866	-0,102	-0,745	0,916	Young+	4,1	0,288537549407115	0,19811320754717
Tsku	1744	2456	0,894	2745	1457	0,91	Old+	24089	19563	29491	0,65	-0,622	0,542	ExcludedFromTesting	0,09	0,332	-0,2	0,513	0,644	NoDiff	1744	0,110671936758893	0,089622641509434
Bdp1	2309	1596	3161	0,507	-0,98	0,766	Young+	17718	16148	19591	0,854	-0,227	0,238	ExcludedFromTesting	0,127	0,094	0,166	-0,044	0,166	NoDiff	2309	0,106719367588933	0,160377358490566
Aftph	13565	7478	20,83	0,363	-1463	0,988	Young+	7855	6364	9634	0,651	-0,62	0,546	ExcludedFromTesting	0,44	0,015	0,947	-0,945	0,994	Young+	13565	0,260869565217391	0,35377358490566
Orai1	1319	0,733	2019	0,37	-1435	0,882	Young+	24989	20103	30,82	0,658	-0,603	0,54	ExcludedFromTesting	-0,004	-0,688	0,812	-1497	0,996	Young+	1319	0,08300395256917	0,0990566037735849
Rpl36al	132344	104754	165271	0,631	-0,663	0,696	Young+	0,761	0,681	0,857	0,792	-0,337	0,17	ExcludedFromTesting	-0,351	-0,5	-0,173	-0,332	0,322	NoDiff	132344	0,739130434782609	0,85377358490566
Micos13	119833	89176	156418	0,565	-0,824	0,92	Young+	1047	1035	1061	0,974	-0,038	0,016	ExcludedFromTesting	-0,124	-0,186	-0,051	-0,135	0,04	NoDiff	119833	0,739130434782609	0,816037735849057
Fzd4	3921	1509	6798	0,224	-2158	0,998	Young+	18484	18051	19	0,932	-0,102	0,196	ExcludedFromTesting	0,525	0,067	1,07	-1014	0,976	Young+	3921	0,102766798418972	0,183962264150943
Sertad2	2124	1299	3109	0,418	-1,26	0,868	Young+	16387	16047	16792	0,957	-0,063	0,184	ExcludedFromTesting	-0,1	-0,588	0,482	-1075	0,996	Young+	2124	0,106719367588933	0,165094339622642
Suox	22056	16883	28,23	0,603	-0,729	0,752	Young+	2611	2368	2902	0,828	-0,273	0,098	ExcludedFromTesting	-0,147	-0,312	0,05	-0,347	0,382	NoDiff	22056	0,438735177865613	0,613207547169811
H2ax	1873	3047	0,473	6352	2667	1	Old+	36944	30135	45,07	0,671	-0,576	0,504	ExcludedFromTesting	0,253	0,825	-0,431	1259	0,982	Old+	1873	0,0869565217391304	0,0613207547169811
Rpp38	1563	2253	0,74	2911	1541	0,93	Old+	32398	21921	44901	0,482	-1053	0,776	ExcludedFromTesting	-0,109	-0,1	-0,121	0,016	0,33	NoDiff	1563	0,0988142292490119	0,0660377358490566
Idnk	20186	14897	26498	0,564	-0,826	0,776	Young+	3759	3,24	4379	0,745	-0,424	0,292	ExcludedFromTesting	0,069	-0,256	0,456	-0,71	0,954	Young+	20186	0,387351778656126	0,528301886792453
Tmx2	34509	11,49	61979	0,189	-2405	1	Young+	5159	4659	5755	0,823	-0,282	0,122	ExcludedFromTesting	0,403	-0,283	1221	-1496	1	Young+	34509	0,343873517786561	0,55188679245283
1600012H06Rik	5186	3938	6675	0,573	-0,802	0,702	Young+	9985	10457	9,42	1,11	0,15	0,094	ExcludedFromTesting	-0,054	-0,072	-0,033	-0,044	0,082	NoDiff	5186	0,177865612648221	0,283018867924528
Ubqln2	13256	4637	23541	0,197	-2342	1	Young+	11647	7579	16501	0,466	-1102	0,964	ExcludedFromTesting	0,444	-0,354	1396	-1738	1	Young+	13256	0,225296442687747	0,259433962264151
Nudt6	1854	1157	2685	0,438	-1,19	0,85	Young+	18619	18114	19223	0,966	-0,051	0,176	ExcludedFromTesting	-0,091	-0,237	0,083	-0,291	0,364	NoDiff	1854	0,0948616600790514	0,150943396226415
Snip1	1225	0,672	1885	0,352	-1508	0,9	Young+	33959	37192	30,1	1,26	0,334	0,364	ExcludedFromTesting	0,072	-0,068	0,239	-0,295	0,392	NoDiff	1225	0,0553359683794466	0,10377358490566
Rictor	4034	2553	5803	0,448	-1,16	0,888	Young+	13156	11687	14,91	0,794	-0,334	0,284	ExcludedFromTesting	0,099	-0,182	0,434	-0,6	0,812	NoDiff	4034	0,150197628458498	0,212264150943396
Ndufaf6	6489	4623	8716	0,541	-0,886	0,78	Young+	8249	7034	9698	0,716	-0,481	0,362	ExcludedFromTesting	-0,063	-0,358	0,29	-0,665	0,876	Young+	6489	0,237154150197628	0,306603773584906
Gm8394	1407	1024	1865	0,556	-0,848	0,79	Young+	1723	2039	1345	1533	0,616	0,53	ExcludedFromTesting	-2784	-2,7	-2884	0,197	0,262	NoDiff	1407	0,237154150197628	0,452830188679245
Gpd1l	3117	1785	4707	0,381	-1391	0,92	Young+	19813	20328	19198	1,03	0,043	0,172	ExcludedFromTesting	0,351	0,143	0,6	-0,485	0,606	NoDiff	3117	0,0988142292490119	0,165094339622642
Prkaa1	2957	4355	1288	3312	1728	0,98	Old+	18807	15293	23	0,672	-0,573	0,492	ExcludedFromTesting	0,081	0,471	-0,385	0,873	0,926	Old+	2957	0,150197628458498	0,117924528301887
2310061I04Rik	3477	2523	4616	0,558	-0,84	0,724	Young+	7,35	8404	6092	1,39	0,475	0,362	ExcludedFromTesting	-0,545	-0,459	-0,648	0,191	0,182	NoDiff	3477	0,177865612648221	0,339622641509434
Arhgap42	14998	7,76	23637	0,328	-1608	0,992	Young+	5864	5,14	6727	0,767	-0,383	0,202	ExcludedFromTesting	0,244	-0,234	0,815	-1051	1	Young+	14998	0,284584980237154	0,438679245283019
Zfp623	2896	3895	1703	2291	1196	0,778	Old+	34053	30706	38047	0,815	-0,296	0,372	ExcludedFromTesting	0,837	1174	0,436	0,746	0,802	NoDiff	2896	0,0869565217391304	0,0849056603773585
Tmem125	1298	1804	0,693	2583	1369	0,838	Old+	39294	42744	35177	1177	0,235	0,342	ExcludedFromTesting	0,307	0,842	-0,333	1144	0,98	Old+	1298	0,0592885375494071	0,0754716981132075
Atp5k	163645	118995	216929	0,549	-0,866	0,992	Young+	0,625	0,532	0,736	0,718	-0,478	0,334	ExcludedFromTesting	-0,495	-0,726	-0,218	-0,526	0,766	NoDiff	163645	0,806324110671937	0,89622641509434
Olfml1	4386	2658	6448	0,414	-1271	0,914	Young+	16704	18206	14911	1246	0,317	0,248	ExcludedFromTesting	0,267	0,119	0,445	-0,311	0,366	NoDiff	4386	0,118577075098814	0,212264150943396
Gprc5c	11671	16315	6129	2697	1431	0,972	Old+	10657	12531	8421	1486	0,572	0,48	ExcludedFromTesting	0,475	0,923	-0,06	0,982	0,996	Old+	11671	0,225296442687747	0,30188679245283
Fam174a	6112	8,09	3753	2145	1101	0,848	Old+	17073	17182	16943	1013	0,019	0,106	ExcludedFromTesting	0,737	0,967	0,462	0,515	0,654	NoDiff	6112	0,162055335968379	0,174528301886792
Msrb3	1527	1948	1024	1957	0,969	0,722	Old+	34914	18359	54,67	0,336	-1574	0,982	ExcludedFromTesting	0,323	-0,085	0,81	-0,891	0,918	Young+	1527	0,106719367588933	0,0566037735849057
Mtln	10779	7202	15047	0,48	-1059	0,948	Young+	3689	3712	3663	1016	0,023	0,03	ExcludedFromTesting	-0,425	-0,525	-0,307	-0,212	0,178	NoDiff	10779	0,33596837944664	0,518867924528302
Ywhag	20331	25253	14457	1745	0,803	0,8	Old+	3619	3389	3893	0,876	-0,191	0,05	ExcludedFromTesting	-0,017	0,181	-0,253	0,445	0,564	NoDiff	20331	0,486166007905138	0,481132075471698
Pusl1	1685	2,16	1118	1981	0,986	0,746	Old+	44216	43202	45427	0,978	-0,033	0,33	ExcludedFromTesting	0,866	1079	0,611	0,496	0,608	NoDiff	1685	0,0592885375494071	0,0613207547169811
Tceal8	16348	7439	26,98	0,283	-1822	1	Young+	7527	7156	7971	0,902	-0,149	0,076	ExcludedFromTesting	0,513	0,044	1072	-1026	0,998	Young+	16348	0,24901185770751	0,405660377358491
Trim32	1769	1072	2601	0,411	-1283	0,862	Young+	25475	29912	20181	1511	0,595	0,52	ExcludedFromTesting	0,336	0,353	0,315	0,052	0,242	NoDiff	1769	0,0671936758893281	0,141509433962264
Wdcp	1817	2,31	1227	1844	0,883	0,702	Old+	38952	49296	26607	1855	0,892	0,732	ExcludedFromTesting	0,877	1652	-0,048	1698	1	Old+	1817	0,0553359683794466	0,10377358490566
Mettl5	8266	5458	11617	0,471	-1085	0,914	Young+	5418	4971	5952	0,827	-0,275	0,128	ExcludedFromTesting	-0,386	-0,718	0,011	-0,741	0,946	Young+	8266	0,268774703557312	0,424528301886792
Sox6	1361	0,86	1,96	0,435	-1,2	0,826	Young+	22238	18249	26999	0,672	-0,573	0,494	ExcludedFromTesting	-0,256	-0,714	0,29	-1003	0,962	Young+	1361	0,0909090909090909	0,113207547169811
Spats2	2425	3159	1549	2096	1067	0,756	Old+	33,42	35462	30983	1166	0,222	0,288	ExcludedFromTesting	0,624	0,575	0,682	-0,089	0,248	NoDiff	2425	0,0790513833992095	0,0943396226415094
Tagap1	1093	0,7	1562	0,443	-1175	0,826	Young+	25117	26897	22992	1186	0,247	0,324	ExcludedFromTesting	-0,232	-0,346	-0,097	-0,23	0,36	NoDiff	1093	0,0671936758893281	0,122641509433962
Pfdn4	5048	6,5	3315	1956	0,968	0,844	Old+	9726	10385	8939	1162	0,217	0,154	ExcludedFromTesting	-0,001	0,328	-0,394	0,719	0,924	Old+	5048	0,209486166007905	0,245283018867925
Gnpda1	4183	6,21	1765	3472	1796	0,982	Old+	23733	29,28	17112	1723	0,785	0,702	ExcludedFromTesting	0,416	0,698	0,079	0,624	0,798	NoDiff	4183	0,106719367588933	0,14622641509434
D630039A03Rik	2244	1146	3554	0,32	-1642	0,942	Young+	31389	22465	42039	0,522	-0,938	0,746	ExcludedFromTesting	0,28	-0,158	0,804	-0,99	0,942	Young+	2244	0,08300395256917	0,0849056603773585
Cdc42se2	78927	1023	171898	0,006	-7386	1	Young+	56628	25662	93584	0,272	-1879	0,994	ExcludedFromTesting	1855	-0,233	4347	-4599	1	Young+	78927	0,0711462450592885	0,0849056603773585
Slc22a30	63912	46452	84748	0,548	-0,868	0,958	Young+	1496	1676	1281	1299	0,378	0,178	ExcludedFromTesting	-0,168	-0,188	-0,144	-0,046	0,016	NoDiff	63912	0,636363636363636	0,787735849056604
Rap1b	24829	33291	14,73	2,26	1176	0,99	Old+	4482	4558	4391	1039	0,055	0,016	ExcludedFromTesting	0,279	0,536	-0,029	0,572	0,826	NoDiff	24829	0,474308300395257	0,457547169811321
BC004004	21027	14759	28508	0,517	-0,951	0,912	Young+	2882	2873	2894	0,994	-0,008	0,012	ExcludedFromTesting	-0,197	-0,226	-0,162	-0,066	0,024	NoDiff	21027	0,411067193675889	0,613207547169811
Suclg1	93748	67055	125602	0,533	-0,907	0,968	Young+	1396	1087	1765	0,617	-0,696	0,678	ExcludedFromTesting	0,012	-0,25	0,325	-0,568	0,868	Young+	93748	0,640316205533597	0,773584905660377
Sae1	6155	9172	2555	3557	1831	0,984	Old+	16598	14609	18972	0,762	-0,391	0,284	ExcludedFromTesting	0,485	1091	-0,238	1323	1	Old+	6155	0,177865612648221	0,155660377358491
Gas1	2277	1617	3065	0,524	-0,932	0,718	Young+	18113	18959	17104	1097	0,133	0,246	ExcludedFromTesting	0,103	0,015	0,207	-0,205	0,296	NoDiff	2277	0,0988142292490119	0,169811320754717
Mrpl35	30934	18,86	45342	0,414	-1271	0,996	Young+	3,09	3209	2949	1095	0,131	0,028	ExcludedFromTesting	0,13	-0,054	0,35	-0,4	0,488	NoDiff	30934	0,430830039525692	0,632075471698113
Cyp2f2	268692	132,13	431664	0,306	-1,71	1	Young+	3889	4351	3338	1291	0,369	0,15	ExcludedFromTesting	1526	1541	1508	0,031	0,014	NoDiff	268692	0,549407114624506	0,792452830188679
[truncated: 536 more rows]

## Sheet: Differentially Dispersed Genes
GeneName	MeanOverall.x	Mean.Old	Mean.Young	MeanFC	MeanLog2FC	ProbDiffMean	ResultDiffMean	DispOverall	Disp.Old	Disp.Young	DispFC	DispLog2FC	ProbDiffDisp	ResultDiffDisp	ResDispOverall	ResDisp.Old	ResDisp.Young	ResDispDistance	ProbDiffResDisp	ResultDiffResDisp	MeanOverall.y	drate.o	drate.y
Igsf5	32916	7823	62862	0,124	-3017	1	Young+	9898	9018	10949	0,822	-0,283	0,148	ExcludedFromTesting	1061	0,298	1972	-1672	1	Young+	32916	0,225296442687747	0,39622641509434
Scpep1	6856	5433	8556	0,641	-0,641	0,58	NoDiff	4435	3863	5118	0,749	-0,417	0,262	NoDiff	-0,618	-0,954	-0,218	-0,739	0,932	Young+	6856	0,304347826086957	0,410377358490566
Tbrg4	4041	4493	3502	1237	0,306	0,342	NoDiff	11334	13,36	8916	1,49	0,575	0,484	NoDiff	0,026	0,466	-0,5	0,966	0,99	Old+	4041	0,162055335968379	0,259433962264151
Galnt1	9466	7531	11775	0,641	-0,642	0,57	NoDiff	6574	5701	7616	0,753	-0,41	0,262	NoDiff	-0,023	-0,319	0,331	-0,648	0,906	Young+	9466	0,300395256916996	0,372641509433962
Wdr77	17656	4368	33513	0,13	-2941	1	Young+	12036	11175	13063	0,863	-0,213	0,134	ExcludedFromTesting	0,675	0,128	1328	-1,19	0,998	Young+	17656	0,177865612648221	0,320754716981132
Myo18a	2,87	1943	3977	0,488	-1035	0,808	Young+	11661	11303	12089	0,924	-0,115	0,146	ExcludedFromTesting	-0,146	-0,487	0,261	-0,755	0,912	Young+	2,87	0,146245059288538	0,212264150943396
Spg7	3585	3112	4149	0,765	-0,387	0,372	NoDiff	9753	8964	10694	0,825	-0,277	0,188	NoDiff	-0,238	-0,625	0,224	-0,858	0,968	Young+	3585	0,181818181818182	0,231132075471698
Ddx3x	51,87	34359	72769	0,47	-1089	0,996	Young+	2315	1818	2909	0,627	-0,673	0,656	ExcludedFromTesting	0,191	-0,212	0,673	-0,879	0,996	Young+	51,87	0,533596837944664	0,702830188679245
Zfp512b	2539	3103	1865	1586	0,666	0,562	NoDiff	22543	23765	21085	1139	0,187	0,228	NoDiff	0,488	0,883	0,018	0,875	0,926	Old+	2539	0,0988142292490119	0,132075471698113
Tpd52l2	7731	4813	11213	0,424	-1238	0,972	Young+	7283	6508	8209	0,791	-0,337	0,178	ExcludedFromTesting	-0,043	-0,362	0,337	-0,701	0,9	Young+	7731	0,229249011857708	0,330188679245283
Dlg3	1446	1154	1794	0,649	-0,624	0,534	NoDiff	11561	8278	15478	0,54	-0,888	0,792	NoDiff	-0,514	-0,915	-0,036	-0,862	0,946	Young+	1446	0,150197628458498	0,155660377358491
Rmnd5b	2497	1529	3652	0,423	-1,24	0,858	Young+	25213	21047	30184	0,699	-0,516	0,432	ExcludedFromTesting	0,428	-0,06	1011	-1058	0,988	Young+	2497	0,0948616600790514	0,117924528301887
Zfp276	2117	3441	0,538	6,26	2646	0,996	Old+	48651	64536	29693	2163	1113	0,78	ExcludedFromTesting	0,693	1859	-0,699	2567	1	Old+	2117	0,0513833992094862	0,080188679245283
Araf	8,31	9133	7328	1255	0,328	0,226	NoDiff	7033	7974	5,91	1363	0,446	0,302	NoDiff	0,046	0,324	-0,287	0,618	0,846	Old+	8,31	0,256916996047431	0,363207547169811
Uxt	17755	10037	26965	0,373	-1424	0,998	Young+	3,79	3,54	4087	0,871	-0,199	0,066	ExcludedFromTesting	-0,08	-0,374	0,272	-0,656	0,906	Young+	17755	0,343873517786561	0,547169811320755
Lman2l	2595	3742	1225	3002	1586	0,93	Old+	22,62	23682	21353	1,13	0,176	0,248	ExcludedFromTesting	0,492	1149	-0,293	1468	0,994	Old+	2595	0,106719367588933	0,122641509433962
Rnd2	3643	4677	2409	1889	0,918	0,758	Old+	12996	14216	11541	1224	0,292	0,252	ExcludedFromTesting	-0,075	0,282	-0,5	0,77	0,91	Old+	3643	0,158102766798419	0,207547169811321
Mef2d	1295	0,756	1937	0,397	-1333	0,844	Young+	22269	17883	27503	0,671	-0,575	0,502	ExcludedFromTesting	-0,285	-0,773	0,297	-1043	0,98	Young+	1295	0,0869565217391304	0,108490566037736
Tcf25	14928	10363	20376	0,51	-0,972	0,902	Young+	3503	3154	3,92	0,805	-0,313	0,126	ExcludedFromTesting	-0,087	-0,398	0,285	-0,682	0,946	Young+	14928	0,399209486166008	0,533018867924528
Def8	24,15	29772	17441	1671	0,741	0,66	NoDiff	13941	17849	9277	1971	0,979	0,892	Old+	1205	1728	0,581	1162	1	Old+	24,15	0,201581027667984	0,358490566037736
Tubb5	16604	22461	9614	2,37	1245	0,97	Old+	6428	7709	4,9	1575	0,656	0,608	ExcludedFromTesting	0,437	0,954	-0,179	1136	1	Old+	16604	0,339920948616601	0,429245283018868
Ifrd1	11089	16417	4732	3,41	1,77	0,998	Old+	10962	10579	11,42	0,93	-0,104	0,066	ExcludedFromTesting	0,542	1086	-0,106	1194	1	Old+	11089	0,268774703557312	0,235849056603774
Akt1	2,68	3962	1,15	3415	1772	0,966	Old+	16441	14,41	18866	0,767	-0,383	0,306	ExcludedFromTesting	-0,276	0,121	-0,748	0,865	0,938	Old+	2,68	0,162055335968379	0,132075471698113
Coasy	41076	27277	57543	0,477	-1069	0,982	Young+	2604	2161	3133	0,691	-0,533	0,402	ExcludedFromTesting	0,103	-0,156	0,411	-0,571	0,854	Young+	41076	0,541501976284585	0,665094339622642
Tspan33	2492	3806	0,924	4129	2046	0,974	Old+	43568	50025	35861	1,45	0,536	0,488	ExcludedFromTesting	1088	1694	0,364	1365	0,994	Old+	2492	0,0632411067193676	0,0754716981132075
Blvra	9792	14896	3,7	3934	1976	1	Old+	11628	13471	9428	1416	0,501	0,394	ExcludedFromTesting	0,273	0,975	-0,563	1523	1	Old+	9792	0,225296442687747	0,25
Trappc6a	8085	3857	13,13	0,291	-1782	1	Young+	6935	7029	6824	1,03	0,043	0,062	ExcludedFromTesting	-0,107	-0,383	0,223	-0,603	0,836	Young+	8085	0,217391304347826	0,391509433962264
Sdf2	23202	25688	20236	1,26	0,334	0,196	NoDiff	5609	7291	3,6	2024	1017	0,94	Old+	0,461	0,892	-0,054	0,948	0,998	Old+	23202	0,328063241106719	0,542452830188679
Acp2	32456	41493	21672	1867	0,901	0,796	Old+	7014	7057	6963	1009	0,012	0,018	ExcludedFromTesting	1162	1487	0,775	0,708	0,962	Old+	32456	0,422924901185771	0,429245283018868
Nr1h3	17358	21135	12852	1,63	0,705	0,69	NoDiff	3361	3864	2761	1,41	0,496	0,32	NoDiff	-0,112	0,248	-0,542	0,793	0,994	Old+	17358	0,462450592885375	0,542452830188679
Mov10	1141	1365	0,874	1521	0,605	0,552	NoDiff	14664	14573	14773	0,989	-0,016	0,198	NoDiff	-0,593	-0,154	-1117	0,963	0,942	Old+	1141	0,110671936758893	0,141509433962264
Ipo4	3293	1946	4902	0,394	-1343	0,934	Young+	12206	12594	11743	1091	0,125	0,134	ExcludedFromTesting	-0,053	-0,377	0,334	-0,695	0,884	Young+	3293	0,130434782608696	0,231132075471698
Tmem161a	2,61	1967	3377	0,584	-0,776	0,646	NoDiff	9,62	8621	10812	0,784	-0,35	0,282	NoDiff	-0,445	-0,804	-0,018	-0,803	0,916	Young+	2,61	0,16600790513834	0,226415094339623
Borcs8	8988	5849	12733	0,46	-1121	0,93	Young+	7723	7066	8508	0,834	-0,262	0,166	ExcludedFromTesting	0,332	0,033	0,689	-0,649	0,89	Young+	8988	0,237154150197628	0,330188679245283
Slc25a42	2133	1195	3253	0,379	-1401	0,954	Young+	10474	6581	15,12	0,438	-1189	0,942	ExcludedFromTesting	-0,713	-1325	0,018	-1339	1	Young+	2133	0,16600790513834	0,183962264150943
Ndufa11	85468	87932	82527	1062	0,086	0	NoDiff	1477	1907	0,963	1986	0,99	0,942	Old+	0,057	0,46	-0,424	0,89	0,996	Old+	85468	0,636363636363636	0,778301886792453
Ndufb2	129511	82,65	185435	0,446	-1163	1	Young+	1548	1265	1885	0,668	-0,582	0,492	ExcludedFromTesting	0,301	0,027	0,626	-0,603	0,904	Young+	129511	0,703557312252964	0,849056603773585
Mien1	65518	43943	91266	0,481	-1056	0,986	Young+	2026	1572	2568	0,619	-0,692	0,688	ExcludedFromTesting	0,175	-0,212	0,637	-0,843	0,996	Young+	65518	0,557312252964427	0,702830188679245
Pon1	346463	272,68	434516	0,632	-0,661	0,684	NoDiff	1632	0,986	2403	0,416	-1264	1	Young+	0,675	0,298	1125	-0,819	0,996	Young+	346463	0,877470355731225	0,849056603773585
Pdcd2l	3628	5054	1926	2639	1,4	0,892	Old+	24477	24654	24266	1006	0,008	0,178	ExcludedFromTesting	0,799	1,41	0,071	1329	1	Old+	3628	0,110671936758893	0,122641509433962
Gtf2f1	8283	10246	5939	1725	0,787	0,674	NoDiff	13738	17502	9245	1881	0,911	0,844	Old+	0,363	0,966	-0,357	1319	1	Old+	8283	0,1699604743083	0,287735849056604
Med6	6501	2817	10897	0,264	-1924	0,994	Young+	12684	10981	14717	0,751	-0,413	0,312	ExcludedFromTesting	0,288	-0,281	0,967	-1249	0,998	Young+	6501	0,154150197628458	0,240566037735849
Naa20	5685	5342	6094	0,879	-0,186	0,262	NoDiff	10935	10536	11411	0,912	-0,133	0,106	NoDiff	0,504	0,196	0,873	-0,681	0,872	Young+	5685	0,189723320158103	0,240566037735849
Prkra	2811	2128	3626	0,592	-0,755	0,662	NoDiff	9146	7641	10943	0,707	-0,5	0,412	NoDiff	-0,373	-0,749	0,076	-0,806	0,964	Young+	2811	0,177865612648221	0,231132075471698
Mea1	30909	15417	49396	0,308	-1697	1	Young+	3379	2,67	4225	0,632	-0,663	0,6	ExcludedFromTesting	0,049	-0,5	0,703	-1203	1	Young+	30909	0,430830039525692	0,608490566037736
Nudt14	4875	3173	6906	0,469	-1092	0,872	Young+	9,45	9,52	9366	1004	0,006	0,104	ExcludedFromTesting	0,066	-0,313	0,518	-0,839	0,954	Young+	4875	0,177865612648221	0,283018867924528
Hdgfl2	4302	2591	6344	0,409	-1289	0,926	Young+	11,95	9199	15234	0,606	-0,722	0,644	ExcludedFromTesting	-0,122	-0,53	0,364	-0,885	0,972	Young+	4302	0,1699604743083	0,212264150943396
Timmdc1	2365	2155	2616	0,806	-0,311	0,284	NoDiff	8048	7976	8134	0,975	-0,036	0,098	NoDiff	-0,699	-1007	-0,332	-0,679	0,854	Young+	2365	0,177865612648221	0,254716981132075
Pla1a	6053	3885	8,64	0,45	-1152	0,948	Young+	5664	4981	6478	0,76	-0,395	0,26	ExcludedFromTesting	-0,394	-0,844	0,142	-0,997	0,998	Young+	6053	0,25296442687747	0,363207547169811
Tpra1	2911	4,03	1575	2,57	1362	0,862	Old+	21787	23001	20339	1131	0,177	0,216	ExcludedFromTesting	0,533	0,922	0,068	0,853	0,928	Old+	2911	0,110671936758893	0,127358490566038
Clptm1	3994	2547	5721	0,446	-1164	0,904	Young+	6319	4327	8696	0,499	-1004	0,9	ExcludedFromTesting	-0,753	-1428	0,052	-1474	1	Young+	3994	0,237154150197628	0,30188679245283
Hbp1	22168	15494	30133	0,527	-0,923	0,898	Young+	3071	2735	3473	0,779	-0,36	0,174	ExcludedFromTesting	-0,259	-0,561	0,103	-0,672	0,934	Young+	22168	0,446640316205534	0,575471698113208
Cdkn1b	2562	3069	1958	1536	0,619	0,524	NoDiff	8815	10501	6802	1562	0,644	0,558	NoDiff	-0,657	-0,054	-1377	1332	1	Old+	2562	0,173913043478261	0,264150943396226
Rab8a	18377	19914	16543	1187	0,247	0,122	NoDiff	3,55	4394	2543	1,71	0,774	0,782	NoDiff	-0,201	0,215	-0,698	0,909	1	Old+	18377	0,391304347826087	0,575471698113208
Hmgn2	23959	14755	34942	0,421	-1247	0,952	Young+	7542	5738	9695	0,588	-0,767	0,742	ExcludedFromTesting	0,87	0,377	1457	-1088	1	Young+	23959	0,328063241106719	0,382075471698113
Cyp2c29	651757	488645	846415	0,576	-0,795	0,766	Young+	4384	3,23	5762	0,562	-0,831	0,912	ExcludedFromTesting	1876	1579	2,23	-0,647	0,954	Young+	651757	0,8300395256917	0,721698113207547
Ppp5c	5693	6151	5147	1186	0,246	0,288	NoDiff	12019	9074	15534	0,602	-0,731	0,692	NoDiff	0,208	-0,155	0,642	-0,769	0,938	Young+	5693	0,241106719367589	0,202830188679245
Tbc1d8	1393	1433	1346	1055	0,077	0,326	NoDiff	23986	17398	31848	0,539	-0,892	0,758	NoDiff	-0,105	-0,458	0,317	-0,792	0,864	Young+	1393	0,106719367588933	0,089622641509434
Sri	23519	17079	31205	0,541	-0,887	0,812	Young+	4368	3386	5,54	0,621	-0,688	0,658	ExcludedFromTesting	0,338	-0,025	0,772	-0,795	0,994	Young+	23519	0,41897233201581	0,495283018867925
Dgcr2	8635	5,64	12209	0,469	-1094	0,908	Young+	6607	5309	8156	0,65	-0,622	0,56	ExcludedFromTesting	-0,139	-0,572	0,378	-0,952	0,996	Young+	8635	0,272727272727273	0,35377358490566
Dvl3	3389	4129	2507	1,6	0,678	0,584	NoDiff	15276	16256	14108	1167	0,223	0,186	NoDiff	0,144	0,586	-0,383	0,977	0,98	Old+	3389	0,142292490118577	0,188679245283019
Fkbp11	10522	5519	16492	0,332	-1591	0,996	Young+	7857	8541	7041	1205	0,269	0,174	ExcludedFromTesting	0,237	-0,166	0,718	-0,9	0,988	Young+	10522	0,217391304347826	0,386792452830189
Prkcsh	15,42	11509	20088	0,575	-0,798	0,748	Young+	4414	3208	5853	0,544	-0,878	0,866	ExcludedFromTesting	0,034	-0,386	0,535	-0,929	0,996	Young+	15,42	0,371541501976285	0,443396226415094
Pih1d1	6059	5498	6729	0,822	-0,282	0,232	NoDiff	5904	4731	7303	0,653	-0,616	0,55	NoDiff	-0,471	-0,814	-0,063	-0,74	0,95	Young+	6059	0,284584980237154	0,330188679245283
Paf1	4316	3607	5162	0,695	-0,524	0,436	NoDiff	4997	4459	5639	0,787	-0,345	0,21	NoDiff	-0,747	-1074	-0,358	-0,72	0,912	Young+	4316	0,25296442687747	0,35377358490566
Timm50	4943	4111	5937	0,697	-0,521	0,43	NoDiff	7286	5726	9147	0,62	-0,689	0,612	NoDiff	-0,41	-0,716	-0,046	-0,679	0,888	Young+	4943	0,245059288537549	0,287735849056604
Slc25a1	39834	33151	47808	0,697	-0,521	0,386	NoDiff	2304	1812	2891	0,629	-0,669	0,664	NoDiff	0,062	-0,303	0,499	-0,794	0,994	Young+	39834	0,58102766798419	0,655660377358491
Sec14l2	46631	34795	60756	0,572	-0,807	0,912	Young+	1,2	0,834	1636	0,506	-0,982	0,944	ExcludedFromTesting	-0,576	-0,987	-0,086	-0,907	0,994	Young+	46631	0,557312252964427	0,759433962264151
Aven	29537	48866	6,47	7647	2935	1	Old+	17371	22524	11221	2012	1009	0,888	ExcludedFromTesting	1425	2,33	0,345	1998	1	Old+	29537	0,189723320158103	0,25
Farsa	2854	1179	4853	0,248	-2013	0,994	Young+	19433	18986	19966	0,959	-0,06	0,206	ExcludedFromTesting	0,259	-0,209	0,817	-1012	0,972	Young+	2854	0,0948616600790514	0,160377358490566
Calr	78892	76,94	81222	0,951	-0,072	0	NoDiff	0,683	0,838	0,499	1695	0,761	0,742	NoDiff	-0,711	-0,406	-1075	0,664	0,932	Old+	78892	0,723320158102767	0,85377358490566
Ruvbl2	3107	3742	2,35	1543	0,626	0,552	NoDiff	29517	37863	19557	1897	0,924	0,804	NoDiff	0,553	1066	-0,059	1,1	0,992	Old+	3107	0,0790513833992095	0,14622641509434
Mmd	33643	19713	50267	0,396	-1338	0,99	Young+	3812	2955	4835	0,612	-0,708	0,73	ExcludedFromTesting	0,407	-0,067	0,974	-1041	1	Young+	33643	0,462450592885375	0,55188679245283
Hlf	6285	4179	8797	0,476	-1072	0,866	Young+	10,19	10,46	9868	1079	0,11	0,08	ExcludedFromTesting	0,111	-0,192	0,474	-0,658	0,874	Young+	6285	0,173913043478261	0,292452830188679
Map3k20	1966	1346	2705	0,511	-0,968	0,75	Young+	19922	17571	22727	0,773	-0,371	0,32	ExcludedFromTesting	-0,093	-0,449	0,333	-0,781	0,876	Young+	1966	0,102766798418972	0,132075471698113
Ppan	2471	3777	0,911	4,03	2011	0,98	Old+	24562	20791	29062	0,727	-0,459	0,408	ExcludedFromTesting	0,58	1139	-0,088	1243	0,99	Old+	2471	0,118577075098814	0,089622641509434
Psap	68607	101578	29259	3456	1789	1	Old+	1706	2127	1203	1769	0,823	0,838	ExcludedFromTesting	-0,01	0,686	-0,84	1526	1	Old+	68607	0,715415019762846	0,702830188679245
Ptpn6	2904	4,3	1238	3,48	1799	0,976	Old+	21114	20937	21324	0,968	-0,047	0,214	ExcludedFromTesting	0,236	0,768	-0,399	1159	0,992	Old+	2904	0,122529644268775	0,122641509433962
Ddx56	9,86	12686	6487	1,93	0,949	0,802	Old+	12304	14444	9751	1467	0,553	0,47	ExcludedFromTesting	0,642	1087	0,111	0,978	0,994	Old+	9,86	0,197628458498024	0,273584905660377
Tmed4	29,66	10358	52695	0,2	-2322	1	Young+	5923	3479	8,84	0,392	-1,35	1	ExcludedFromTesting	0,467	-0,365	1461	-1818	1	Young+	29,66	0,367588932806324	0,433962264150943
Tbccd1	2785	2261	3411	0,654	-0,613	0,542	NoDiff	11388	8023	15405	0,523	-0,935	0,82	Young+	-0,318	-0,819	0,281	-1,1	0,996	Young+	2785	0,177865612648221	0,183962264150943
Ndrg2	220251	194692	250754	0,776	-0,365	0,036	NoDiff	0,759	1011	0,457	2,22	1151	0,994	Old+	-0,199	0,205	-0,681	0,891	1	Old+	220251	0,806324110671937	0,891509433962264
Mettl17	2411	3061	1636	1873	0,906	0,704	Old+	35,16	44898	23538	1906	0,931	0,768	ExcludedFromTesting	0,474	0,842	0,035	0,817	0,888	Old+	2411	0,0671936758893281	0,117924528301887
Polr2e	10681	9476	12121	0,782	-0,355	0,266	NoDiff	5949	4581	7581	0,602	-0,732	0,7	NoDiff	0,056	-0,322	0,506	-0,831	0,99	Young+	10681	0,328063241106719	0,344339622641509
Mtfp1	13024	4792	22846	0,21	-2254	1	Young+	10954	6759	15,96	0,426	-1231	0,984	ExcludedFromTesting	0,374	-0,516	1435	-1938	1	Young+	13024	0,241106719367589	0,259433962264151
Dgkq	1696	2037	1289	1578	0,658	0,586	NoDiff	28,17	30115	25848	1198	0,261	0,298	NoDiff	0,212	0,59	-0,239	0,844	0,876	Old+	1696	0,075098814229249	0,108490566037736
Plod3	1695	2354	0,909	2646	1404	0,874	Old+	20763	20129	21518	0,949	-0,076	0,23	ExcludedFromTesting	-0,208	0,152	-0,639	0,801	0,884	Old+	1695	0,106719367588933	0,113207547169811
Ap1s1	2955	3185	2681	1171	0,227	0,346	NoDiff	20881	24745	16,27	1545	0,628	0,562	NoDiff	0,466	0,837	0,024	0,831	0,918	Old+	2955	0,0988142292490119	0,165094339622642
Sgta	9417	12529	5703	2188	1,13	0,934	Old+	5061	5632	4,38	1272	0,347	0,188	ExcludedFromTesting	-0,142	0,421	-0,814	1232	1	Old+	9417	0,339920948616601	0,400943396226415
Cstb	53441	62,48	42653	1457	0,543	0,424	NoDiff	2,11	2501	1642	1527	0,611	0,534	NoDiff	0,218	0,596	-0,232	0,832	0,99	Old+	53441	0,557312252964427	0,69811320754717
Wdr83	5591	3882	7,63	0,516	-0,955	0,786	Young+	11839	11881	11789	1023	0,033	0,096	ExcludedFromTesting	0,213	-0,155	0,651	-0,788	0,946	Young+	5591	0,162055335968379	0,25
Prdx2	183677	118308	261687	0,453	-1143	1	Young+	1509	0,75	2415	0,313	-1677	1	ExcludedFromTesting	0,264	-0,348	0,995	-1339	1	Young+	183677	0,810276679841897	0,834905660377358
Plekha8	4106	3582	4732	0,748	-0,419	0,396	NoDiff	13787	12332	15524	0,803	-0,316	0,246	NoDiff	0,159	-0,251	0,649	-0,889	0,968	Young+	4106	0,158102766798419	0,193396226415094
Ufd1	14,36	12154	16992	0,723	-0,468	0,366	NoDiff	5378	4324	6637	0,653	-0,615	0,538	NoDiff	0,31	0,043	0,629	-0,589	0,846	Young+	14,36	0,343873517786561	0,405660377358491
Ubqln1	52936	29073	81414	0,358	-1483	1	Young+	2856	2581	3184	0,812	-0,3	0,1	ExcludedFromTesting	0,448	0,149	0,804	-0,649	0,942	Young+	52936	0,49802371541502	0,683962264150943
Hmox1	11346	20409	0,531	38246	5257	1	Old+	33408	18734	50921	0,364	-1458	0,958	ExcludedFromTesting	0,78	1,62	-0,223	1816	0,998	Old+	11346	0,205533596837945	0,0566037735849057
Prkaca	4848	3447	6,52	0,529	-0,919	0,816	Young+	5063	4657	5547	0,841	-0,249	0,158	ExcludedFromTesting	-0,673	-0,964	-0,326	-0,635	0,868	Young+	4848	0,256916996047431	0,386792452830189
Por	12121	13994	9886	1454	0,54	0,444	NoDiff	5093	3343	7182	0,467	-1099	0,982	Young+	-0,113	-0,437	0,274	-0,701	0,952	Young+	12121	0,422924901185771	0,363207547169811
Sqor	80956	90,42	69661	1306	0,386	0,194	NoDiff	2538	3139	1822	1726	0,788	0,808	NoDiff	0,639	1,09	0,1	0,99	1	Old+	80956	0,561264822134387	0,726415094339623
Metap1	10101	12124	7686	1577	0,657	0,59	NoDiff	6874	8,44	5004	1695	0,761	0,71	NoDiff	0,095	0,4	-0,269	0,669	0,914	Old+	10101	0,264822134387352	0,391509433962264
Ncoa2	10707	13269	7,65	1739	0,798	0,708	Old+	7713	8114	7234	1115	0,158	0,072	ExcludedFromTesting	0,26	0,612	-0,159	0,772	0,974	Old+	10707	0,276679841897233	0,334905660377358
Trap1	30982	33434	28055	1,19	0,251	0,06	NoDiff	2417	2848	1903	1486	0,571	0,478	NoDiff	-0,032	0,289	-0,415	0,703	0,954	Old+	30982	0,513833992094862	0,650943396226415
Sra1	47312	23384	75868	0,308	-1701	1	Young+	2286	2038	2582	0,782	-0,354	0,162	ExcludedFromTesting	-0,014	-0,445	0,5	-0,952	1	Young+	47312	0,442687747035573	0,688679245283019
Atp5g1	149644	97352	212,05	0,459	-1122	1	Young+	0,828	0,603	1095	0,552	-0,857	0,878	ExcludedFromTesting	-0,346	-0,725	0,107	-0,839	0,996	Young+	149644	0,778656126482213	0,858490566037736
Clint1	15731	19826	10843	1836	0,877	0,848	Old+	4545	4855	4174	1151	0,203	0,064	ExcludedFromTesting	0,156	0,499	-0,252	0,735	0,974	Old+	15731	0,383399209486166	0,452830188679245
Atp6v1b2	6272	8669	3412	2533	1341	0,956	Old+	9987	9546	10514	0,901	-0,151	0,114	ExcludedFromTesting	-0,125	0,236	-0,556	0,789	0,94	Old+	6272	0,241106719367589	0,231132075471698
Tep1	4316	6639	1545	4301	2105	0,994	Old+	25228	24287	26352	0,932	-0,102	0,22	ExcludedFromTesting	0,707	1285	0,018	1276	0,998	Old+	4316	0,130434782608696	0,108490566037736
Tmbim1	6951	6133	7926	0,776	-0,366	0,274	NoDiff	6396	5566	7386	0,76	-0,397	0,258	NoDiff	-0,214	-0,554	0,192	-0,734	0,94	Young+	6951	0,264822134387352	0,334905660377358
Pgrmc1	641781	523284	783195	0,666	-0,586	0,504	NoDiff	0,627	0,381	0,921	0,415	-1269	1	Young+	-0,099	-0,475	0,35	-0,832	0,996	Young+	641781	0,964426877470356	0,938679245283019
Pfdn2	24668	33178	14512	2277	1187	0,992	Old+	3,04	3992	1905	2,08	1057	0,974	ExcludedFromTesting	-0,142	0,346	-0,723	1069	1	Old+	24668	0,478260869565217	0,608490566037736
Rbm14	1308	1,47	1114	1324	0,405	0,498	NoDiff	24309	25808	22521	1159	0,212	0,262	NoDiff	0,015	0,451	-0,505	0,97	0,938	Old+	1308	0,08300395256917	0,117924528301887
Sfmbt1	4064	2481	5954	0,424	-1238	0,92	Young+	10,62	10,59	10655	0,993	-0,011	0,084	ExcludedFromTesting	0,021	-0,323	0,43	-0,75	0,928	Young+	4064	0,158102766798419	0,259433962264151
Gtf2h1	3022	2495	3651	0,677	-0,563	0,488	NoDiff	7296	4,72	10,37	0,465	-1103	0,946	Young+	-0,619	-0,928	-0,251	-0,664	0,87	Young+	3022	0,229249011857708	0,240566037735849
Usp19	5553	6805	4059	1642	0,715	0,638	NoDiff	6755	7,73	5591	1389	0,474	0,388	NoDiff	-0,299	0,162	-0,849	1,02	0,996	Old+	5553	0,260869565217391	0,339622641509434
B4galnt1	7913	4672	11,78	0,401	-1319	0,96	Young+	6474	4637	8667	0,532	-0,909	0,856	ExcludedFromTesting	-0,305	-0,832	0,324	-1155	1	Young+	7913	0,280632411067194	0,349056603773585
Cnp	9756	15,61	2769	5701	2511	1	Old+	17769	16171	19677	0,814	-0,297	0,208	ExcludedFromTesting	0,71	1157	0,176	0,979	0,978	Old+	9756	0,201581027667984	0,14622641509434
Sod2	132551	104743	165737	0,635	-0,656	0,688	NoDiff	0,785	0,497	1,13	0,441	-1,18	0,994	Young+	-0,434	-0,846	0,057	-0,908	1	Young+	132551	0,790513833992095	0,834905660377358
Ctnnb1	52737	39451	68594	0,575	-0,798	0,8	Young+	2471	1,9	3151	0,603	-0,73	0,742	ExcludedFromTesting	0,364	0,08	0,703	-0,618	0,904	Young+	52737	0,569169960474308	0,665094339622642
Vars	5622	1,98	9969	0,207	-2273	0,994	Young+	18359	13568	24077	0,552	-0,857	0,76	ExcludedFromTesting	0,598	-0,096	1426	-1537	1	Young+	5622	0,130434782608696	0,169811320754717
M6pr	22413	23822	20731	1153	0,206	0,08	NoDiff	2993	3499	2389	1462	0,548	0,428	NoDiff	-0,047	0,228	-0,375	0,595	0,862	Old+	22413	0,446640316205534	0,594339622641509
Lrrc8a	2394	1503	3456	0,432	-1211	0,884	Young+	8353	7958	8824	0,892	-0,165	0,152	ExcludedFromTesting	-0,858	-1171	-0,483	-0,702	0,85	Young+	2394	0,162055335968379	0,259433962264151
Fance	3004	5231	0,347	14754	3883	1	Old+	48373	53119	42709	1295	0,373	0,408	ExcludedFromTesting	0,634	1326	-0,191	1546	0,998	Old+	3004	0,0632411067193676	0,0566037735849057
Dus3l	2865	0,508	5678	0,094	-3411	1	Young+	36,1	29988	43395	0,678	-0,56	0,512	ExcludedFromTesting	0,667	-0,369	1904	-2,29	1	Young+	2865	0,0592885375494071	0,0943396226415094
Cav1	6114	6449	5714	1107	0,147	0,398	NoDiff	43563	66071	16702	3952	1983	0,994	Old+	1257	1866	0,53	1,34	0,992	Old+	6114	0,0553359683794466	0,193396226415094
Bcl2l1	2857	2302	3518	0,645	-0,632	0,538	NoDiff	11656	9394	14356	0,649	-0,624	0,56	NoDiff	-0,195	-0,551	0,229	-0,789	0,906	Young+	2857	0,173913043478261	0,193396226415094
Khsrp	2198	2907	1352	2116	1082	0,82	Old+	11187	11504	10808	1074	0,103	0,168	ExcludedFromTesting	-0,648	-0,27	-1099	0,846	0,932	Old+	2198	0,158102766798419	0,188679245283019
Prrg2	3618	5983	0,796	7397	2887	0,998	Old+	28971	43,76	11321	3932	1975	1	ExcludedFromTesting	0,252	1395	-1113	2511	1	Old+	3618	0,075098814229249	0,155660377358491
Hnrnph1	15734	18751	12133	1539	0,622	0,552	NoDiff	4585	5293	3741	1432	0,518	0,38	NoDiff	0,114	0,446	-0,283	0,742	0,968	Old+	15734	0,383399209486166	0,490566037735849
Ctsd	47701	60356	32598	1871	0,904	0,924	Old+	1823	1926	1,7	1129	0,175	0,03	ExcludedFromTesting	-0,011	0,295	-0,375	0,667	0,954	Old+	47701	0,731225296442688	0,69811320754717
Ubc	213892	213754	214056	0,997	-0,004	0	NoDiff	0,884	1032	0,708	1453	0,539	0,4	NoDiff	0,021	0,291	-0,301	0,584	0,904	Old+	213892	0,869565217391304	0,877358490566038
Sertad1	2679	3318	1917	1742	0,8	0,636	NoDiff	33945	42,94	23,21	1,87	0,903	0,742	NoDiff	1036	1549	0,424	1137	0,97	Old+	2679	0,0671936758893281	0,117924528301887
Rps18	308854	227335	406137	0,557	-0,844	0,962	Young+	0,802	0,494	1168	0,424	-1237	0,998	ExcludedFromTesting	-0,087	-0,499	0,405	-0,904	0,998	Young+	308854	0,889328063241107	0,924528301886792
Pdcl	6431	7,24	5466	1334	0,416	0,366	NoDiff	9636	10169	8998	1114	0,155	0,118	NoDiff	0,175	0,47	-0,177	0,632	0,844	Old+	6431	0,205533596837945	0,273584905660377
Pttg1ip	53479	61866	43469	1408	0,494	0,32	NoDiff	2464	3164	1628	1948	0,962	0,964	Old+	0,239	0,663	-0,268	0,941	0,998	Old+	53479	0,569169960474308	0,731132075471698
Trpm2	5126	9361	0,071	129451	7016	1	Old+	14449	23971	3086	7449	2897	0,976	ExcludedFromTesting	-0,715	1588	-3463	5024	1	Old+	5126	0,142292490118577	0,0660377358490566
Slc16a12	12656	18432	5764	3194	1675	0,998	Old+	7403	6543	8429	0,772	-0,373	0,226	ExcludedFromTesting	0,303	0,692	-0,161	0,849	0,99	Old+	12656	0,347826086956522	0,297169811320755
Cdk9	3,27	1,64	5216	0,317	-1655	0,978	Young+	14023	12,47	15876	0,783	-0,353	0,3	ExcludedFromTesting	-0,025	-0,451	0,483	-0,941	0,972	Young+	3,27	0,134387351778656	0,193396226415094
Mrtfb	3574	2995	4264	0,698	-0,518	0,472	NoDiff	11175	10039	12,53	0,792	-0,336	0,256	NoDiff	-0,197	-0,591	0,274	-0,881	0,962	Young+	3574	0,173913043478261	0,221698113207547
Vav2	3999	4503	3398	1335	0,417	0,408	NoDiff	11247	11,4	11066	1017	0,024	0,11	NoDiff	-0,043	0,273	-0,42	0,685	0,86	Old+	3999	0,181818181818182	0,226415094339623
Rps25	156876	122188	198272	0,617	-0,696	0,786	Young+	0,758	0,516	1045	0,503	-0,991	0,974	ExcludedFromTesting	-0,372	-0,689	0,006	-0,692	0,976	Young+	156876	0,841897233201581	0,863207547169811
Hyal2	4654	6153	2866	2141	1098	0,858	Old+	11512	12,13	10773	1108	0,147	0,134	ExcludedFromTesting	0,103	0,448	-0,307	0,739	0,914	Old+	4654	0,189723320158103	0,216981132075472
Tusc2	10762	13663	7299	1883	0,913	0,768	Old+	9123	10813	7107	1512	0,597	0,514	ExcludedFromTesting	0,342	0,686	-0,068	0,747	0,932	Old+	10762	0,24901185770751	0,339622641509434
2610507B11Rik	10709	13041	7925	1627	0,702	0,652	NoDiff	5,45	5768	5069	1121	0,165	0,098	NoDiff	0,037	0,329	-0,312	0,624	0,896	Old+	10709	0,328063241106719	0,410377358490566
Ifi35	8638	6085	11685	0,522	-0,937	0,808	Young+	6882	5,08	9034	0,569	-0,815	0,77	ExcludedFromTesting	-0,11	-0,495	0,348	-0,84	0,988	Young+	8638	0,292490118577075	0,325471698113208
Nedd8	78572	94936	59042	1593	0,672	0,628	NoDiff	2296	3,02	1431	2109	1077	0,98	Old+	0,445	0,993	-0,21	1,2	1	Old+	78572	0,608695652173913	0,721698113207547
Rbm25	8697	9051	8275	1107	0,146	0,124	NoDiff	6052	7559	4255	1782	0,833	0,808	NoDiff	-0,167	0,16	-0,557	0,726	0,958	Old+	8697	0,260869565217391	0,443396226415094
Akt1s1	3451	3635	3231	1099	0,137	0,296	NoDiff	18121	23635	11,54	2027	1019	0,854	Old+	0,23	0,735	-0,373	1097	0,998	Old+	3451	0,106719367588933	0,221698113207547
Odc1	16017	16624	15293	1081	0,112	0,104	NoDiff	7055	9177	4523	2026	1019	0,95	Old+	0,427	0,809	-0,029	0,841	0,994	Old+	16017	0,280632411067194	0,466981132075472
Plin5	8962	13594	3433	3892	1,96	1	Old+	11901	13,76	9682	1418	0,504	0,396	ExcludedFromTesting	0,365	1024	-0,421	1436	1	Old+	8962	0,209486166007905	0,245283018867925
Dhdds	3161	2816	3573	0,773	-0,372	0,346	NoDiff	9625	7905	11678	0,68	-0,556	0,47	NoDiff	-0,362	-0,798	0,158	-0,944	0,97	Young+	3161	0,185770750988142	0,216981132075472
Tnpo3	14927	20247	8577	2359	1238	0,914	Old+	8546	10471	6249	1659	0,73	0,706	ExcludedFromTesting	0,556	1333	-0,372	1701	1	Old+	14927	0,264822134387352	0,382075471698113
Tmem175	1615	0,671	2743	0,24	-2,06	0,984	Young+	23814	23301	24426	0,946	-0,079	0,246	ExcludedFromTesting	0,379	-0,064	0,907	-0,986	0,954	Young+	1615	0,0711462450592885	0,127358490566038
Atad1	21938	11049	34933	0,32	-1644	1	Young+	4563	3724	5564	0,672	-0,573	0,488	ExcludedFromTesting	0,281	-0,33	1009	-1332	1	Young+	21938	0,355731225296443	0,495283018867925
Rnf168	1294	0,991	1655	0,62	-0,69	0,588	NoDiff	23604	19095	28985	0,644	-0,634	0,548	NoDiff	0,004	-0,502	0,607	-1119	0,986	Young+	1294	0,0909090909090909	0,0990566037735849
Ube2z	52991	7,58	107185	0,07	-3828	1	Young+	12635	6173	20346	0,304	-1,72	1	ExcludedFromTesting	1142	-0,243	2794	-3038	1	Young+	52991	0,272727272727273	0,278301886792453
Wdfy2	2068	1751	2447	0,714	-0,485	0,458	NoDiff	21791	18,7	25,48	0,739	-0,437	0,378	NoDiff	0,317	-0,07	0,779	-0,839	0,93	Young+	2068	0,106719367588933	0,122641509433962
Rbsn	4105	7001	0,649	10447	3385	1	Old+	37611	44703	29147	1531	0,615	0,528	ExcludedFromTesting	0,761	1738	-0,405	2144	1	Old+	4105	0,0790513833992095	0,0849056603773585
Camta1	6001	8564	2942	2894	1533	0,954	Old+	17163	20177	13565	1466	0,552	0,466	ExcludedFromTesting	0,55	1138	-0,152	1,28	1	Old+	6001	0,150197628458498	0,193396226415094
Cmc2	14,14	12491	16108	0,778	-0,362	0,282	NoDiff	5475	4757	6,33	0,754	-0,407	0,286	NoDiff	0,29	0,001	0,635	-0,632	0,878	Young+	14,14	0,339920948616601	0,410377358490566
Tmem208	16797	10629	24158	0,441	-1,18	0,966	Young+	4051	3673	4503	0,822	-0,282	0,152	ExcludedFromTesting	0,033	-0,232	0,35	-0,579	0,84	Young+	16797	0,343873517786561	0,5
Ppp1cb	97676	125367	64629	1957	0,968	0,876	Old+	5018	5898	3968	1,49	0,576	0,476	ExcludedFromTesting	1387	1857	0,826	1025	1	Old+	97676	0,521739130434783	0,60377358490566
Ddx19a	6954	3119	11532	0,273	-1872	1	Young+	9652	7429	12304	0,61	-0,712	0,65	ExcludedFromTesting	-0,025	-0,791	0,889	-1686	1	Young+	6954	0,197628458498024	0,278301886792453
Actn1	4153	6339	1545	4043	2016	0,996	Old+	12678	13729	11425	1,19	0,251	0,212	ExcludedFromTesting	0,036	0,679	-0,731	1,39	1	Old+	4153	0,181818181818182	0,188679245283019
Abca1	31029	35724	25425	1421	0,507	0,362	NoDiff	3116	3,53	2621	1341	0,423	0,2	NoDiff	0,224	0,534	-0,146	0,674	0,944	Old+	31029	0,509881422924901	0,599056603773585
Lage3	25,56	5904	49018	0,121	-3045	1	Young+	10689	5682	16664	0,342	-1547	1	ExcludedFromTesting	0,526	-0,594	1862	-2454	1	Young+	25,56	0,260869565217391	0,292452830188679
Gdi1	15,37	5741	26862	0,212	-2,24	1	Young+	6454	4335	8983	0,488	-1035	0,962	ExcludedFromTesting	0,019	-0,825	1027	-1838	1	Young+	15,37	0,312252964426877	0,400943396226415
Golga7	15261	10206	21293	0,487	-1037	0,944	Young+	4292	4,26	4331	0,986	-0,021	0,026	ExcludedFromTesting	-0,133	-0,489	0,291	-0,767	0,982	Young+	15261	0,328063241106719	0,504716981132076
Cacfd1	4612	3,91	5451	0,716	-0,482	0,426	NoDiff	13693	17597	9035	1972	0,98	0,838	Old+	0,229	0,596	-0,209	0,821	0,934	Old+	4612	0,130434782608696	0,278301886792453
Steap2	3069	1508	4931	0,312	-1682	0,928	Young+	43847	26603	64425	0,404	-1309	0,91	ExcludedFromTesting	1012	0,308	1851	-1567	1	Young+	3069	0,0790513833992095	0,0660377358490566
Mrpl32	20,07	14519	26694	0,544	-0,879	0,82	Young+	4305	3737	4983	0,758	-0,401	0,234	ExcludedFromTesting	0,13	-0,234	0,565	-0,789	0,984	Young+	20,07	0,375494071146245	0,523584905660377
Ppil4	51011	2865	108,47	0,027	-5233	1	Young+	26302	18021	36184	0,505	-0,985	0,85	ExcludedFromTesting	1783	0,429	3399	-2957	1	Young+	51011	0,118577075098814	0,174528301886792
Surf1	16,47	21736	10185	2124	1087	0,928	Old+	5499	5766	5,18	1116	0,158	0,066	ExcludedFromTesting	0,241	0,59	-0,174	0,766	0,976	Old+	16,47	0,383399209486166	0,400943396226415
Sqstm1	75816	62522	91,68	0,683	-0,55	0,434	NoDiff	1249	0,943	1615	0,581	-0,784	0,818	Young+	-0,202	-0,456	0,101	-0,56	0,864	Young+	75816	0,699604743083004	0,792452830188679
Nfe2l2	16902	10451	24,6	0,429	-1,22	0,948	Young+	5614	3718	7876	0,471	-1086	0,978	ExcludedFromTesting	0,341	-0,27	1071	-1343	1	Young+	16902	0,383399209486166	0,405660377358491
Rxrg	20669	0,885	44279	0,021	-5545	1	Young+	68675	29196	115789	0,247	-2015	0,992	ExcludedFromTesting	1858	0,095	3962	-3,88	1	Young+	20669	0,0632411067193676	0,0566037735849057
Prpsap1	16915	19374	13981	1403	0,488	0,426	NoDiff	7,31	8513	5874	1477	0,562	0,468	NoDiff	0,627	1035	0,141	0,909	0,996	Old+	16915	0,288537549407115	0,405660377358491
Actr8	4986	5909	3885	1494	0,579	0,502	NoDiff	7994	8135	7826	1023	0,033	0,088	NoDiff	-0,375	-0,029	-0,787	0,743	0,942	Old+	4986	0,237154150197628	0,283018867924528
Fnta	10,25	7681	13315	0,57	-0,811	0,742	Young+	5,29	4,7	5993	0,792	-0,336	0,21	ExcludedFromTesting	-0,123	-0,42	0,231	-0,644	0,882	Young+	10,25	0,300395256916996	0,405660377358491
Stard13	3755	1644	6274	0,267	-1905	0,994	Young+	10934	12079	9568	1258	0,332	0,268	ExcludedFromTesting	-0,401	-0,832	0,113	-0,944	0,978	Young+	3755	0,134387351778656	0,278301886792453
Pacsin2	12835	7084	19697	0,348	-1525	0,984	Young+	7,5	6587	8589	0,76	-0,396	0,26	ExcludedFromTesting	0,299	-0,186	0,878	-1067	0,998	Young+	12835	0,25296442687747	0,367924528301887
Tox4	6114	8,73	2993	2892	1532	0,986	Old+	7,43	6713	8285	0,807	-0,309	0,178	ExcludedFromTesting	-0,086	0,204	-0,433	0,644	0,87	Old+	6114	0,296442687747036	0,259433962264151
Mrps18c	82371	62882	105628	0,589	-0,763	0,808	Young+	1445	1119	1835	0,602	-0,732	0,704	ExcludedFromTesting	0,028	-0,307	0,427	-0,749	0,972	Young+	82371	0,624505928853755	0,787735849056604
Plcg1	1357	1492	1195	1249	0,321	0,366	NoDiff	15135	18,1	11596	1545	0,628	0,536	NoDiff	-0,586	-0,046	-1,23	1186	0,994	Old+	1357	0,102766798418972	0,174528301886792
Etaa1	2351	3003	1573	1817	0,862	0,682	NoDiff	39777	45697	32712	1404	0,489	0,456	NoDiff	0,996	1488	0,409	1084	0,962	Old+	2351	0,0632411067193676	0,0849056603773585
Rnd3	3,77	4765	2584	1849	0,887	0,742	Old+	15345	17388	12907	1,35	0,433	0,348	ExcludedFromTesting	0,312	0,7	-0,151	0,858	0,952	Old+	3,77	0,138339920948617	0,193396226415094
Med24	2744	3704	1598	2309	1207	0,828	Old+	38174	56193	16671	3337	1739	0,984	ExcludedFromTesting	0,705	1559	-0,315	1865	1	Old+	2744	0,0592885375494071	0,150943396226415
Glod4	28511	37729	17509	2188	1,13	0,96	Old+	5283	5613	4888	1153	0,206	0,056	ExcludedFromTesting	0,576	0,863	0,234	0,632	0,876	Old+	28511	0,426877470355731	0,44811320754717
Vps53	4872	4058	5843	0,708	-0,499	0,414	NoDiff	7392	5463	9694	0,57	-0,811	0,74	NoDiff	-0,427	-0,824	0,048	-0,855	0,972	Young+	4872	0,245059288537549	0,273584905660377
Acot8	3153	1709	4876	0,352	-1505	0,964	Young+	12196	11391	13158	0,872	-0,197	0,174	ExcludedFromTesting	-0,175	-0,576	0,303	-0,885	0,954	Young+	3153	0,138339920948617	0,221698113207547
Rpl19	119212	98958	143384	0,689	-0,538	0,316	NoDiff	0,474	0,323	0,653	0,494	-1018	0,96	Young+	-0,941	-1283	-0,532	-0,76	0,974	Young+	119212	0,826086956521739	0,863207547169811
Psmd11	22382	19019	26396	0,723	-0,467	0,3	NoDiff	2124	1808	2501	0,728	-0,458	0,314	NoDiff	-0,495	-0,772	-0,163	-0,601	0,866	Young+	22382	0,462450592885375	0,627358490566038
Zc3h18	2,87	1885	4045	0,474	-1077	0,862	Young+	9556	7382	12,15	0,595	-0,749	0,636	ExcludedFromTesting	-0,46	-0,78	-0,078	-0,719	0,856	Young+	2,87	0,177865612648221	0,226415094339623
Crlf3	1549	1766	1289	1387	0,472	0,53	NoDiff	30091	34755	24526	1425	0,511	0,474	NoDiff	0,626	1117	0,039	1082	0,978	Old+	1549	0,0671936758893281	0,108490566037736
Pltp	18237	26264	8657	3038	1603	1	Old+	5556	5043	6167	0,814	-0,297	0,132	ExcludedFromTesting	0,294	0,648	-0,128	0,774	0,974	Old+	18237	0,442687747035573	0,367924528301887
Slc12a7	3,77	1986	5,9	0,343	-1544	0,96	Young+	13771	7261	21,54	0,338	-1566	0,992	ExcludedFromTesting	0,142	-0,63	1062	-1692	1	Young+	3,77	0,185770750988142	0,169811320754717
Ctsa	27083	35,06	17562	2006	1005	0,956	Old+	3065	3107	3014	1032	0,046	0,012	ExcludedFromTesting	0,047	0,373	-0,342	0,718	0,976	Old+	27083	0,541501976284585	0,561320754716981
Slc12a4	3,83	1339	6801	0,19	-2,4	0,996	Young+	33185	20288	48577	0,415	-1,27	0,918	ExcludedFromTesting	0,536	-0,386	1636	-2018	1	Young+	3,83	0,0948616600790514	0,089622641509434
Myo1c	1788	1423	2223	0,636	-0,653	0,58	NoDiff	26579	19806	34662	0,582	-0,781	0,664	NoDiff	0,266	-0,131	0,739	-0,86	0,908	Young+	1788	0,0948616600790514	0,0943396226415094
Mlx	16203	7713	26334	0,296	-1755	0,998	Young+	7772	5428	10,57	0,517	-0,951	0,88	ExcludedFromTesting	0,418	-0,356	1341	-1695	1	Young+	16203	0,284584980237154	0,35377358490566
Ppp2r5c	39422	13709	70108	0,197	-2342	1	Young+	6312	3881	9214	0,419	-1254	0,998	ExcludedFromTesting	0,774	-0,021	1721	-1746	1	Young+	39422	0,375494071146245	0,462264150943396
Sgk2	14709	10644	19559	0,541	-0,885	0,812	Young+	5477	5546	5395	1026	0,038	0,028	ExcludedFromTesting	0,067	-0,23	0,422	-0,662	0,924	Young+	14709	0,316205533596838	0,476415094339623
Erbb3	9149	6047	12,85	0,464	-1107	0,948	Young+	3444	3444	3444	1013	0,019	0,034	ExcludedFromTesting	-0,543	-0,854	-0,171	-0,673	0,94	Young+	9149	0,324110671936759	0,509433962264151
Stard3	1208	0,905	1569	0,577	-0,794	0,652	NoDiff	15,77	12231	19993	0,62	-0,689	0,59	NoDiff	-0,695	-1107	-0,204	-0,887	0,932	Young+	1208	0,110671936758893	0,132075471698113
Glrx2	10289	8238	12736	0,653	-0,614	0,542	NoDiff	3699	2777	4799	0,573	-0,803	0,782	NoDiff	-0,615	-0,907	-0,266	-0,643	0,896	Young+	10289	0,343873517786561	0,457547169811321
Dhx40	11893	6217	18666	0,33	-1598	1	Young+	5405	5629	5137	1093	0,128	0,072	ExcludedFromTesting	-0,109	-0,439	0,285	-0,725	0,936	Young+	11893	0,256916996047431	0,457547169811321
Nol11	5115	2962	7685	0,4	-1321	0,944	Young+	15942	14,29	17913	0,81	-0,305	0,256	ExcludedFromTesting	0,18	-0,231	0,67	-0,885	0,97	Young+	5115	0,142292490118577	0,193396226415094
Rpain	27612	17897	39206	0,45	-1151	0,948	Young+	6825	5961	7856	0,762	-0,392	0,222	ExcludedFromTesting	0,84	0,53	1,21	-0,673	0,93	Young+	27612	0,320158102766798	0,433962264150943
Chd3	13899	21659	4639	4708	2235	0,996	Old+	21113	30,65	9731	3125	1644	0,996	ExcludedFromTesting	1118	2014	0,048	1959	1	Old+	13899	0,130434782608696	0,254716981132075
Appbp2	20,67	30636	8777	3482	1,8	0,992	Old+	10866	12348	9096	1361	0,445	0,314	ExcludedFromTesting	1268	1933	0,474	1453	1	Old+	20,67	0,276679841897233	0,306603773584906
Trim37	1417	2053	0,658	3073	1,62	0,93	Old+	31154	29991	32542	0,9	-0,152	0,28	ExcludedFromTesting	-0,025	0,4	-0,531	0,91	0,928	Old+	1417	0,0790513833992095	0,080188679245283
Tbx3	3002	0,875	5541	0,158	-2663	1	Young+	15801	11733	20655	0,569	-0,813	0,68	ExcludedFromTesting	-0,256	-0,894	0,506	-1392	1	Young+	3002	0,114624505928854	0,174528301886792
Pnpo	64906	38765	96102	0,399	-1327	0,994	Young+	3369	2436	4482	0,54	-0,889	0,916	ExcludedFromTesting	0,67	0,188	1246	-1059	1	Young+	64906	0,545454545454545	0,627358490566038
Slc25a39	46445	38834	55527	0,697	-0,52	0,34	NoDiff	0,998	0,801	1232	0,647	-0,629	0,564	NoDiff	-0,653	-0,932	-0,32	-0,609	0,852	Young+	46445	0,612648221343874	0,759433962264151
Pex12	4786	7524	1518	4864	2282	1	Old+	14646	13578	15,92	0,854	-0,227	0,206	ExcludedFromTesting	0,134	0,667	-0,502	1173	1	Old+	4786	0,185770750988142	0,155660377358491
Avpi1	10852	9559	12396	0,768	-0,38	0,236	NoDiff	3743	4452	2897	1536	0,619	0,566	NoDiff	-0,277	0,008	-0,617	0,625	0,888	Old+	10852	0,324110671936759	0,533018867924528
Mrpl58	30215	17202	45746	0,376	-1412	1	Young+	3,39	2203	4807	0,456	-1132	0,984	ExcludedFromTesting	0,077	-0,49	0,755	-1247	1	Young+	30215	0,462450592885375	0,547169811320755
Irf1	21841	35861	5109	6848	2776	1	Old+	14748	17579	11,37	1527	0,61	0,534	ExcludedFromTesting	1167	2035	0,132	1895	1	Old+	21841	0,225296442687747	0,240566037735849
Med11	10073	3,01	18503	0,162	-2623	0,996	Young+	25728	18541	34305	0,541	-0,886	0,794	ExcludedFromTesting	1125	0,232	2,19	-1953	1	Young+	10073	0,122529644268775	0,141509433962264
Natd1	2831	3987	1451	2,66	1412	0,88	Old+	39081	30007	49911	0,602	-0,733	0,622	ExcludedFromTesting	0,64	1007	0,202	0,806	0,874	Old+	2831	0,0948616600790514	0,0660377358490566
Ywhah	12177	14643	9233	1588	0,667	0,592	NoDiff	4836	4942	4,71	1053	0,075	0,034	NoDiff	0,067	0,502	-0,452	0,952	0,996	Old+	12177	0,363636363636364	0,419811320754717
Dalrd3	4417	2844	6294	0,463	-1,11	0,898	Young+	8014	7997	8033	1003	0,004	0,088	ExcludedFromTesting	-0,297	-0,662	0,139	-0,788	0,946	Young+	4417	0,193675889328063	0,30188679245283
Plod1	12357	19555	3766	5,38	2428	1	Old+	19612	20819	18172	1145	0,196	0,174	ExcludedFromTesting	1106	1798	0,281	1523	1	Old+	12357	0,177865612648221	0,169811320754717
Ccl9	34732	17123	55746	0,307	-1704	1	Young+	4154	3804	4571	0,828	-0,272	0,102	ExcludedFromTesting	0,53	0,098	1046	-0,96	1	Young+	34732	0,359683794466403	0,566037735849057
Hars2	8318	10,02	6287	1,6	0,678	0,596	NoDiff	11997	14158	9418	1507	0,592	0,502	NoDiff	0,38	0,68	0,022	0,663	0,846	Old+	8318	0,181818181818182	0,283018867924528
Ppp1r12c	4,08	6,28	1454	4364	2126	0,984	Old+	52238	63617	38657	1634	0,708	0,622	ExcludedFromTesting	0,922	1,66	0,042	1615	1	Old+	4,08	0,0592885375494071	0,0849056603773585
Atp6v0a1	1889	2465	1201	2061	1043	0,786	Old+	12362	11,28	13654	0,831	-0,267	0,24	ExcludedFromTesting	-0,405	0,122	-1033	1159	1	Old+	1889	0,158102766798419	0,160377358490566
Sec14l4	30079	38,04	20577	1841	0,88	0,85	Old+	5,18	6234	3922	1599	0,677	0,65	ExcludedFromTesting	0,519	0,859	0,114	0,753	0,968	Old+	30079	0,399209486166008	0,509433962264151
Calm3	8713	6401	11474	0,564	-0,826	0,736	Young+	4352	2891	6095	0,471	-1085	0,95	ExcludedFromTesting	-0,463	-0,917	0,079	-1002	0,998	Young+	8713	0,355731225296443	0,424528301886792
Ddx39b	7084	8971	4832	1834	0,875	0,766	Old+	8392	9351	7248	1303	0,382	0,256	ExcludedFromTesting	0,203	0,527	-0,185	0,718	0,952	Old+	7084	0,245059288537549	0,311320754716981
Mydgf	35667	22687	51157	0,447	-1163	0,992	Young+	2462	2012	2999	0,672	-0,573	0,482	ExcludedFromTesting	0,045	-0,34	0,505	-0,843	0,994	Young+	35667	0,478260869565217	0,693396226415094
[truncated: 1,649 more rows]
