# Supplementary material for: Spatial and single-cell profiling of the metabolome, transcriptome and epigenome of the aging mouse liver
Source: Nat Aging. 2023 Nov 9;3(11):1430–45. doi: 10.1038/s43587-023-00513-y (PMC10645594; doi:10.1038/s43587-023-00513-y)
Supplement: Supplementary file 7 — Statistical source data. [file 43587_2023_513_MOESM7_ESM.xlsx]

## Sheet: 2b
	3 months					18 months
CoQ9	515147	490508	169027	496913	550111	214881	63490.5	268415	35779.3	102612
CoQ10	18080.4	13182.6	16568.3	11253.8	12835.1	10251.3	2706.01	2081.28	3485.71
	Discovery?	P value	Mean of 3 months	Mean of 18 months	Difference	SE of difference	t ratio	df	q value
CoQ9	Yes	0.005938	444341	137036	307305	82783	3.712	8	0.005997
	Discovery?	P value	Mean of 3 months	Mean of 18 months	Difference	SE of difference	t ratio	df	q value
CoQ10	Yes	0.003021	14384	4631	9753	2198	4.436	7	0.003051

## Sheet: 2d
	old pc 1	old pc 1	old pc 1	old pp 1	old pp 1	old pp 1	young pc 1	young pc 1	young pc 1	young pp1	young pp1	young pp1	young pc 2	young pc 2	young pc 2	young pp 2	young pp 2	young pp 2	old pc 2	old pc 2	old pc 2	old pc 3	old pc 3	old pc 3
1,3	399,4	62,8	2	218,5	165	2	301,5	40	2	217,8	6,1	2	134,8	7,5	2	217,7	89,8	2	430	9,6	2	440,9	91,6	2
7,8	364,2	65,3	2	192,8	175,6	2	272	40,5	2	194	25,8	2	118,3	29,2	2	202	68,9	2	395,7	4,4	2	419,7	88,4	2
14,3	329,6	72,8	2	195,9	156,3	2	254,5	42,3	2	173,9	28,3	2	110,9	22	2	202,2	83,2	2	372,5	5,4	2	419,3	93,3	2
20,9	256,3	34,4	2	136,4	51	2	204,2	13,6	2	138,8	4,9	2	75,8	5,7	2	130,9	78,9	2	293,5	16,5	2	327,2	47,3	2
27,4	241,5	27	2	138,6	55,1	2	194	17,8	2	136,6	0,3	2	85,7	13,6	2	145,6	62,8	2	271,9	12,3	2	296,8	61,3	2
34	240,9	34,1	2	125,7	58,4	2	178,5	17,6	2	136,7	1,8	2	60,9	5,4	2	141	55,3	2	264,8	8,9	2	285,4	63,4	2
40,5	498,1	38,7	2	284	142,8	2	329,7	34,5	2	286,1	23,9	2	106,6	22	2	149,6	11,9	2	993,7	96	2	958,6	235,9	2
47	419,2	25,1	2	224,3	127	2	289,4	15,8	2	240,2	21	2	101	8,7	2	134,3	16,2	2	953,9	113,3	2	924,7	200,3	2
53,5	388,4	27,8	2	225,5	115,6	2	280,4	30,2	2	224	25	2	98,5	11	2	138,3	17	2	938,7	112,1	2	934,1	177,3	2
60,1	156	34,3	2	108,4	59,1	2	128,7	6,5	2	107,2	16,4	2	52,7	1,7	2	107,1	27	2	265,7	24	2	264,9	87,3	2
66,7	159,8	35,4	2	91,5	33,6	2	119,1	2,5	2	99,5	7,4	2	46	8,6	2	102,5	43,9	2	252,9	17,4	2	256,7	78,8	2
73,2	148	22,8	2	93,8	46,9	2	106,8	4,8	2	100,1	13,4	2	31	2,4	2	89,9	28,4	2	241,4	7,5	2	251,4	75,6	2
